# Supplementary material for: ANKRD17 induces pro-survival signaling pathways that enhance cellular invasion and migration during hepatocellular carcinoma tumorigenesis
Source: iScience. 2025 Apr 17;28(5):112463. doi: 10.1016/j.isci.2025.112463 (PMC12127597; doi:10.1016/j.isci.2025.112463)
Supplement: Data S1. RNA-seq data of control vs ANKRD17-overexpressing cells [file mmc2.xlsx]

## Sheet: Control-VS-ANKRD17.PossionDis_M
GeneID	Length	Control-Expression	ANKRD17-Expression	log2FoldChange(ANKRD17/Control)	FDR	Up/Down-Regulation(ANKRD17/Control)	Pvalue	Symbol	Cellular Component	Molecular Function	Biological Process	Kegg Orthology	Nr Description	Desc
100302652	2007	0.01	2.37	7.88874	1.14733e-21	Up	3.45796e-23	GPR75-ASB3	GO:0005634//nucleus;GO:0000151//ubiquitin ligase complex;GO:0005737//cytoplasm	GO:0031625//ubiquitin protein ligase binding;GO:0004842//ubiquitin-protein transferase activity	GO:0035556//intracellular signal transduction	K10325//ankyrin repeat and SOCS box protein 3	NP_001157637.1//GPR75-ASB3 protein [Homo sapiens]	1//3
106865373	1416	0.01	2.02	7.65821	9.03515e-13	Up	5.09252e-14	WRB-SH3BGR	NA	NA	NA	K13912//deleted in malignant brain tumors 1 protein;K13749//solute carrier family 24 (sodium/potassium/calcium exchanger), member 1	NP_001337229.1//WRB-SH3BGR readthrough isoform 2 [Homo sapiens];XP_020498551.1//SH3 domain-binding glutamic acid-rich protein-like isoform X4 [Labrus bergylta]	1//3
100527943	1090	0.01	1.7	7.40939	2.90656e-08	Up	2.81228e-09	TGIF2-C20orf24	GO:0005634//nucleus;GO:0016021//integral component of membrane;GO:0005739//mitochondrion	GO:0003677//DNA binding	GO:0006355//regulation of transcription, DNA-templated	K19553//homeobox protein TGIF2	NP_001186464.1//TGIF2-C20orf24 protein [Homo sapiens]	1//3
387522	2925	0.01	1.26	6.97728	9.4555e-17	Up	3.95448e-18	TMEM189-UBE2V1	NA	NA	NA	K20656//transmembrane protein 189	NP_954673.1//TMEM189-UBE2V1 fusion protein [Homo sapiens]	2//1
1043	523	0.01	0.94	6.55459	0.0194585	*	0.0059142	CD52	GO:0016020//membrane;GO:0005887//integral component of plasma membrane;GO:0005623//cell;GO:0016021//integral component of membrane;GO:0005576//extracellular region;GO:0005886//plasma membrane;GO:0031225//anchored component of membrane	NA	GO:0006501//C-terminal protein lipidation;GO:0007204//positive regulation of cytosolic calcium ion concentration;GO:0045730//respiratory burst	K06488//CDW52 antigen	NP_001794.2//CAMPATH-1 antigen precursor [Homo sapiens]	2//1
3013	510	0.01	0.77	6.26679	0.0675699	*	0.0253618	HIST1H2AD	GO:0070062//extracellular exosome;GO:0005634//nucleus;GO:0000790//nuclear chromatin;GO:0000786//nucleosome	GO:0003677//DNA binding;GO:0046982//protein heterodimerization activity	GO:0006342//chromatin silencing	K11251//histone H2A;K11254//histone H4	XP_011931511.1//PREDICTED: uncharacterized protein LOC105593202 [Cercocebus atys]	3//A2MP1
375593	1358	0.01	0.7	6.12928	0.000199654	Up	3.62162e-05	TRIM73	GO:0005829//cytosol;GO:0005622//intracellular	GO:0008270//zinc ion binding	NA	K12024//tripartite motif-containing protein 50/73/74	NP_944606.2//tripartite motif-containing protein 73 [Homo sapiens]	3//A2MP1
100534012	1948	0.01	0.56	5.80735	5.25331e-05	Up	8.44538e-06	TNFAIP8L2-SCNM1	GO:0016607//nuclear speck	GO:0046872//metal ion binding;GO:0019899//enzyme binding	GO:0006397//mRNA processing;GO:0008380//RNA splicing	K12581//CCR4-NOT transcription complex subunit 7/8;K07560//D-tyrosyl-tRNA(Tyr) deacylase [EC:3.1.-.-];K16506//protocadherin Fat 1/2/3;K18047//serine/threonine/tyrosine-interacting-like protein 1;K04487//cysteine desulfurase [EC:2.8.1.7]	NP_076946.1//sodium channel modifier 1 isoform 1 [Homo sapiens]	1//3
8988	787	0.01	0.52	5.70044	0.0364562	*	0.0122472	HSPB3	GO:0005634//nucleus;GO:0016607//nuclear speck;GO:0005737//cytoplasm	NA	GO:0006986//response to unfolded protein	K09544//heat shock protein beta-3	XP_003925911.1//PREDICTED: heat shock protein beta-3 [Saimiri boliviensis boliviensis]	2//1
100170765	955	0.01	0.5	5.64386	0.0194664	*	0.0059142	ERICH4	NA	NA	NA	K05747//Wiskott-Aldrich syndrome protein;K02184//formin 2	NP_001123986.1//glutamate-rich protein 4 [Homo sapiens]	2//1
317772	448	0.01	0.49	5.61471	0.222099	*	0.108758	HIST2H2AB	GO:0070062//extracellular exosome;GO:0005634//nucleus;GO:0000790//nuclear chromatin;GO:0000786//nucleosome	GO:0003677//DNA binding;GO:0046982//protein heterodimerization activity	GO:0006342//chromatin silencing	K11251//histone H2A	NP_778235.1//histone H2A type 2-B [Homo sapiens]	2//1
5343	3011	0.01	0.48	5.58496	1.76848e-06	Up	2.21774e-07	PLGLB1	GO:0044218//other organism cell membrane;GO:0043231//intracellular membrane-bounded organelle;GO:0070062//extracellular exosome;GO:0005615//extracellular space;GO:0072562//blood microparticle;GO:0031232//extrinsic component of external side of plasma membrane;GO:0031093//platelet alpha granule lumen;GO:0009986//cell surface;GO:0005576//extracellular region;GO:0005886//plasma membrane	GO:0004252//serine-type endopeptidase activity;GO:0004175//endopeptidase activity;GO:0034185//apolipoprotein binding;GO:0005102//receptor binding;GO:1904854//proteasome core complex binding;GO:0051087//chaperone binding;GO:0008236//serine-type peptidase activity;GO:1990405//protein antigen binding;GO:0019904//protein domain specific binding;GO:0019900//kinase binding;GO:0019899//enzyme binding	GO:0048771//tissue remodeling;GO:0051603//proteolysis involved in cellular protein catabolic process;GO:0007596//blood coagulation;GO:0042246//tissue regeneration;GO:0051918//negative regulation of fibrinolysis;GO:0044267//cellular protein metabolic process;GO:0002576//platelet degranulation;GO:0045445//myoblast differentiation;GO:0008285//negative regulation of cell proliferation;GO:0042730//fib…	K01315//plasminogen [EC:3.4.21.7]	XP_003820290.1//PREDICTED: plasminogen isoform X1 [Pan paniscus]	2//1
280664	477	0.01	0.44	5.45943	0.222014	*	0.108758	WFDC10B	GO:0005576//extracellular region	GO:0030414//peptidase inhibitor activity	NA	NA	NP_742143.1//protein WFDC10B isoform b [Homo sapiens];EAW75822.1//WAP four-disulfide core domain 10B, isoform CRA_a [Homo sapiens]	2//1
401427	933	0.01	0.43	5.42626	0.0676932	*	0.0253618	OR2A7	NA	NA	NA	K04257//olfactory receptor	XP_003896835.1//olfactory receptor 2A7 [Papio anubis]	1//3
8843	2152	0.01	0.39	5.2854	0.000753671	Up	0.000155305	HCAR3	GO:0005887//integral component of plasma membrane;GO:0030054//cell junction;GO:0005886//plasma membrane	GO:0004930//G-protein coupled receptor activity	GO:0007186//G-protein coupled receptor signaling pathway	K08402//G protein-coupled receptor 109	NP_006009.2//hydroxycarboxylic acid receptor 3 [Homo sapiens]	2//1
5348	575	0.01	0.39	5.2854	0.123867	*	0.0525196	FXYD1	GO:0042383//sarcolemma;GO:0016021//integral component of membrane	GO:0005216//ion channel activity;GO:0017080//sodium channel regulator activity	GO:2000649//regulation of sodium ion transmembrane transporter activity;GO:1903278//positive regulation of sodium ion export across plasma membrane;GO:0086036//regulation of cardiac muscle cell membrane potential	K13363//FXYD domain-containing ion transport regulator 6;K13360//FXYD domain-containing ion transport regulator 1	XP_002920972.1//PREDICTED: phospholemman [Ailuropoda melanoleuca]	4;1//3;3//A2MP1
8332	470	0.01	0.39	5.2854	0.384572	*	0.225218	HIST1H2AL	NA	NA	NA	K11251//histone H2A;K11254//histone H4	XP_011931511.1//PREDICTED: uncharacterized protein LOC105593202 [Cercocebus atys]	2//1
728747	3517	0.01	0.38	5.24793	3.51084e-06	Up	4.59254e-07	ANKRD20A4	GO:0005886//plasma membrane	NA	NA	K17299//POTE ankyrin domain family protein	NP_001092275.1//ankyrin repeat domain-containing protein 20A4 [Homo sapiens]	1//3
8367	377	0.01	0.38	5.24793	0.383676	*	0.225218	HIST1H4E	NA	NA	NA	K11253//histone H3;K11254//histone H4	XP_003804484.2//PREDICTED: LOW QUALITY PROTEIN: uncharacterized protein LOC100980546 [Pan paniscus]	3//A2MP1
645426	1325	0.01	0.35	5.12928	0.0194624	*	0.0059142	TMEM191C	GO:0016021//integral component of membrane	NA	NA	K06236//collagen, type I, alpha	NP_001193981.1//transmembrane protein 191C [Homo sapiens]	1//3
121504	412	0.01	0.35	5.12928	0.38539	*	0.225218	HIST4H4	NA	NA	NA	K11254//histone H4	XP_009423180.2//PREDICTED: histone H4 [Pan troglodytes]	2//1
10537	1006	0.01	0.34	5.08746	0.0676483	*	0.0253618	UBD	GO:0005634//nucleus;GO:0005829//cytosol;GO:0016235//aggresome;GO:0001650//fibrillar center;GO:0005737//cytoplasm	GO:0070628//proteasome binding	GO:0043687//post-translational protein modification;GO:0016567//protein ubiquitination;GO:0032446//protein modification by small protein conjugation;GO:0043123//positive regulation of I-kappaB kinase/NF-kappaB signaling;GO:1901990//regulation of mitotic cell cycle phase transition;GO:0043065//positive regulation of apoptotic process;GO:0006511//ubiquitin-dependent protein catabolic process;GO:000…	K12157//ubiquitin D	NP_006389.2//ubiquitin D [Homo sapiens]	3//A2MP1
101928677	632	0.01	0.33	5.04439	0.222692	*	0.108758	ETDA	NA	NA	NA	NA	EAX11732.1//hCG1797938, partial [Homo sapiens]	1//3
8330	460	0.01	0.32	5	0.38853	*	0.225218	HIST1H2AK	NA	NA	NA	K11251//histone H2A	XP_019687248.1//PREDICTED: histone H2A type 1-E isoform X1 [Felis catus]	2//1
4922	1256	0.01	0.32	5	0.0364293	*	0.0122472	NTS	GO:0030133//transport vesicle;GO:0005576//extracellular region;GO:0043679//axon terminus	GO:0005184//neuropeptide hormone activity	GO:0061844//antimicrobial humoral immune response mediated by antimicrobial peptide;GO:0007165//signal transduction;GO:0050880//regulation of blood vessel size;GO:0031640//killing of cells of other organism	K05235//neurotensin	NP_006174.1//neurotensin/neuromedin N preproprotein [Homo sapiens]	4
448831	2084	0.01	0.31	4.9542	0.00539065	*	0.00137915	FRG2	GO:0005634//nucleus	NA	NA	K22069//LYR motif-containing protein 4;K11447//histone demethylase [EC:1.14.11.-];K15696//RING finger protein 113B;K17985//activating molecule in BECN1-regulated autophagy protein 1;K18047//serine/threonine/tyrosine-interacting-like protein 1	NP_001005217.1//protein FRG2 isoform 2 [Homo sapiens];NP_001273749.1//protein FRG2 isoform 1 [Homo sapiens]	1//3
115557	2257	0.01	0.3	4.90689	0.0014661	*	0.00032161	ARHGEF25	GO:0005829//cytosol;GO:0030016//myofibril;GO:0030017//sarcomere;GO:0005886//plasma membrane	GO:0005089//Rho guanyl-nucleotide exchange factor activity	GO:0035023//regulation of Rho protein signal transduction	K20690//Rho guanine nucleotide exchange factor 25	NP_891992.2//rho guanine nucleotide exchange factor 25 isoform 1 [Homo sapiens];NP_001334862.1//rho guanine nucleotide exchange factor 25 isoform 4 [Homo sapiens];NP_001104740.1//rho guanine nucleotide exchange factor 25 isoform 3 [Homo sapiens]	1//3;3//A2MP1;2//1
23519	396	0.01	0.29	4.85798	0.64168	*	0.466386	ANP32D	GO:0005634//nucleus	GO:0042393//histone binding	GO:0006913//nucleocytoplasmic transport;GO:0042981//regulation of apoptotic process	K18646//acidic leucine-rich nuclear phosphoprotein 32 family member A/C/D	NP_036536.2//acidic leucine-rich nuclear phosphoprotein 32 family member D [Homo sapiens]	2//1
641517	264	0.01	0.29	4.85798	0.627096	*	0.466386	DEFB109B	GO:0005576//extracellular region	NA	GO:0042742//defense response to bacterium;GO:0045087//innate immune response	NA	Q30KR1.1//PUTATIVE PSEUDOGENE: RecName: Full=Putative beta-defensin 109B; AltName: Full=Defensin, beta 109, pseudogene 1B; AltName: Full=Defensin, beta 109B; Flags: Precursor	1//3
6358	506	0.01	0.28	4.80735	0.38878	*	0.225218	CCL14	GO:0005615//extracellular space;GO:0005623//cell	GO:0008009//chemokine activity;GO:0048020//CCR chemokine receptor binding	GO:0048247//lymphocyte chemotaxis;GO:0007186//G-protein coupled receptor signaling pathway;GO:0030593//neutrophil chemotaxis;GO:0070098//chemokine-mediated signaling pathway;GO:0043547//positive regulation of GTPase activity;GO:0071356//cellular response to tumor necrosis factor;GO:0006954//inflammatory response;GO:0071346//cellular response to interferon-gamma;GO:0071347//cellular response to in…	K21092//C-C motif chemokine 14	NP_116738.1//C-C motif chemokine 14 isoform 2 precursor [Homo sapiens];XP_008995292.2//PREDICTED: uncharacterized protein LOC103793165 [Callithrix jacchus]	4;3//A2MP1
645037	509	0.01	0.28	4.80735	0.388405	*	0.225218	GAGE2B	NA	NA	GO:0006968//cellular defense response	NA	NP_001463.1//G antigen 2B/2C [Homo sapiens]	3//A2MP1
127003	742	0.01	0.28	4.80735	0.22224	*	0.108758	C1orf194	NA	NA	NA	K15381//MFS transporter, FLVCR family, disrupted in renal carcinoma protein 2	NP_001116433.1//uncharacterized protein C1orf194 [Homo sapiens]	1//3
27120	1018	0.01	0.28	4.80735	0.123704	*	0.0525196	DKKL1	GO:0005615//extracellular space;GO:0001669//acrosomal vesicle	GO:0004871//signal transducer activity	GO:0043065//positive regulation of apoptotic process;GO:0009653//anatomical structure morphogenesis;GO:2000225//negative regulation of testosterone biosynthetic process;GO:0007341//penetration of zona pellucida;GO:0045600//positive regulation of fat cell differentiation	K13911//basic salivary proline-rich protein 1/2;K14398//cleavage and polyadenylation specificity factor subunit 6/7;K11448//lysine-specific demethylase 6B [EC:1.14.11.-]	XP_011525026.1//PREDICTED: dickkopf-like protein 1 isoform X1 [Homo sapiens];NP_001184230.1//dickkopf-like protein 1 isoform 2 precursor [Homo sapiens];NP_055234.1//dickkopf-like protein 1 isoform 1 precursor [Homo sapiens]	1//3;3//A2MP1
3821	1179	0.01	0.27	4.75489	0.123885	*	0.0525196	KLRC1	GO:0005887//integral component of plasma membrane;GO:0005886//plasma membrane;GO:0043235//receptor complex	GO:0030246//carbohydrate binding;GO:0004888//transmembrane signaling receptor activity;GO:0023024//MHC class I protein complex binding	GO:0007166//cell surface receptor signaling pathway;GO:0050776//regulation of immune response	K06541//killer cell lectin-like receptor subfamily C	XP_009423039.2//PREDICTED: NKG2-A/NKG2-B type II integral membrane protein isoform X1 [Pan troglodytes];XP_009423044.1//PREDICTED: NKG2-A/NKG2-B type II integral membrane protein isoform X3 [Pan troglodytes]	4;1//3;3//A2MP1;2//1
100533105	4563	0.01	0.27	4.75489	6.94058e-06	Up	9.5103e-07	C8orf44-SGK3	GO:0005829//cytosol;GO:0031410//cytoplasmic vesicle;GO:0055037//recycling endosome;GO:0005769//early endosome	GO:0015459//potassium channel regulator activity;GO:0005524//ATP binding;GO:0035091//phosphatidylinositol binding;GO:0004674//protein serine/threonine kinase activity;GO:0004672//protein kinase activity;GO:0017080//sodium channel regulator activity;GO:0005246//calcium channel regulator activity;GO:0017081//chloride channel regulator activity	GO:2001240//negative regulation of extrinsic apoptotic signaling pathway in absence of ligand;GO:0001558//regulation of cell growth;GO:0034220//ion transmembrane transport;GO:0006950//response to stress;GO:0042127//regulation of cell proliferation;GO:0006468//protein phosphorylation;GO:0032411//positive regulation of transporter activity;GO:0035556//intracellular signal transduction;GO:0051090//r…	K13304//serum/glucocorticoid-regulated kinase 3 [EC:2.7.11.1]	NP_037389.4//serine/threonine-protein kinase Sgk3 isoform 1 [Homo sapiens]	1//3
3957	543	0.01	0.26	4.70044	0.388822	*	0.225218	LGALS2	NA	GO:0030246//carbohydrate binding;GO:0016936//galactoside binding	NA	K10090//galectin-2	NP_006489.1//galectin-2 [Homo sapiens]	2//1
101059918	5172	0.01	0.26	4.70044	3.51251e-06	Up	4.59254e-07	GOLGA8R	GO:0005794//Golgi apparatus	NA	NA	K20358//golgin subfamily A member 2	NP_001269413.1//golgin subfamily A member 8R [Homo sapiens]	1//3
94115	904	0.01	0.26	4.70044	0.221509	*	0.108758	CGB8	GO:0005576//extracellular region	GO:0005179//hormone activity	GO:0006357//regulation of transcription from RNA polymerase II promoter;GO:0016486//peptide hormone processing;GO:0007165//signal transduction;GO:0007267//cell-cell signaling;GO:0007292//female gamete generation;GO:0006915//apoptotic process	K10045//chorionic gonadotropin, beta polypeptide	Q6NT52.4//RecName: Full=Choriogonadotropin subunit beta variant 2; Flags: Precursor	2//1
152138	294	0.01	0.25	4.64386	0.639438	*	0.466386	PYDC2	GO:0005634//nucleus;GO:0005737//cytoplasm	NA	GO:0010804//negative regulation of tumor necrosis factor-mediated signaling pathway;GO:0050713//negative regulation of interleukin-1 beta secretion;GO:1900226//negative regulation of NLRP3 inflammasome complex assembly;GO:0050728//negative regulation of inflammatory response;GO:0006954//inflammatory response;GO:0042347//negative regulation of NF-kappaB import into nucleus;GO:0045087//innate immun…	K20911//pyrin domain-containing protein 2	NP_001076777.1//pyrin domain-containing protein 2 [Homo sapiens]	1//3
1082	933	0.01	0.25	4.64386	0.222268	*	0.108758	CGB3	GO:0005576//extracellular region	GO:0005179//hormone activity	GO:0006357//regulation of transcription from RNA polymerase II promoter;GO:0016486//peptide hormone processing;GO:0007165//signal transduction;GO:0007267//cell-cell signaling;GO:0007292//female gamete generation;GO:0006915//apoptotic process	K10045//chorionic gonadotropin, beta polypeptide	Q6NT52.4//RecName: Full=Choriogonadotropin subunit beta variant 2; Flags: Precursor	3//A2MP1
407	1331	0.01	0.25	4.64386	0.0676259	*	0.0253618	ARR3	GO:0001917//photoreceptor inner segment;GO:0045202//synapse;GO:0001750//photoreceptor outer segment;GO:0005737//cytoplasm	GO:0002046//opsin binding;GO:0051219//phosphoprotein binding	GO:0001932//regulation of protein phosphorylation;GO:0007165//signal transduction;GO:0006897//endocytosis;GO:0007601//visual perception	K13801//arrestin-C	XP_017722533.1//PREDICTED: arrestin-C isoform X2 [Rhinopithecus bieti]	2//1
401565	1148	0.01	0.25	4.64386	0.123758	*	0.0525196	FAM166A	GO:0005634//nucleus	NA	NA	K10955//mucin-2;K07375//tubulin beta	XP_011516996.1//PREDICTED: protein FAM166A isoform X1 [Homo sapiens]	2//1
10158	894	0.01	0.23	4.52356	0.222778	*	0.108758	PDZK1IP1	NA	NA	NA	NA	XP_003921637.2//PREDICTED: PDZK1-interacting protein 1 [Saimiri boliviensis boliviensis]	3//A2MP1
440243	3806	0.01	0.23	4.52356	0.000390315	Up	7.49972e-05	GOLGA6L22	NA	NA	NA	K18626//trichohyalin;K20358//golgin subfamily A member 2	NP_001258593.2//golgin subfamily A member 6-like protein 22 [Homo sapiens]	2//1
441430	3511	0.01	0.23	4.52356	0.000753444	Up	0.000155305	ANKRD20A2	GO:0005886//plasma membrane	NA	NA	K17299//POTE ankyrin domain family protein	NP_001012421.1//ankyrin repeat domain-containing protein 20A2 [Homo sapiens]	1//3
8174	1546	0.01	0.22	4.45943	0.0677269	*	0.0253618	MADCAM1	GO:0016020//membrane;GO:0016021//integral component of membrane;GO:0005886//plasma membrane	GO:0098640//integrin binding involved in cell-matrix adhesion	GO:0043113//receptor clustering;GO:0007165//signal transduction;GO:0050901//leukocyte tethering or rolling;GO:0007568//aging;GO:0007160//cell-matrix adhesion;GO:0007155//cell adhesion;GO:0030198//extracellular matrix organization;GO:0034113//heterotypic cell-cell adhesion;GO:0006955//immune response;GO:0007229//integrin-mediated signaling pathway;GO:0002687//positive regulation of leukocyte migra…	K06779//mucosal vascular addressin cell adhesion molecule 1	NP_570116.2//mucosal addressin cell adhesion molecule 1 isoform a precursor [Homo sapiens];NP_570118.1//mucosal addressin cell adhesion molecule 1 isoform b precursor [Homo sapiens]	2//1
94086	616	0.01	0.22	4.45943	0.385472	*	0.225218	HSPB9	GO:0005634//nucleus;GO:0005737//cytoplasm	NA	NA	K09547//heat shock protein beta-9	NP_149971.1//heat shock protein beta-9 [Homo sapiens]	2//1
3039	627	0.01	0.22	4.45943	0.384899	*	0.225218	HBA1	GO:0005833//hemoglobin complex	GO:0020037//heme binding;GO:0005506//iron ion binding;GO:0005344//oxygen carrier activity;GO:0019825//oxygen binding	NA	K13822//hemoglobin subunit alpha	SAI82135.1//TPA: globin C1 [Homo sapiens]	4
342931	908	0.01	0.22	4.45943	0.221453	*	0.108758	RFPL4A	NA	GO:0046872//metal ion binding	NA	K12009//tripartite motif-containing protein 27 [EC:2.3.2.27];K12015//tripartite motif-containing protein 39 [EC:2.3.2.27]	XP_011525217.1//PREDICTED: ret finger protein-like 4A isoform X1 [Homo sapiens]	1//3
127124	645	0.01	0.21	4.39232	0.388156	*	0.225218	ATP6V1G3	GO:0005829//cytosol;GO:0016471//vacuolar proton-transporting V-type ATPase complex;GO:0005886//plasma membrane	GO:0008553//hydrogen-exporting ATPase activity, phosphorylative mechanism;GO:0051117//ATPase binding	GO:0008286//insulin receptor signaling pathway;GO:0034220//ion transmembrane transport;GO:0033572//transferrin transport;GO:0090383//phagosome acidification;GO:0015992//proton transport	K02152//V-type H+-transporting ATPase subunit G	NP_001307147.1//V-type proton ATPase subunit G 3 isoform c [Homo sapiens];NP_573569.1//V-type proton ATPase subunit G 3 isoform a [Homo sapiens]	1//3;2//1
107181291	342	0.01	0.21	4.39232	0.642284	*	0.466386	PYDC5	NA	NA	NA	K12966//absent in melanoma 2;K20916//pyrin domain-only protein 3	NP_001306939.1//pyrin domain-only protein 3 [Homo sapiens]	1//3
93492	1833	0.01	0.21	4.39232	0.0675475	*	0.0253618	TPTE2	GO:0016021//integral component of membrane;GO:0005789//endoplasmic reticulum membrane;GO:0000139//Golgi membrane	GO:0051800//phosphatidylinositol-3,4-bisphosphate 3-phosphatase activity;GO:0008138//protein tyrosine/serine/threonine phosphatase activity;GO:0016314//phosphatidylinositol-3,4,5-trisphosphate 3-phosphatase activity;GO:0004725//protein tyrosine phosphatase activity	GO:0006661//phosphatidylinositol biosynthetic process	K18079//PTEN homologous phosphatase	NP_570141.3//phosphatidylinositol 3,4,5-trisphosphate 3-phosphatase TPTE2 isoform alpha [Homo sapiens];EAX08222.1//transmembrane phosphoinositide 3-phosphatase and tensin homolog 2, isoform CRA_d [Homo sapiens];NP_001135440.1//phosphatidylinositol 3,4,5-trisphosphate 3-phosphatase TPTE2 isoform delta [Homo sapiens]	1//3;3//A2MP1;2//1
56246	656	0.01	0.2	4.32193	0.644324	*	0.466386	MRAP	GO:0005783//endoplasmic reticulum;GO:0016021//integral component of membrane;GO:0005789//endoplasmic reticulum membrane;GO:0005886//plasma membrane	GO:0031783//type 5 melanocortin receptor binding;GO:0031780//corticotropin hormone receptor binding;GO:0031782//type 4 melanocortin receptor binding;GO:0042802//identical protein binding;GO:0070996//type 1 melanocortin receptor binding;GO:0031781//type 3 melanocortin receptor binding	GO:0050873//brown fat cell differentiation;GO:0030819//positive regulation of cAMP biosynthetic process;GO:0034394//protein localization to cell surface	NA	EAX09880.1//melanocortin 2 receptor accessory protein, isoform CRA_c, partial [Homo sapiens];NP_848932.1//melanocortin-2 receptor accessory protein isoform alpha [Homo sapiens];NP_996781.1//melanocortin-2 receptor accessory protein isoform beta [Homo sapiens]	1//3;3//A2MP1
100529257	1928	0.01	0.2	4.32193	0.0676035	*	0.0253618	SYNJ2BP-COX16	GO:0031307//integral component of mitochondrial outer membrane	GO:0008022//protein C-terminus binding	GO:0048312//intracellular distribution of mitochondria	K20057//synaptojanin-2-binding protein	NP_001189477.1//SYNJ2BP-COX16 protein isoform 2 [Homo sapiens];NP_001189476.1//SYNJ2BP-COX16 protein isoform 1 [Homo sapiens];NP_001189478.1//SYNJ2BP-COX16 protein isoform 3 [Homo sapiens]	2//1
54657	2374	0.01	0.19	4.24793	0.0364427	*	0.0122472	UGT1A4	GO:0043231//intracellular membrane-bounded organelle;GO:0005783//endoplasmic reticulum;GO:0016021//integral component of membrane;GO:0005789//endoplasmic reticulum membrane	GO:0046982//protein heterodimerization activity;GO:0015020//glucuronosyltransferase activity;GO:0001972//retinoic acid binding;GO:0042803//protein homodimerization activity;GO:0019899//enzyme binding	GO:2001030//negative regulation of cellular glucuronidation;GO:0008152//metabolic process;GO:0052697//xenobiotic glucuronidation;GO:0042167//heme catabolic process;GO:0042573//retinoic acid metabolic process;GO:0052695//cellular glucuronidation;GO:0045922//negative regulation of fatty acid metabolic process;GO:0006789//bilirubin conjugation;GO:1904224//negative regulation of glucuronosyltransfera…	K00699//glucuronosyltransferase [EC:2.4.1.17]	NP_009051.1//UDP-glucuronosyltransferase 1-4 precursor [Homo sapiens]	2//1
3560	4051	0.01	0.19	4.24793	0.00146527	*	0.00032161	IL2RB	GO:0016020//membrane;GO:0005887//integral component of plasma membrane;GO:0009897//external side of plasma membrane;GO:0016021//integral component of membrane;GO:0005622//intracellular;GO:0005886//plasma membrane	GO:0005088//Ras guanyl-nucleotide exchange factor activity;GO:0004896//cytokine receptor activity;GO:0019976//interleukin-2 binding;GO:0004911//interleukin-2 receptor activity	GO:0000165//MAPK cascade;GO:0007165//signal transduction;GO:0043066//negative regulation of apoptotic process;GO:0019221//cytokine-mediated signaling pathway;GO:0016032//viral process;GO:0006461//protein complex assembly	K05069//interleukin 2 receptor beta	NP_000869.1//interleukin-2 receptor subunit beta precursor [Homo sapiens]	4;1//3
653075	1994	0.01	0.19	4.24793	0.0675587	*	0.0253618	GOLGA8T	GO:0005794//Golgi apparatus	NA	NA	K20358//golgin subfamily A member 2	NP_001342398.1//golgin A8 family member T [Homo sapiens]	1//3
114902	1361	0.01	0.18	4.16993	0.124104	*	0.0525196	C1QTNF5	GO:0005581//collagen trimer;GO:0005604//basement membrane	GO:0005201//extracellular matrix structural constituent	NA	K06237//collagen, type IV, alpha	XP_004427271.1//PREDICTED: membrane frizzled-related protein isoform X1 [Ceratotherium simum simum];XP_007897862.1//PREDICTED: collagen alpha-1(X) chain-like [Callorhinchus milii]	4;1//3
90827	2072	0.01	0.18	4.16993	0.0677494	*	0.0253618	ZNF479	NA	NA	NA	K09228//KRAB domain-containing zinc finger protein	XP_009192262.2//LOW QUALITY PROTEIN: putative zinc finger protein 66 [Papio anubis]	2//1
644591	738	0.01	0.18	4.16993	0.630203	*	0.466386	PPIAL4G	GO:0005737//cytoplasm	GO:0003755//peptidyl-prolyl cis-trans isomerase activity	GO:0006457//protein folding	K12738//peptidylprolyl cis-trans isomerase A-like 4 [EC:5.2.1.8]	NP_001116540.1//peptidyl-prolyl cis-trans isomerase A-like 4G [Homo sapiens]	1//3
8343	430	0.01	0.17	4.08746	0.644158	*	0.466386	HIST1H2BF	NA	NA	NA	K11252//histone H2B	XP_013204527.1//PREDICTED: uncharacterized protein LOC101998036 [Microtus ochrogaster]	3//A2MP1
200159	414	0.01	0.17	4.08746	0.640584	*	0.466386	C1orf100	NA	NA	NA	NA	EAW77101.1//chromosome 1 open reading frame 100, isoform CRA_b, partial [Homo sapiens];XP_011542426.1//PREDICTED: uncharacterized protein C1orf100 isoform X2 [Homo sapiens];XP_011542431.1//PREDICTED: uncharacterized protein C1orf100 isoform X4 [Homo sapiens]	1//3;2//1
643664	1195	0.01	0.17	4.08746	0.221874	*	0.108758	SLC35G6	GO:0016021//integral component of membrane	NA	NA	NA	NP_001096084.1//solute carrier family 35 member G6 [Homo sapiens]	1//3
7069	1182	0.01	0.17	4.08746	0.221733	*	0.108758	THRSP	GO:0005654//nucleoplasm;GO:0005829//cytosol	GO:0042802//identical protein binding;GO:0042803//protein homodimerization activity	GO:0006355//regulation of transcription, DNA-templated;GO:0010866//regulation of triglyceride biosynthetic process;GO:0006351//transcription, DNA-templated;GO:0046890//regulation of lipid biosynthetic process;GO:0006629//lipid metabolic process;GO:0006853//carnitine shuttle	K08328//guanylate cyclase activator 1	NP_003242.1//thyroid hormone-inducible hepatic protein [Homo sapiens]	3//A2MP1
100529251	715	0.01	0.17	4.08746	0.628093	*	0.466386	CKLF-CMTM1	GO:0016021//integral component of membrane	NA	NA	NA	NP_001189438.1//CKLF-CMTM1 protein isoform 3 [Homo sapiens];NP_001191027.1//CKLF-CMTM1 protein isoform 2 [Homo sapiens];NP_001191028.1//CKLF-CMTM1 protein isoform 1 [Homo sapiens]	1//3
1346	783	0.01	0.17	4.08746	0.38388	*	0.225218	COX7A1	NA	NA	NA	K02270//cytochrome c oxidase subunit 7a	XP_010367112.1//PREDICTED: uncharacterized protein LOC104666684 [Rhinopithecus roxellana]	3//A2MP1
27290	420	0.01	0.17	4.08746	0.626311	*	0.466386	SPINK4	GO:0005576//extracellular region	GO:0004867//serine-type endopeptidase inhibitor activity	GO:0042493//response to drug	NA	NP_055286.1//serine protease inhibitor Kazal-type 4 precursor [Homo sapiens]	2//1
116729	805	0.01	0.17	4.08746	0.383433	*	0.225218	PPP1R27	NA	GO:0019902//phosphatase binding	GO:0010923//negative regulation of phosphatase activity	K17566//protein phosphatase 1 regulatory subunit 27	XP_008011466.1//PREDICTED: protein phosphatase 1 regulatory subunit 27 [Chlorocebus sabaeus]	3//A2MP1
8348	467	0.01	0.17	4.08746	0.625267	*	0.466386	HIST1H2BO	GO:0005634//nucleus;GO:0000786//nucleosome	GO:0003677//DNA binding;GO:0046982//protein heterodimerization activity	NA	K11252//histone H2B	XP_003502246.1//PREDICTED: histone H2B type 1 isoform X1 [Cricetulus griseus]	4
158983	922	0.01	0.16	4	0.388363	*	0.225218	H2BFWT	GO:0031965//nuclear membrane;GO:0000786//nucleosome	GO:0003677//DNA binding;GO:0046982//protein heterodimerization activity	GO:0006334//nucleosome assembly	K11252//histone H2B	NP_001002916.3//histone H2B type W-T [Homo sapiens]	4
4499	464	0.01	0.16	4	0.643992	*	0.466386	MT1M	GO:0005634//nucleus;GO:0005737//cytoplasm;GO:0048471//perinuclear region of cytoplasm	GO:0046872//metal ion binding;GO:0008270//zinc ion binding	GO:0045926//negative regulation of growth;GO:0071294//cellular response to zinc ion	K14739//metallothionein 1/2	XP_009249020.1//PREDICTED: uncharacterized protein LOC100461935 [Pongo abelii]	2//1
56142	2582	0.01	0.16	4	0.00146569	*	0.00032161	PCDHA6	GO:0005887//integral component of plasma membrane;GO:0005576//extracellular region	GO:0005509//calcium ion binding	GO:0007399//nervous system development;GO:0007155//cell adhesion;GO:0007156//homophilic cell adhesion via plasma membrane adhesion molecules;GO:0007267//cell-cell signaling	K16493//protocadherin alpha	XP_011795164.1//PREDICTED: protocadherin alpha-7 [Colobus angolensis palliatus];XP_018882533.1//PREDICTED: protocadherin alpha-6 isoform X5 [Gorilla gorilla gorilla];XP_012392369.1//PREDICTED: protocadherin alpha-6 isoform X3 [Orcinus orca]	3//A2MP1;2//1
795	453	0.01	0.16	4	0.63835	*	0.466386	S100G	GO:0016323//basolateral plasma membrane;GO:0016324//apical plasma membrane	GO:0005499//vitamin D binding;GO:0005509//calcium ion binding;GO:0046914//transition metal ion binding	NA	K14734//S100 calcium binding protein G	NP_004048.1//protein S100-G [Homo sapiens]	2//1
389383	443	0.01	0.16	4	0.633554	*	0.466386	CLPSL2	GO:0005576//extracellular region	GO:0008047//enzyme activator activity	GO:0016042//lipid catabolic process;GO:0007586//digestion;GO:0032094//response to food	NA	EAX03848.1//AAAL3045, isoform CRA_b [Homo sapiens];NP_001273479.1//colipase-like protein 2 isoform a [Homo sapiens]	1//3;3//A2MP1
1081	861	0.01	0.16	4	0.383392	*	0.225218	CGA	GO:0005576//extracellular region;GO:0005796//Golgi lumen	GO:0005179//hormone activity	GO:0007165//signal transduction;GO:0030335//positive regulation of cell migration;GO:0007267//cell-cell signaling;GO:0032870//cellular response to hormone stimulus;GO:0030878//thyroid gland development;GO:0008406//gonad development;GO:0046884//follicle-stimulating hormone secretion;GO:0016486//peptide hormone processing;GO:0006357//regulation of transcription from RNA polymerase II promoter;GO:00…	K08522//glycoprotein hormones, alpha polypeptide	NP_000726.1//glycoprotein hormones alpha chain isoform 2 precursor [Homo sapiens];NP_001239312.1//glycoprotein hormones alpha chain isoform 1 precursor [Homo sapiens]	1//3;3//A2MP1
3316	858	0.01	0.16	4	0.383271	*	0.225218	HSPB2	NA	NA	NA	K09543//heat shock protein beta-2	XP_003805504.1//PREDICTED: heat shock protein beta-2 [Pan paniscus]	3//A2MP1
440822	3481	0.01	0.15	3.90689	0.0194704	*	0.0059142	PIWIL3	GO:0005737//cytoplasm	GO:0003723//RNA binding;GO:0003676//nucleic acid binding	GO:0030154//cell differentiation;GO:0007275//multicellular organism development;GO:0051321//meiotic cell cycle;GO:0031047//gene silencing by RNA;GO:0007283//spermatogenesis;GO:0006417//regulation of translation	K02156//aubergine	NP_001242904.1//piwi-like protein 3 isoform 2 [Homo sapiens];NP_001008496.2//piwi-like protein 3 isoform 1 [Homo sapiens]	1//3;3//A2MP1
102724957	471	0.01	0.15	3.90689	0.642559	*	0.466386	LOC102724957	NA	NA	NA	NA	XP_002799671.1//PREDICTED: uncharacterized protein LOC100425978 [Macaca mulatta]	1//3
81623	478	0.01	0.15	3.90689	0.640529	*	0.466386	DEFB126	GO:0009986//cell surface;GO:0005576//extracellular region	NA	GO:0061844//antimicrobial humoral immune response mediated by antimicrobial peptide;GO:0050829//defense response to Gram-negative bacterium;GO:0007338//single fertilization;GO:0042742//defense response to bacterium;GO:0045087//innate immune response	NA	NP_112193.1//beta-defensin 126 preproprotein [Homo sapiens]	3//A2MP1
391365	934	0.01	0.15	3.90689	0.3858	*	0.225218	SULT6B1	NA	NA	NA	K01025//sulfotransferase [EC:2.8.2.-]	Q6IMI4.2//RecName: Full=Sulfotransferase 6B1; Short=ST6B1; AltName: Full=Thyroxine sulfotransferase	1//3
8355	467	0.01	0.15	3.90689	0.628619	*	0.466386	HIST1H3G	GO:0005634//nucleus;GO:0000786//nucleosome	GO:0003677//DNA binding;GO:0046982//protein heterodimerization activity	NA	K11253//histone H3	XP_007128693.1//PREDICTED: histone H3-like centromeric protein CSE4-like [Physeter catodon]	2//1
284485	473	0.01	0.15	3.90689	0.628514	*	0.466386	RIIAD1	NA	NA	NA	NA	NP_001138428.1//RIIa domain-containing protein 1 [Homo sapiens]	1//3
89765	1445	0.05	0.74	3.88753	0.000426606	Up	8.2686e-05	RSPH1	GO:0005634//nucleus;GO:0072687//meiotic spindle;GO:0031514//motile cilium;GO:0005829//cytosol;GO:0000794//condensed nuclear chromosome;GO:0001520//outer dense fiber	NA	GO:0051321//meiotic cell cycle;GO:0035082//axoneme assembly;GO:0007286//spermatid development	K19755//radial spoke head protein 1	NP_543136.1//radial spoke head 1 homolog isoform 1 [Homo sapiens];NP_001273435.1//radial spoke head 1 homolog isoform 2 [Homo sapiens]	1//3;3//A2MP1
55303	1983	0.03	0.44	3.87447	0.00265237	*	0.00061793	GIMAP4	GO:0005829//cytosol	GO:0005525//GTP binding	NA	K15261//poly [ADP-ribose] polymerase 10/14/15 [EC:2.4.2.30];K18626//trichohyalin	NP_060796.1//GTPase IMAP family member 4 [Homo sapiens]	2//1
8856	2772	0.01	0.14	3.80735	0.0784208	*	0.03038	NR1I2	GO:0005654//nucleoplasm;GO:0016604//nuclear body;GO:0045111//intermediate filament cytoskeleton	GO:0003707//steroid hormone receptor activity;GO:0001228//transcriptional activator activity, RNA polymerase II transcription regulatory region sequence-specific DNA binding;GO:0004879//nuclear receptor activity;GO:0003713//transcription coactivator activity;GO:0008144//drug binding;GO:0000977//RNA polymerase II regulatory region sequence-specific DNA binding;GO:0008270//zinc ion binding;GO:00435…	GO:0045892//negative regulation of transcription, DNA-templated;GO:0007165//signal transduction;GO:0006805//xenobiotic metabolic process;GO:0006351//transcription, DNA-templated;GO:0010628//positive regulation of gene expression;GO:0045893//positive regulation of transcription, DNA-templated;GO:0008202//steroid metabolic process;GO:0046618//drug export;GO:0042738//exogenous drug catabolic process…	K08540//pregnane X receptor	CAB55493.1//nuclear hormone receptor PRR2-C [Homo sapiens];CAB55490.1//nuclear hormone receptor PRR1-C [Homo sapiens];NP_071285.1//nuclear receptor subfamily 1 group I member 2 isoform 2 [Homo sapiens]	3//A2MP1;2//1
387267	1220	0.01	0.14	3.80735	0.387367	*	0.225218	KRTAP5-4	GO:0005829//cytosol;GO:0045095//keratin filament	NA	GO:0031424//keratinization	K03006//DNA-directed RNA polymerase II subunit RPB1 [EC:2.7.7.6];K10572//inositol-pentakisphosphate 2-kinase [EC:2.7.1.158];K04407//mitogen-activated protein kinase kinase kinase kinase 4 [EC:2.7.11.1]	NP_001334603.1//keratin-associated protein 5-4 isoform 1 [Homo sapiens];NP_001012727.1//keratin-associated protein 5-4 isoform 2 [Homo sapiens]	1//3
27006	513	0.01	0.14	3.80735	0.639929	*	0.466386	FGF22	GO:0005615//extracellular space;GO:0009986//cell surface;GO:0005730//nucleolus;GO:0005794//Golgi apparatus;GO:0005576//extracellular region	GO:0004713//protein tyrosine kinase activity;GO:0008083//growth factor activity;GO:0005088//Ras guanyl-nucleotide exchange factor activity;GO:0016303//1-phosphatidylinositol-3-kinase activity;GO:0046934//phosphatidylinositol-4,5-bisphosphate 3-kinase activity;GO:0005104//fibroblast growth factor receptor binding	GO:0038111//interleukin-7-mediated signaling pathway;GO:0000165//MAPK cascade;GO:0030154//cell differentiation;GO:0014066//regulation of phosphatidylinositol 3-kinase signaling;GO:0048015//phosphatidylinositol-mediated signaling;GO:0008543//fibroblast growth factor receptor signaling pathway	K04358//fibroblast growth factor	XP_012358897.1//PREDICTED: fibroblast growth factor 22 isoform X1 [Nomascus leucogenys];NP_065688.1//fibroblast growth factor 22 isoform 1 precursor [Homo sapiens]	1//3
100130449	957	0.01	0.14	3.80735	0.385226	*	0.225218	LOC100130449	NA	NA	NA	NA	EAW71185.1//hCG1777210 [Homo sapiens]	1//3
4493	519	0.01	0.14	3.80735	0.63238	*	0.466386	MT1E	NA	NA	NA	K14739//metallothionein 1/2	XP_009194736.1//metallothionein-1E isoform X2 [Papio anubis]	3//A2MP1
727832	4013	0.01	0.14	3.80735	0.0102289	*	0.00285598	GOLGA6L6	NA	NA	NA	K18626//trichohyalin;K20358//golgin subfamily A member 2	NP_001138476.2//golgin subfamily A member 6-like protein 6 [Homo sapiens]	2//1
5409	958	0.01	0.14	3.80735	0.38445	*	0.225218	PNMT	GO:0005829//cytosol	GO:0008168//methyltransferase activity;GO:0004603//phenylethanolamine N-methyltransferase activity	GO:0042423//catecholamine biosynthetic process;GO:0042418//epinephrine biosynthetic process	K00553//phenylethanolamine N-methyltransferase [EC:2.1.1.28]	EAW60588.1//phenylethanolamine N-methyltransferase [Homo sapiens]	4
644186	510	0.01	0.14	3.80735	0.63015	*	0.466386	SYCE3	GO:0005634//nucleus;GO:0000801//central element;GO:0005694//chromosome	NA	GO:0007130//synaptonemal complex assembly;GO:0043065//positive regulation of apoptotic process;GO:0007131//reciprocal meiotic recombination;GO:0051301//cell division;GO:0007283//spermatogenesis	K19536//synaptonemal complex central element protein 3	XP_011753058.1//PREDICTED: synaptonemal complex central element protein 3 isoform X1 [Macaca nemestrina]	2//1
646862	990	0.01	0.14	3.80735	0.384165	*	0.225218	RNF225	GO:0016021//integral component of membrane	GO:0046872//metal ion binding	NA	K16628//collagen, type VII, alpha;K22157//E3 ubiquitin-protein ligase RNF183 [EC:2.3.2.27]	NP_001182064.1//RING finger protein 225 [Homo sapiens]	1//3
10418	5154	0.01	0.14	3.80735	0.00849416	*	0.00231726	SPON1	NA	NA	NA	K13912//deleted in malignant brain tumors 1 protein;K16857//thrombospondin 1	XP_508295.3//PREDICTED: spondin-1 [Pan troglodytes]	3//A2MP1
259290	1021	0.01	0.13	3.70044	0.388697	*	0.225218	TAS2R31	GO:0016021//integral component of membrane;GO:0005886//plasma membrane	GO:0033038//bitter taste receptor activity;GO:0004930//G-protein coupled receptor activity	GO:0001580//detection of chemical stimulus involved in sensory perception of bitter taste	K08474//taste receptor type 2	NP_795366.2//taste receptor type 2 member 31 [Homo sapiens]	2//1
149708	1018	0.01	0.13	3.70044	0.387865	*	0.225218	WFDC5	GO:0005576//extracellular region	GO:0030414//peptidase inhibitor activity	NA	K03910//alpha-2-macroglobulin;K04931//potassium voltage-gated channel delayed-rectifier subfamily S member 1	Q8TCV5.1//RecName: Full=WAP four-disulfide core domain protein 5; AltName: Full=Putative protease inhibitor WAP1; AltName: Full=p53-responsive gene 5 protein; Flags: Precursor	3//A2MP1
341947	531	0.01	0.13	3.70044	0.636996	*	0.466386	COX8C	GO:0016021//integral component of membrane;GO:0005739//mitochondrion;GO:0005751//mitochondrial respiratory chain complex IV	GO:0004129//cytochrome-c oxidase activity	GO:1902600//hydrogen ion transmembrane transport;GO:0006123//mitochondrial electron transport, cytochrome c to oxygen	K02273//cytochrome c oxidase subunit 8	NP_892016.1//cytochrome c oxidase subunit 8C, mitochondrial [Homo sapiens]	2//1
440585	530	0.01	0.13	3.70044	0.636726	*	0.466386	FAM183A	NA	NA	NA	NA	NP_001094846.2//protein FAM183A [Homo sapiens]	2//1
8190	529	0.01	0.13	3.70044	0.634357	*	0.466386	MIA	GO:0005615//extracellular space;GO:0016021//integral component of membrane	GO:0008083//growth factor activity	GO:0008283//cell proliferation	K16655//melanoma inhibitory activity protein	XP_004441617.2//PREDICTED: melanoma-derived growth regulatory protein [Ceratotherium simum simum];NP_006524.1//melanoma-derived growth regulatory protein precursor [Homo sapiens]	1//3;3//A2MP1
3359	2019	0.01	0.13	3.70044	0.123813	*	0.0525196	HTR3A	GO:0030424//axon;GO:0030054//cell junction;GO:0005737//cytoplasm;GO:0043025//neuronal cell body;GO:0032154//cleavage furrow;GO:1904602//serotonin-activated cation-selective channel complex;GO:0016021//integral component of membrane;GO:0005886//plasma membrane;GO:0045211//postsynaptic membrane	GO:0051378//serotonin binding;GO:0005230//extracellular ligand-gated ion channel activity;GO:0022850//serotonin-gated cation-selective channel activity	GO:0032414//positive regulation of ion transmembrane transporter activity;GO:0034220//ion transmembrane transport;GO:0071363//cellular response to growth factor stimulus;GO:0042220//response to cocaine;GO:0045471//response to ethanol	K04819//5-hydroxytryptamine receptor 3	NP_000860.2//5-hydroxytryptamine receptor 3A isoform b precursor [Homo sapiens];NP_001155244.1//5-hydroxytryptamine receptor 3A isoform c [Homo sapiens];NP_998786.2//5-hydroxytryptamine receptor 3A isoform a precursor [Homo sapiens]	3//A2MP1;2//1;5
152015	1054	0.01	0.13	3.70044	0.385185	*	0.225218	ROPN1B	GO:0042995//cell projection;GO:0031514//motile cilium;GO:0005737//cytoplasm	GO:0030159//receptor signaling complex scaffold activity;GO:0046982//protein heterodimerization activity;GO:0042803//protein homodimerization activity	GO:0030317//flagellated sperm motility;GO:0007342//fusion of sperm to egg plasma membrane involved in single fertilization;GO:0000910//cytokinesis;GO:0061512//protein localization to cilium;GO:0007283//spermatogenesis;GO:0098609//cell-cell adhesion;GO:0001932//regulation of protein phosphorylation;GO:0007266//Rho protein signal transduction;GO:0007340//acrosome reaction;GO:0048240//sperm capacita…	K16541//coiled-coil domain-containing protein 14	NP_001012337.1//ropporin-1B [Homo sapiens]	1//3;2//1
10715	2564	0.01	0.13	3.70044	0.123795	*	0.0525196	CERS1	GO:0016020//membrane;GO:0043231//intracellular membrane-bounded organelle;GO:0005615//extracellular space;GO:0005783//endoplasmic reticulum;GO:0000139//Golgi membrane;GO:0016021//integral component of membrane;GO:0005576//extracellular region;GO:0005789//endoplasmic reticulum membrane	GO:0008083//growth factor activity;GO:0005125//cytokine activity;GO:0050291//sphingosine N-acyltransferase activity;GO:0005160//transforming growth factor beta receptor binding	GO:0035690//cellular response to drug;GO:0030148//sphingolipid biosynthetic process;GO:0043408//regulation of MAPK cascade;GO:0030509//BMP signaling pathway;GO:0036146//cellular response to mycotoxin;GO:0051974//negative regulation of telomerase activity;GO:0060395//SMAD protein signal transduction;GO:0010862//positive regulation of pathway-restricted SMAD protein phosphorylation;GO:0072721//cell…	K05495//growth differentiation factor 1/3;K04710//ceramide synthetase [EC:2.3.1.24]	NP_001483.3//embryonic growth/differentiation factor 1 precursor [Homo sapiens];NP_067090.1//ceramide synthase 1 isoform 1 [Homo sapiens]	4;1//3;2//1
10089	1312	0.01	0.13	3.70044	0.221902	*	0.108758	KCNK7	NA	NA	NA	K04918//potassium channel subfamily K member 7	XP_011797890.1//PREDICTED: potassium channel subfamily K member 7 isoform X2 [Colobus angolensis palliatus];XP_005577321.1//PREDICTED: LOW QUALITY PROTEIN: potassium channel subfamily K member 7 [Macaca fascicularis];XP_011719121.1//PREDICTED: LOW QUALITY PROTEIN: potassium channel subfamily K member 7 [Macaca nemestrina];XP_009244411.1//PREDICTED: potassium channel subfamily K member 7 isoform X…	1//3
83854	1779	0.01	0.13	3.70044	0.221705	*	0.108758	ANGPTL6	GO:0070062//extracellular exosome;GO:0030141//secretory granule	NA	NA	K05467//angiopoietin 4	XP_005260148.1//PREDICTED: angiopoietin-related protein 6 isoform X2 [Homo sapiens];XP_011526650.1//PREDICTED: angiopoietin-related protein 6 isoform X3 [Homo sapiens]	1//3;2//1
441476	1205	0.01	0.13	3.70044	0.383555	*	0.225218	STPG3	NA	NA	NA	NA	NP_001243629.1//protein STPG3 isoform b [Homo sapiens];NP_001004353.2//protein STPG3 isoform c [Homo sapiens];XP_016817740.1//PREDICTED: uncharacterized protein C9orf173 homolog isoform X2 [Pan troglodytes];XP_008968375.1//PREDICTED: uncharacterized protein C9orf173 homolog isoform X3 [Pan paniscus]	1//3;3//A2MP1
10083	2180	0.01	0.12	3.58496	0.124122	*	0.0525196	USH1C	GO:0005856//cytoskeleton;GO:0001917//photoreceptor inner segment;GO:0005903//brush border;GO:0001750//photoreceptor outer segment;GO:0005902//microvillus;GO:0005737//cytoplasm;GO:0005829//cytosol;GO:0032420//stereocilium;GO:0045177//apical part of cell;GO:0045202//synapse;GO:0005886//plasma membrane	GO:0051015//actin filament binding;GO:0030507//spectrin binding	GO:0032532//regulation of microvillus length;GO:1904970//brush border assembly;GO:0030046//parallel actin filament bundle assembly;GO:1904106//protein localization to microvillus;GO:0045494//photoreceptor cell maintenance;GO:0060122//inner ear receptor cell stereocilium organization;GO:0050957//equilibrioception;GO:0042491//inner ear auditory receptor cell differentiation;GO:0042472//inner ear mo…	K21877//harmonin	NP_005700.2//harmonin isoform a [Homo sapiens];NP_001284693.1//harmonin isoform c [Homo sapiens];NP_710142.1//harmonin isoform b3 [Homo sapiens]	1//3;3//A2MP1
50859	2695	0.01	0.12	3.58496	0.124067	*	0.0525196	SPOCK3	GO:0031012//extracellular matrix;GO:0005615//extracellular space;GO:0005578//proteinaceous extracellular matrix	GO:0008191//metalloendopeptidase inhibitor activity;GO:0005509//calcium ion binding;GO:0005539//glycosaminoglycan binding	GO:0019800//peptide cross-linking via chondroitin 4-sulfate glycosaminoglycan;GO:0007165//signal transduction;GO:0010951//negative regulation of endopeptidase activity;GO:2000146//negative regulation of cell motility	K08136//sparc/osteonectin, cwcv and kazal-like domains proteoglycan (testican)	NP_001191287.1//testican-3 isoform 9 precursor [Homo sapiens];XP_011815041.1//PREDICTED: testican-3 isoform X4 [Colobus angolensis palliatus];XP_011815044.1//PREDICTED: testican-3 isoform X7 [Colobus angolensis palliatus];XP_021554515.1//testican-3 isoform X4 [Neomonachus schauinslandi];NP_058646.2//testican-3 isoform 2 precursor [Homo sapiens];XP_016863746.1//PREDICTED: testican-3 isoform X1 [Ho…	1//3;2//1
90737	572	0.01	0.12	3.58496	0.643826	*	0.466386	PAGE5	NA	NA	NA	NA	AAI00064.2//Tnfaip1 protein, partial [Rattus norvegicus];NP_569734.2//P antigen family member 5 isoform 1 [Homo sapiens]	4;2//1
128344	2260	0.01	0.12	3.58496	0.124013	*	0.0525196	PIFO	GO:0036064//ciliary basal body;GO:0005634//nucleus;GO:0031410//cytoplasmic vesicle;GO:0005802//trans-Golgi network	GO:0043015//gamma-tubulin binding;GO:0048487//beta-tubulin binding;GO:0008092//cytoskeletal protein binding;GO:0019894//kinesin binding;GO:0017137//Rab GTPase binding;GO:0019901//protein kinase binding	GO:0031344//regulation of cell projection organization;GO:0033674//positive regulation of kinase activity;GO:0030030//cell projection organization	NA	NP_001287760.1//protein pitchfork isoform 2 [Homo sapiens];NP_857594.2//protein pitchfork isoform 1 [Homo sapiens]	1//3;5
440021	1149	0.01	0.12	3.58496	0.387906	*	0.225218	KRTAP5-2	GO:0005829//cytosol;GO:0045095//keratin filament	NA	GO:0031424//keratinization	K03006//DNA-directed RNA polymerase II subunit RPB1 [EC:2.7.7.6]	BAB70862.1//unnamed protein product [Homo sapiens]	1//3
100008586	598	0.01	0.12	3.58496	0.64157	*	0.466386	GAGE12F	NA	NA	NA	NA	NP_001274741.1//uncharacterized protein LOC101928093 [Homo sapiens];NP_001468.1//G antigen 12I [Homo sapiens]	1//3;2//1
100130880	577	0.01	0.12	3.58496	0.639601	*	0.466386	LOC100130880	NA	NA	NA	NA	NP_001230452.1//uncharacterized protein LOC100130880 [Homo sapiens]	1//3
388551	1692	0.01	0.12	3.58496	0.222409	*	0.108758	CEACAM16	GO:0005615//extracellular space;GO:0032426//stereocilium tip	GO:0042802//identical protein binding	GO:0007605//sensory perception of sound	K06499//carcinoembryonic antigen-related cell adhesion molecule	AAQ05841.1//carcinoembryonic antigen like-2 protein [Homo sapiens]	3//A2MP1
10148	1149	0.01	0.12	3.58496	0.386623	*	0.225218	EBI3	GO:0005788//endoplasmic reticulum lumen;GO:0005615//extracellular space;GO:0005576//extracellular region;GO:0005886//plasma membrane	GO:0045523//interleukin-27 receptor binding;GO:0005125//cytokine activity;GO:0004896//cytokine receptor activity	GO:0042098//T cell proliferation;GO:0006959//humoral immune response;GO:0042088//T-helper 1 type immune response;GO:0045078//positive regulation of interferon-gamma biosynthetic process;GO:0046641//positive regulation of alpha-beta T cell proliferation;GO:0035722//interleukin-12-mediated signaling pathway	K05059//ciliary neurotrophic factor receptor	NP_005746.2//interleukin-27 subunit beta precursor [Homo sapiens]	2//1
359787	1079	0.01	0.12	3.58496	0.386088	*	0.225218	DPPA3	GO:0005634//nucleus;GO:0001939//female pronucleus;GO:0001940//male pronucleus;GO:0005737//cytoplasm	GO:0035064//methylated histone binding	GO:1901536//negative regulation of DNA demethylation;GO:0040016//embryonic cleavage;GO:0044726//protection of DNA demethylation of female pronucleus;GO:0016569//covalent chromatin modification;GO:2000653//regulation of genetic imprinting	NA	NP_954980.1//developmental pluripotency-associated protein 3 [Homo sapiens]	3//A2MP1
79799	2972	0.02	0.24	3.58496	0.00849803	*	0.00231726	UGT2A3	GO:0043231//intracellular membrane-bounded organelle;GO:0016021//integral component of membrane	GO:0015020//glucuronosyltransferase activity	GO:0052695//cellular glucuronidation	K00699//glucuronosyltransferase [EC:2.4.1.17]	NP_079019.3//UDP-glucuronosyltransferase 2A3 precursor [Homo sapiens]	3//A2MP1
5266	579	0.01	0.12	3.58496	0.632167	*	0.466386	PI3	GO:0070062//extracellular exosome;GO:0005829//cytosol;GO:0001533//cornified envelope;GO:0005576//extracellular region;GO:0005578//proteinaceous extracellular matrix	GO:0030280//structural constituent of epidermis;GO:0004867//serine-type endopeptidase inhibitor activity;GO:0004866//endopeptidase inhibitor activity;GO:0030414//peptidase inhibitor activity	GO:0018149//peptide cross-linking;GO:0007620//copulation;GO:0019730//antimicrobial humoral response;GO:0070268//cornification	NA	NP_002629.1//elafin preproprotein [Homo sapiens]	3//A2MP1
339453	1128	0.01	0.12	3.58496	0.384695	*	0.225218	TMEM240	GO:0016021//integral component of membrane;GO:0030054//cell junction;GO:0097060//synaptic membrane	NA	NA	K19475//WAS/WASL-interacting protein;K14959//histone-lysine N-methyltransferase MLL4 [EC:2.1.1.43];K13172//serine/arginine repetitive matrix protein 2	OBS80826.1//hypothetical protein A6R68_20961, partial [Neotoma lepida]	1//3
347516	1711	0.01	0.12	3.58496	0.221761	*	0.108758	DGAT2L6	GO:0016021//integral component of membrane;GO:0005789//endoplasmic reticulum membrane	GO:0004144//diacylglycerol O-acyltransferase activity;GO:0016747//transferase activity, transferring acyl groups other than amino-acyl groups	GO:0036155//acylglycerol acyl-chain remodeling	K11172//diacylglycerol O-acyltransferase 2-like protein 6 [EC:2.3.1.-]	NP_940914.1//diacylglycerol O-acyltransferase 2-like protein 6 [Homo sapiens]	2//1
645832	573	0.01	0.12	3.58496	0.62741	*	0.466386	SEBOX	GO:0005634//nucleus	GO:0003677//DNA binding	GO:0048477//oogenesis;GO:0009792//embryo development ending in birth or egg hatching	K09333//retina and anterior neural fold homeobox-like protein;K09332//retina and anterior neural fold homeobox protein;K09451//homeobox protein aristaless-like 4	Q9HB31.2//RecName: Full=Homeobox protein SEBOX; AltName: Full=Homeobox OG-9; AltName: Full=Skin-, embryo-, brain- and oocyte-specific homeobox	3//A2MP1
55282	2146	0.01	0.12	3.58496	0.123686	*	0.0525196	LRRC36	NA	NA	NA	K16594//leucine-rich repeat-containing protein 36	NP_001155047.1//leucine-rich repeat-containing protein 36 isoform 2 [Homo sapiens];NP_060766.5//leucine-rich repeat-containing protein 36 isoform 1 [Homo sapiens]	1//3;5
4064	2725	0.01	0.12	3.58496	0.0675363	*	0.0253618	CD180	GO:0005887//integral component of plasma membrane;GO:0016021//integral component of membrane	GO:0004872//receptor activity	GO:0071222//cellular response to lipopolysaccharide;GO:0002322//B cell proliferation involved in immune response;GO:0002224//toll-like receptor signaling pathway;GO:0031666//positive regulation of lipopolysaccharide-mediated signaling pathway;GO:0045087//innate immune response;GO:0006954//inflammatory response	K06555//CD180 antigen	NP_005573.2//CD180 antigen precursor [Homo sapiens]	2//1
51751	558	0.01	0.11	3.45943	0.645599	*	0.466386	HIGD1B	GO:0016021//integral component of membrane	NA	NA	NA	XP_011717701.1//PREDICTED: HIG1 domain family member 1B isoform X1 [Macaca nemestrina]	1//3;3//A2MP1
387804	603	0.01	0.11	3.45943	0.644711	*	0.466386	VSTM5	GO:0030425//dendrite;GO:0030424//axon;GO:0016021//integral component of membrane;GO:0005886//plasma membrane	NA	GO:0007275//multicellular organism development	NA	NP_001138343.1//V-set and transmembrane domain-containing protein 5 precursor [Homo sapiens]	1//3
3823	1042	0.14	1.54	3.45943	3.14823e-05	Up	4.84208e-06	KLRC3	GO:0016021//integral component of membrane	GO:0030246//carbohydrate binding;GO:0004888//transmembrane signaling receptor activity	GO:0006968//cellular defense response	K06541//killer cell lectin-like receptor subfamily C	NP_031359.2//NKG2-E type II integral membrane protein isoform H [Homo sapiens];NP_002252.2//NKG2-E type II integral membrane protein isoform E [Homo sapiens]	2//1
51442	1242	0.01	0.11	3.45943	0.387948	*	0.225218	VGLL1	GO:0005634//nucleus	GO:0003713//transcription coactivator activity;GO:0008022//protein C-terminus binding	GO:0006355//regulation of transcription, DNA-templated;GO:0045944//positive regulation of transcription from RNA polymerase II promoter;GO:0006351//transcription, DNA-templated	NA	NP_057351.1//transcription cofactor vestigial-like protein 1 [Homo sapiens]	3//A2MP1
56344	1845	0.01	0.11	3.45943	0.387574	*	0.225218	CABP5	GO:0005829//cytosol	GO:0005509//calcium ion binding	GO:0007165//signal transduction	K02183//calmodulin	NP_062829.1//calcium-binding protein 5 [Homo sapiens]	4
53828	636	0.01	0.11	3.45943	0.642009	*	0.466386	FXYD4	NA	NA	NA	K13359//FXYD domain containing ion transport regulator 4	XP_011809201.1//PREDICTED: FXYD domain-containing ion transport regulator 4 [Colobus angolensis palliatus]	1//3;2//1
6580	1808	0.01	0.11	3.45943	0.222353	*	0.108758	SLC22A1	GO:0016020//membrane;GO:0016323//basolateral plasma membrane;GO:0005887//integral component of plasma membrane;GO:0005886//plasma membrane	GO:0008513//secondary active organic cation transmembrane transporter activity;GO:0015101//organic cation transmembrane transporter activity;GO:0008514//organic anion transmembrane transporter activity;GO:0015651//quaternary ammonium group transmembrane transporter activity;GO:0042803//protein homodimerization activity;GO:0005333//norepinephrine transmembrane transporter activity;GO:0005329//dopa…	GO:0015695//organic cation transport;GO:0048241//epinephrine transport;GO:0051260//protein homooligomerization;GO:0015874//norepinephrine transport;GO:0015872//dopamine transport;GO:0006836//neurotransmitter transport;GO:0006855//drug transmembrane transport;GO:0010248//establishment or maintenance of transmembrane electrochemical gradient	K08198//MFS transporter, OCT family, solute carrier family 22 (organic cation transporter), member 1	XP_011831306.1//PREDICTED: solute carrier family 22 member 1 isoform X1 [Mandrillus leucophaeus];NP_694857.1//solute carrier family 22 member 1 isoform b [Homo sapiens]	1//3;2//1
646174	1203	0.01	0.11	3.45943	0.63922	*	0.466386	C16orf90	NA	NA	NA	K02883//large subunit ribosomal protein L18e;K13219//splicing factor, proline- and glutamine-rich;K06236//collagen, type I, alpha	NP_001073993.1//uncharacterized protein C16orf90 isoform a [Homo sapiens];XP_014197129.1//PREDICTED: uncharacterized protein C16orf90 homolog [Pan paniscus];NP_001340311.1//uncharacterized protein C16orf90 isoform b [Homo sapiens];XP_005255559.1//PREDICTED: uncharacterized protein C16orf90 isoform X1 [Homo sapiens]	1//3
7177	1194	0.01	0.11	3.45943	0.386541	*	0.225218	TPSAB1	GO:0031012//extracellular matrix;GO:0005615//extracellular space;GO:0005576//extracellular region	GO:0004252//serine-type endopeptidase activity;GO:0008236//serine-type peptidase activity	GO:0022617//extracellular matrix disassembly;GO:0006952//defense response	K01340//tryptase [EC:3.4.21.59]	NP_003285.2//tryptase alpha/beta-1 precursor [Homo sapiens]	3//A2MP1
114336	859	0.01	0.11	3.45943	0.637591	*	0.466386	CGB2	GO:0005576//extracellular region	GO:0005179//hormone activity	NA	K10045//chorionic gonadotropin, beta polypeptide	NP_203696.2//choriogonadotropin subunit beta variant 2 isoform 1 precursor [Homo sapiens]	1//3
3078	1312	0.01	0.11	3.45943	0.386129	*	0.225218	CFHR1	GO:0070062//extracellular exosome;GO:0005615//extracellular space;GO:0072562//blood microparticle;GO:0043234//protein complex;GO:0005576//extracellular region	GO:0046982//protein heterodimerization activity;GO:0042803//protein homodimerization activity	GO:0030449//regulation of complement activation;GO:0045919//positive regulation of cytolysis;GO:0006956//complement activation;GO:0032091//negative regulation of protein binding	K04004//complement factor H	NP_002104.2//complement factor H-related protein 1 precursor [Homo sapiens]	2//1
136227	3051	0.01	0.11	3.45943	0.0676707	*	0.0253618	COL26A1	NA	NA	NA	K19721//collagen, type V/XI/XXIV/XXVII, alpha	XP_006814188.1//PREDICTED: collagen alpha-5(IV) chain-like [Saccoglossus kowalevskii]	4;2//1
6097	3084	0.01	0.11	3.45943	0.0676595	*	0.0253618	RORC	GO:0005634//nucleus;GO:0005654//nucleoplasm;GO:0016604//nuclear body	GO:0003707//steroid hormone receptor activity;GO:0098531//transcription factor activity, direct ligand regulated sequence-specific DNA binding;GO:0000978//RNA polymerase II proximal promoter sequence-specific DNA binding;GO:0003677//DNA binding;GO:0004879//nuclear receptor activity;GO:0001078//transcriptional repressor activity, RNA polymerase II proximal promoter sequence-specific DNA binding;GO…	GO:0036315//cellular response to sterol;GO:0045893//positive regulation of transcription, DNA-templated;GO:0000122//negative regulation of transcription from RNA polymerase II promoter;GO:0019218//regulation of steroid metabolic process;GO:0048541//Peyer's patch development;GO:0010906//regulation of glucose metabolic process;GO:0032922//circadian regulation of gene expression;GO:0007623//circadia…	K08534//RAR-related orphan receptor gamma	NP_001001523.1//nuclear receptor ROR-gamma isoform b [Homo sapiens];EAW53405.1//RAR-related orphan receptor C, isoform CRA_a [Homo sapiens]	1//3;3//A2MP1
58498	619	0.01	0.11	3.45943	0.63425	*	0.466386	MYL7	GO:0016459//myosin complex;GO:0005829//cytosol;GO:0043197//dendritic spine;GO:0031672//A band	GO:0005509//calcium ion binding	GO:0006936//muscle contraction	K12754//myosin regulatory light chain 7	NP_067046.1//myosin regulatory light chain 2, atrial isoform [Homo sapiens]	2//1
100631383	3060	0.01	0.11	3.45943	0.123831	*	0.0525196	FAM47E-STBD1	NA	NA	NA	K22267//starch-binding domain-containing protein 1	NP_001229868.1//uncharacterized protein LOC100631383 [Homo sapiens]	1//3
100132463	663	0.01	0.11	3.45943	0.633661	*	0.466386	CLDN24	GO:0016021//integral component of membrane;GO:0005923//bicellular tight junction;GO:0005886//plasma membrane	GO:0005198//structural molecule activity	NA	K06087//claudin	NP_001172078.1//putative claudin-24 [Homo sapiens]	1//3
283385	1172	0.01	0.11	3.45943	0.385308	*	0.225218	MORN3	GO:0005634//nucleus	NA	NA	K19755//radial spoke head protein 1;K04575//amyotrophic lateral sclerosis 2 protein	XP_008003191.1//PREDICTED: MORN repeat-containing protein 3 isoform X1 [Chlorocebus sabaeus]	4
100526771	628	0.01	0.11	3.45943	0.631582	*	0.466386	SMIM35	NA	NA	NA	NA	NP_001341363.1//TMPRSS4 antisense RNA 1 [Homo sapiens]	1//3
353189	5334	0.01	0.11	3.45943	0.00538934	*	0.00137915	SLCO4C1	GO:0070062//extracellular exosome;GO:0016323//basolateral plasma membrane;GO:0005887//integral component of plasma membrane;GO:0016021//integral component of membrane;GO:0035579//specific granule membrane;GO:0005886//plasma membrane;GO:0035577//azurophil granule membrane	GO:0005215//transporter activity;GO:0015347//sodium-independent organic anion transmembrane transporter activity	GO:0043252//sodium-independent organic anion transport;GO:0030154//cell differentiation;GO:0007275//multicellular organism development;GO:0043312//neutrophil degranulation;GO:0006811//ion transport;GO:0007283//spermatogenesis	K14355//solute carrier organic anion transporter family, member 4C	NP_851322.3//solute carrier organic anion transporter family member 4C1 [Homo sapiens]	4
282890	2333	0.01	0.11	3.45943	0.123722	*	0.0525196	ZNF311	GO:0005634//nucleus	GO:0046872//metal ion binding;GO:0003700//DNA binding transcription factor activity;GO:0003676//nucleic acid binding	GO:0006355//regulation of transcription, DNA-templated	K09228//KRAB domain-containing zinc finger protein	XP_021571051.1//zinc finger protein 311 [Carlito syrichta]	1//3;3//A2MP1
7365	2187	0.01	0.11	3.45943	0.221481	*	0.108758	UGT2B10	GO:0043231//intracellular membrane-bounded organelle;GO:0031090//organelle membrane;GO:0016021//integral component of membrane;GO:0005789//endoplasmic reticulum membrane	GO:0015020//glucuronosyltransferase activity	GO:0008152//metabolic process;GO:0006629//lipid metabolic process	K00699//glucuronosyltransferase [EC:2.4.1.17]	NP_001066.1//UDP-glucuronosyltransferase 2B10 isoform 1 precursor [Homo sapiens];XP_002814847.1//PREDICTED: UDP-glucuronosyltransferase 2B10 isoform X1 [Pongo abelii];NP_001138239.1//UDP-glucuronosyltransferase 2B10 isoform 2 precursor [Homo sapiens]	1//3;2//1;5
3549	2074	0.03	0.32	3.41504	0.0151634	*	0.00445422	IHH	GO:0005615//extracellular space;GO:0005886//plasma membrane;GO:0005578//proteinaceous extracellular matrix	GO:0005113//patched binding;GO:0008233//peptidase activity;GO:0005509//calcium ion binding	GO:0001649//osteoblast differentiation;GO:0060135//maternal process involved in female pregnancy;GO:0097421//liver regeneration;GO:0061053//somite development;GO:0040008//regulation of growth;GO:0051216//cartilage development;GO:0032967//positive regulation of collagen biosynthetic process;GO:0048666//neuron development;GO:0072498//embryonic skeletal joint development;GO:0032355//response to estr…	K11989//indian hedgehog	XP_017712392.1//PREDICTED: indian hedgehog protein [Rhinopithecus bieti]	3//A2MP1
399474	2500	0.07	0.74	3.4021	2.7092e-06	Up	3.48836e-07	TMEM200B	GO:0016021//integral component of membrane	NA	NA	K16628//collagen, type VII, alpha;K03129//transcription initiation factor TFIID subunit 4;K19721//collagen, type V/XI/XXIV/XXVII, alpha	XP_011539759.1//PREDICTED: transmembrane protein 200B isoform X1 [Homo sapiens]	1//3;3//A2MP1
26057	9661	19.86	207.37	3.38427	0	Up	0	ANKRD17	GO:0016020//membrane;GO:0005634//nucleus;GO:0031965//nuclear membrane;GO:0000785//chromatin;GO:0005737//cytoplasm	GO:0003723//RNA binding;GO:0003682//chromatin binding	GO:1900087//positive regulation of G1/S transition of mitotic cell cycle;GO:0006275//regulation of DNA replication;GO:0051151//negative regulation of smooth muscle cell differentiation;GO:0042742//defense response to bacterium;GO:0016032//viral process;GO:0001955//blood vessel maturation;GO:0043123//positive regulation of I-kappaB kinase/NF-kappaB signaling;GO:1900245//positive regulation of MDA-…	K16726//ankyrin repeat domain-containing protein 17	NP_115593.3//ankyrin repeat domain-containing protein 17 isoform a [Homo sapiens];NP_001273700.1//ankyrin repeat domain-containing protein 17 isoform c [Homo sapiens];NP_942592.1//ankyrin repeat domain-containing protein 17 isoform b [Homo sapiens];NP_056389.1//ankyrin repeat domain-containing protein 17 isoform d [Homo sapiens]	4;1//3;2//1
11251	2910	0.01	0.1	3.32193	0.124085	*	0.0525196	PTGDR2	GO:0005887//integral component of plasma membrane;GO:0005622//intracellular;GO:0005886//plasma membrane;GO:0043005//neuron projection	GO:0001785//prostaglandin J receptor activity;GO:0004958//prostaglandin F receptor activity;GO:0042923//neuropeptide binding;GO:0004956//prostaglandin D receptor activity;GO:0004930//G-protein coupled receptor activity	GO:0007186//G-protein coupled receptor signaling pathway;GO:0007193//adenylate cyclase-inhibiting G-protein coupled receptor signaling pathway;GO:0019722//calcium-mediated signaling;GO:0045745//positive regulation of G-protein coupled receptor protein signaling pathway;GO:2000255//negative regulation of male germ cell proliferation;GO:0007268//chemical synaptic transmission;GO:0006955//immune res…	K06715//G protein-coupled receptor 44	NP_004769.2//prostaglandin D2 receptor 2 [Homo sapiens]	2//1
7439	2421	0.01	0.1	3.32193	0.124049	*	0.0525196	BEST1	GO:0016020//membrane;GO:0016323//basolateral plasma membrane;GO:0005829//cytosol;GO:0016021//integral component of membrane;GO:0034707//chloride channel complex;GO:0005886//plasma membrane	GO:0005229//intracellular calcium activated chloride channel activity;GO:0042802//identical protein binding;GO:0005254//chloride channel activity;GO:0015106//bicarbonate transmembrane transporter activity	GO:0030321//transepithelial chloride transport;GO:0051924//regulation of calcium ion transport;GO:0050908//detection of light stimulus involved in visual perception;GO:0006821//chloride transport;GO:0034220//ion transmembrane transport;GO:0007601//visual perception	K13878//bestrophin-1	XP_011543532.1//PREDICTED: bestrophin-1 isoform X2 [Homo sapiens];XP_018891909.1//PREDICTED: bestrophin-1 isoform X2 [Gorilla gorilla gorilla];XP_012367626.1//PREDICTED: bestrophin-1 [Nomascus leucogenys]	1//3;3//A2MP1
54967	1901	0.01	0.1	3.32193	0.222721	*	0.108758	CT55	NA	NA	NA	K13983//putative helicase MOV10L1 [EC:3.6.4.13]	NP_001026875.1//cancer/testis antigen 55 isoform 1 precursor [Homo sapiens]	2//1
886	1682	0.04	0.4	3.32193	0.0151602	*	0.00445422	CCKAR	GO:0005887//integral component of plasma membrane;GO:0016021//integral component of membrane;GO:0005886//plasma membrane	GO:0042277//peptide binding;GO:0004951//cholecystokinin receptor activity	GO:0007200//phospholipase C-activating G-protein coupled receptor signaling pathway;GO:0046883//regulation of hormone secretion;GO:0007586//digestion;GO:0032870//cellular response to hormone stimulus;GO:0007409//axonogenesis;GO:0030900//forebrain development;GO:0001764//neuron migration;GO:0007631//feeding behavior;GO:0007584//response to nutrient;GO:0038188//cholecystokinin signaling pathway;GO:…	K04194//cholecystokinin A receptor	NP_000721.1//cholecystokinin receptor type A [Homo sapiens]	2//1
151306	1402	0.01	0.1	3.32193	0.222636	*	0.108758	GPBAR1	GO:0016021//integral component of membrane;GO:0005886//plasma membrane;GO:0005737//cytoplasm	GO:0038181//bile acid receptor activity;GO:0038182//G-protein coupled bile acid receptor activity;GO:0004930//G-protein coupled receptor activity	GO:2000810//regulation of bicellular tight junction assembly;GO:0038184//cell surface bile acid receptor signaling pathway	K08400//G protein-coupled bile acid receptor 1	XP_003907996.2//G-protein coupled bile acid receptor 1 isoform X1 [Papio anubis];XP_007964435.1//PREDICTED: G-protein coupled bile acid receptor 1 isoform X2 [Chlorocebus sabaeus]	1//3;2//1
126147	1972	0.01	0.1	3.32193	0.222325	*	0.108758	NTN5	GO:0005576//extracellular region	NA	NA	K06843//netrin 1	XP_016791932.1//PREDICTED: netrin-5 isoform X1 [Pan troglodytes]	2//1
100130958	857	0.01	0.1	3.32193	0.637754	*	0.466386	SYCE1L	GO:0045111//intermediate filament cytoskeleton;GO:0000795//synaptonemal complex	NA	GO:0007130//synaptonemal complex assembly	K19534//synaptonemal complex central element protein 1	NP_001123451.1//synaptonemal complex central element protein 1-like isoform 1 [Homo sapiens];NP_001335853.1//synaptonemal complex central element protein 1-like isoform 2 [Homo sapiens]	1//3;2//1
10720	1863	0.01	0.1	3.32193	0.386211	*	0.225218	UGT2B11	GO:0043231//intracellular membrane-bounded organelle;GO:0016021//integral component of membrane	GO:0015020//glucuronosyltransferase activity	GO:0008152//metabolic process	K00699//glucuronosyltransferase [EC:2.4.1.17]	XP_008970588.1//PREDICTED: LOW QUALITY PROTEIN: UDP-glucuronosyltransferase 2B11-like [Pan paniscus]	2//1
29122	1363	0.01	0.1	3.32193	0.38617	*	0.225218	PRSS50	GO:0005783//endoplasmic reticulum;GO:0005737//cytoplasm	GO:0004252//serine-type endopeptidase activity;GO:0004298//threonine-type endopeptidase activity	GO:0006508//proteolysis	K08664//prostasin [EC:3.4.21.-];K09628//serine protease 27 [EC:3.4.21.-];K09640//transmembrane protease serine 9 [EC:3.4.21.-]	XP_008970047.1//PREDICTED: LOW QUALITY PROTEIN: probable threonine protease PRSS50 [Pan paniscus]	4
167838	4685	0.01	0.1	3.32193	0.0783453	*	0.03038	TXLNB	GO:0005737//cytoplasm	GO:0019905//syntaxin binding	NA	K12875//apoptotic chromatin condensation inducer in the nucleus	CAD38924.2//hypothetical protein, partial [Homo sapiens]	3//A2MP1
83998	1343	0.01	0.1	3.32193	0.384817	*	0.225218	REG4	GO:0005576//extracellular region;GO:0005737//cytoplasm	GO:2001065//mannan binding;GO:0008201//heparin binding	NA	K22244//regenerating islet-derived protein 4	NP_001152825.1//regenerating islet-derived protein 4 isoform 2 precursor [Homo sapiens];NP_114433.1//regenerating islet-derived protein 4 isoform 1 precursor [Homo sapiens]	1//3;3//A2MP1
100462983	1383	0.01	0.1	3.32193	0.384613	*	0.225218	MTRNR2L3	NA	NA	NA	K22237//Rab effector MyRIP	XP_012365851.1//PREDICTED: rab effector MyRIP [Nomascus leucogenys]	1//3
729857	5528	0.01	0.1	3.32193	0.0102266	*	0.00285598	RGPD2	GO:0005622//intracellular	NA	GO:0046907//intracellular transport	K12172//E3 SUMO-protein ligase RanBP2	NP_001071638.2//RANBP2-like and GRIP domain-containing protein 2 [Homo sapiens]	2//1
100131439	1303	0.01	0.1	3.32193	0.383839	*	0.225218	CD300LD	GO:0016021//integral component of membrane;GO:0005886//plasma membrane	NA	GO:0002376//immune system process;GO:0050776//regulation of immune response	K20395//CO300B/D/F antigen	NP_001108624.1//CMRF35-like molecule 4 precursor [Homo sapiens]	2//1
203328	1337	0.01	0.1	3.32193	0.383717	*	0.225218	SUSD3	GO:0016021//integral component of membrane;GO:0005886//plasma membrane	NA	NA	NA	NP_001273935.1//sushi domain-containing protein 3 isoform c [Homo sapiens];NP_001273934.1//sushi domain-containing protein 3 isoform b [Homo sapiens];NP_659443.1//sushi domain-containing protein 3 isoform a [Homo sapiens];NP_001273936.1//sushi domain-containing protein 3 isoform d [Homo sapiens];NP_001273937.1//sushi domain-containing protein 3 isoform e [Homo sapiens]	1//3;3//A2MP1
339977	3409	0.01	0.1	3.32193	0.0675811	*	0.0253618	LRRC66	GO:0016021//integral component of membrane;GO:0005737//cytoplasm	GO:0004860//protein kinase inhibitor activity	GO:0006469//negative regulation of protein kinase activity;GO:0046426//negative regulation of JAK-STAT cascade;GO:0019221//cytokine-mediated signaling pathway	K16358//leucine-rich repeat and fibronectin type-III domain-containing protein 5;K13023//carboxypeptidase N regulatory subunit	NP_001019782.1//leucine-rich repeat-containing protein 66 [Homo sapiens]	2//1
81578	2320	0.03	0.3	3.32193	0.00265166	*	0.00061793	COL21A1	GO:0005788//endoplasmic reticulum lumen;GO:0005829//cytosol;GO:0005576//extracellular region;GO:0005581//collagen trimer;GO:0005578//proteinaceous extracellular matrix	NA	NA	K16629//collagen, type XXI, alpha	XP_011735842.1//PREDICTED: collagen alpha-1(XXI) chain isoform X1 [Macaca nemestrina];NP_001305681.1//collagen alpha-1(XXI) chain isoform b precursor [Homo sapiens];NP_110447.2//collagen alpha-1(XXI) chain isoform a precursor [Homo sapiens]	1//3;3//A2MP1
389898	1185	0.01	0.1	3.32193	0.626729	*	0.466386	UBE2NL	GO:0070062//extracellular exosome;GO:0005634//nucleus;GO:0005737//cytoplasm	GO:0061630//ubiquitin protein ligase activity;GO:0031625//ubiquitin protein ligase binding	GO:0070534//protein K63-linked ubiquitination;GO:0006301//postreplication repair	K10580//ubiquitin-conjugating enzyme E2 N [EC:2.3.2.23]	NP_001013007.1//putative ubiquitin-conjugating enzyme E2 N-like [Homo sapiens]	2//1
114571	2327	0.03	0.28	3.22239	0.0265932	*	0.00851074	SLC22A9	GO:0016323//basolateral plasma membrane;GO:0005887//integral component of plasma membrane	GO:0015143//urate transmembrane transporter activity;GO:0015301//anion:anion antiporter activity;GO:0005452//inorganic anion exchanger activity;GO:0015347//sodium-independent organic anion transmembrane transporter activity;GO:0015636//short-chain fatty acid transmembrane transporter activity	GO:0043252//sodium-independent organic anion transport;GO:0009914//hormone transport;GO:0015747//urate transport;GO:0015913//short-chain fatty acid import	K08206//MFS transporter, OCT family, solute carrier family 22 (organic anion/cation transporter), member 9/10/19/24/25	NP_543142.2//solute carrier family 22 member 9 [Homo sapiens]	2//1
2946	1393	0.16	1.45	3.17991	4.11506e-06	Up	5.42128e-07	GSTM2	GO:0070062//extracellular exosome;GO:0005829//cytosol;GO:0005737//cytoplasm;GO:0016529//sarcoplasmic reticulum	GO:0004364//glutathione transferase activity;GO:0043295//glutathione binding;GO:0004602//glutathione peroxidase activity;GO:0005102//receptor binding;GO:0042803//protein homodimerization activity;GO:0019899//enzyme binding	GO:0042178//xenobiotic catabolic process;GO:0014809//regulation of skeletal muscle contraction by regulation of release of sequestered calcium ion;GO:0008152//metabolic process;GO:0043651//linoleic acid metabolic process;GO:0070458//cellular detoxification of nitrogen compound;GO:0010880//regulation of release of sequestered calcium ion into cytosol by sarcoplasmic reticulum;GO:0006749//glutathio…	K00799//glutathione S-transferase [EC:2.5.1.18]	NP_000839.1//glutathione S-transferase Mu 2 isoform 1 [Homo sapiens];NP_001135840.1//glutathione S-transferase Mu 2 isoform 2 [Homo sapiens]	1//3;3//A2MP1
7123	772	0.01	0.09	3.16993	0.645432	*	0.466386	CLEC3B	GO:0070062//extracellular exosome;GO:0001652//granular component;GO:0005615//extracellular space;GO:0031089//platelet dense granule lumen;GO:0005576//extracellular region;GO:0005737//cytoplasm	GO:0036143//kringle domain binding;GO:0030246//carbohydrate binding;GO:0005509//calcium ion binding;GO:0008201//heparin binding	GO:0071560//cellular response to transforming growth factor beta stimulus;GO:0002576//platelet degranulation;GO:0030282//bone mineralization;GO:0010756//positive regulation of plasminogen activation;GO:0001503//ossification;GO:0071310//cellular response to organic substance	K17520//C-type lectin domain family 3 member B	NP_003269.2//tetranectin isoform 1precursor [Homo sapiens]	1//3;2//1
196792	758	0.01	0.09	3.16993	0.64449	*	0.466386	FAM24B	GO:0016021//integral component of membrane;GO:0005576//extracellular region	NA	NA	NA	XP_018891203.1//PREDICTED: protein FAM24B isoform X1 [Gorilla gorilla gorilla]	1//3;2//1
100505478	731	0.01	0.09	3.16993	0.642724	*	0.466386	TEX48	NA	NA	NA	NA	NP_001186162.1//testis-expressed protein 48 [Homo sapiens]	1//3
7471	2284	0.01	0.09	3.16993	0.222579	*	0.108758	WNT1	GO:0005788//endoplasmic reticulum lumen;GO:0005615//extracellular space;GO:0009986//cell surface;GO:0030666//endocytic vesicle membrane;GO:0005737//cytoplasm;GO:0005578//proteinaceous extracellular matrix	GO:0019904//protein domain specific binding;GO:0005125//cytokine activity;GO:0005102//receptor binding;GO:0044212//transcription regulatory region DNA binding;GO:0016015//morphogen activity;GO:0005109//frizzled binding	GO:0031100//animal organ regeneration;GO:0045747//positive regulation of Notch signaling pathway;GO:0022004//midbrain-hindbrain boundary maturation during brain development;GO:0021527//spinal cord association neuron differentiation;GO:0043568//positive regulation of insulin-like growth factor receptor signaling pathway;GO:0022408//negative regulation of cell-cell adhesion;GO:0001658//branching in…	K03209//wingless-type MMTV integration site family, member 1	NP_005421.1//proto-oncogene Wnt-1 precursor [Homo sapiens]	3//A2MP1
1504	748	0.01	0.09	3.16993	0.639275	*	0.466386	CTRB1	GO:0005615//extracellular space;GO:0005576//extracellular region	GO:0004252//serine-type endopeptidase activity;GO:0008236//serine-type peptidase activity	GO:0022617//extracellular matrix disassembly;GO:0007586//digestion;GO:0009235//cobalamin metabolic process	K01310//chymotrypsin [EC:3.4.21.1]	NP_001897.4//chymotrypsinogen B isoform 1 precursor [Homo sapiens];NP_001316119.1//chymotrypsinogen B isoform 2 precursor [Homo sapiens]	1//3;5
260334	1504	0.01	0.09	3.16993	0.386995	*	0.225218	TUBB8P12	GO:0070062//extracellular exosome;GO:0005874//microtubule;GO:0072687//meiotic spindle;GO:0015630//microtubule cytoskeleton;GO:0005737//cytoplasm	GO:0005200//structural constituent of cytoskeleton;GO:0005525//GTP binding;GO:0003924//GTPase activity	GO:0007056//spindle assembly involved in female meiosis;GO:0007017//microtubule-based process;GO:0001556//oocyte maturation	K07375//tubulin beta	NP_817124.1//tubulin beta-8 chain [Homo sapiens]	1//3
3010	725	0.01	0.09	3.16993	0.637429	*	0.466386	HIST1H1T	GO:0005634//nucleus;GO:0000786//nucleosome	GO:0003677//DNA binding	GO:0030154//cell differentiation;GO:0007275//multicellular organism development;GO:0006334//nucleosome assembly;GO:0007283//spermatogenesis	K11275//histone H1/5	EAW55529.1//histone 1, H1t [Homo sapiens]	3//A2MP1
683	1497	0.01	0.09	3.16993	0.386335	*	0.225218	BST1	GO:0070062//extracellular exosome;GO:0019898//extrinsic component of membrane;GO:0001931//uropod;GO:0031225//anchored component of membrane;GO:0008305//integrin complex;GO:0005576//extracellular region;GO:0035579//specific granule membrane;GO:0005886//plasma membrane	GO:0003953//NAD+ nucleosidase activity;GO:0061812//cyclic ADP-ribose hydrolase;GO:0016849//phosphorus-oxygen lyase activity;GO:0061811//ADP-ribosyl cyclase activity;GO:0016740//transferase activity;GO:0061809//NAD+ nucleotidase, cyclic ADP-ribose generating;GO:0050135//NAD(P)+ nucleosidase activity	GO:2001044//regulation of integrin-mediated signaling pathway;GO:0001952//regulation of cell-matrix adhesion;GO:0006501//C-terminal protein lipidation;GO:0007165//signal transduction;GO:0002691//regulation of cellular extravasation;GO:0050730//regulation of peptidyl-tyrosine phosphorylation;GO:0032956//regulation of actin cytoskeleton organization;GO:0019674//NAD metabolic process;GO:0050727//reg…	K18152//ADP-ribosyl cyclase 2 [EC:3.2.2.6 2.4.99.20]	NP_004325.2//ADP-ribosyl cyclase/cyclic ADP-ribose hydrolase 2 precursor [Homo sapiens]	2//1
100129396	1759	0.01	0.09	3.16993	0.385965	*	0.225218	FAM106CP	NA	NA	NA	NA	NP_001335091.1//putative protein FAM106C [Homo sapiens]	1//3
338376	1501	0.01	0.09	3.16993	0.385924	*	0.225218	IFNE	GO:0005615//extracellular space	GO:0005132//type I interferon receptor binding;GO:0005125//cytokine activity;GO:0005126//cytokine receptor binding	GO:0051607//defense response to virus;GO:0043330//response to exogenous dsRNA;GO:0042742//defense response to bacterium;GO:0002250//adaptive immune response;GO:0042100//B cell proliferation;GO:0006959//humoral immune response;GO:0002286//T cell activation involved in immune response;GO:0002323//natural killer cell activation involved in immune response;GO:0033141//positive regulation of peptidyl-…	K05442//interferon epsilon	NP_795372.1//interferon epsilon precursor [Homo sapiens]	4
653061	5572	0.01	0.09	3.16993	0.0194545	*	0.0059142	GOLGA8S	GO:0005794//Golgi apparatus	NA	NA	K20358//golgin subfamily A member 2	NP_001337849.1//golgin A8 family member F [Homo sapiens]	1//3
90139	4242	0.01	0.09	3.16993	0.0364495	*	0.0122472	TSPAN18	GO:0016021//integral component of membrane	NA	NA	K17353//tetraspanin-18	XP_009458554.1//PREDICTED: tetraspanin-18 isoform X1 [Pan troglodytes]	4
3785	1462	0.01	0.09	3.16993	0.384735	*	0.225218	KCNQ2	GO:0005887//integral component of plasma membrane;GO:0043194//axon initial segment;GO:0016021//integral component of membrane;GO:0033268//node of Ranvier;GO:0005886//plasma membrane;GO:0008076//voltage-gated potassium channel complex	GO:0005249//voltage-gated potassium channel activity;GO:0005516//calmodulin binding;GO:0030506//ankyrin binding	GO:0007399//nervous system development;GO:0007268//chemical synaptic transmission;GO:0071805//potassium ion transmembrane transport	K04927//potassium voltage-gated channel KQT-like subfamily member 2	NP_742105.1//potassium voltage-gated channel subfamily KQT member 2 isoform a [Homo sapiens];NP_004509.2//potassium voltage-gated channel subfamily KQT member 2 isoform c [Homo sapiens];NP_742107.1//potassium voltage-gated channel subfamily KQT member 2 isoform e [Homo sapiens];NP_742104.1//potassium voltage-gated channel subfamily KQT member 2 isoform b [Homo sapiens];NP_742106.1//potassium volt…	4;3//A2MP1;2//1;5
154313	2215	0.01	0.09	3.16993	0.221789	*	0.108758	CFAP206	GO:0001534//radial spoke;GO:0031514//motile cilium;GO:0005737//cytoplasm	NA	GO:0003341//cilium movement;GO:0035082//axoneme assembly	NA	XP_008004735.1//PREDICTED: UPF0704 protein C6orf165 homolog isoform X2 [Chlorocebus sabaeus]	2//1
140902	762	0.01	0.09	3.16993	0.62978	*	0.466386	R3HDML	GO:0005576//extracellular region	GO:0030414//peptidase inhibitor activity	NA	K19919//cysteine-rich secretory protein	NP_848586.1//peptidase inhibitor R3HDML precursor [Homo sapiens]	3//A2MP1
6123	1547	0.01	0.09	3.16993	0.384205	*	0.225218	RPL3L	GO:0005840//ribosome;GO:0016020//membrane;GO:0022625//cytosolic large ribosomal subunit	GO:0003723//RNA binding;GO:0003735//structural constituent of ribosome	GO:0006412//translation;GO:0000027//ribosomal large subunit assembly	K02925//large subunit ribosomal protein L3e	NP_005052.1//60S ribosomal protein L3-like [Homo sapiens]	2//1
203562	732	0.01	0.09	3.16993	0.628724	*	0.466386	TMEM31	GO:0016021//integral component of membrane	NA	NA	K05194//glycine receptor alpha-2;K05271//glycine receptor alpha-4	NP_872347.2//transmembrane protein 31 [Homo sapiens]	2//1
65251	3234	0.01	0.09	3.16993	0.12374	*	0.0525196	ZNF649	NA	NA	NA	K09228//KRAB domain-containing zinc finger protein	XP_014687439.1//PREDICTED: zinc finger protein 613-like [Equus asinus]	3//A2MP1
347688	1504	0.01	0.09	3.16993	0.383798	*	0.225218	TUBB8	GO:0005874//microtubule;GO:0005737//cytoplasm	GO:0005200//structural constituent of cytoskeleton;GO:0005525//GTP binding;GO:0003924//GTPase activity	GO:0007017//microtubule-based process	K07375//tubulin beta	A6NNZ2.1//RecName: Full=Tubulin beta-8 chain-like protein LOC260334	2//1
54361	3905	0.01	0.09	3.16993	0.0675923	*	0.0253618	WNT4	GO:0005578//proteinaceous extracellular matrix	GO:0005102//receptor binding	GO:0007275//multicellular organism development;GO:0016055//Wnt signaling pathway	K00408//wingless-type MMTV integration site family, member 4	XP_524597.4//PREDICTED: protein Wnt-4 [Pan troglodytes]	4
277	1838	0.01	0.09	3.16993	0.383068	*	0.225218	AMY1B	NA	GO:0043169//cation binding;GO:0004556//alpha-amylase activity;GO:0103025//alpha-amylase activity (releasing maltohexaose)	GO:0005975//carbohydrate metabolic process	K01176//alpha-amylase [EC:3.2.1.1]	AAI44453.1//Amylase, alpha 1A (salivary) [Homo sapiens]	1//3
79024	1214	0.05	0.44	3.1375	0.0461615	*	0.0161473	SMIM2	GO:0016021//integral component of membrane	NA	NA	NA	XP_007958496.1//PREDICTED: small integral membrane protein 2 isoform X2 [Chlorocebus sabaeus]	2//1
100288687	1710	0.04	0.35	3.12928	0.026588	*	0.00851074	DUX4	NA	NA	NA	K06237//collagen, type IV, alpha;K16628//collagen, type VII, alpha	SBT59247.1//hypothetical protein POVWA2_093830 [Plasmodium ovale wallikeri];ACN62210.1//DUX4 [Homo sapiens]	2//1
221468	2009	0.03	0.26	3.11548	0.0783579	*	0.03038	TMEM217	GO:0016021//integral component of membrane	NA	NA	K20360//TBC1 domain family member 2;K21125//mucin-5AC;K01064//wingless-type MMTV integration site family, member 9	NP_660359.2//transmembrane protein 217 isoform 1 [Homo sapiens];NP_001273330.1//transmembrane protein 217 isoform 3 [Homo sapiens];XP_011512664.1//PREDICTED: transmembrane protein 217 isoform X1 [Homo sapiens]	1//3;3//A2MP1
345557	7739	0.02	0.17	3.08746	0.000187758	Up	3.38132e-05	PLCXD3	NA	NA	NA	K13749//solute carrier family 24 (sodium/potassium/calcium exchanger), member 1;K01027//3-oxoacid CoA-transferase [EC:2.8.3.5]	XP_019604115.1//PREDICTED: PI-PLC X domain-containing protein 3 [Rhinolophus sinicus]	2//1
170575	4430	0.02	0.17	3.08746	0.00849997	*	0.00231726	GIMAP1	GO:0005783//endoplasmic reticulum;GO:0016021//integral component of membrane;GO:0005789//endoplasmic reticulum membrane;GO:0000139//Golgi membrane	GO:0005525//GTP binding	NA	K09228//KRAB domain-containing zinc finger protein;K15696//RING finger protein 113B;K17985//activating molecule in BECN1-regulated autophagy protein 1;K01064//wingless-type MMTV integration site family, member 9	NP_570115.1//GTPase IMAP family member 1 [Homo sapiens]	3//A2MP1
644596	2739	0.02	0.17	3.08746	0.0783077	*	0.03038	SMIM10L2B	NA	NA	NA	K19475//WAS/WASL-interacting protein;K02184//formin 2	XP_011930329.1//PREDICTED: uncharacterized protein LOC105592667 [Cercocebus atys]	1//3
8399	924	0.07	0.59	3.07529	0.0461861	*	0.0161473	PLA2G10	GO:0005615//extracellular space;GO:0005576//extracellular region	GO:0004620//phospholipase activity;GO:0102567//phospholipase A2 activity (consuming 1,2-dipalmitoylphosphatidylcholine);GO:0005509//calcium ion binding;GO:0102568//phospholipase A2 activity consuming 1,2-dioleoylphosphatidylethanolamine);GO:0004623//phospholipase A2 activity	GO:0010744//positive regulation of macrophage derived foam cell differentiation;GO:0016042//lipid catabolic process;GO:0019369//arachidonic acid metabolic process;GO:0032270//positive regulation of cellular protein metabolic process;GO:0043433//negative regulation of DNA binding transcription factor activity;GO:0043030//regulation of macrophage activation;GO:0032308//positive regulation of prosta…	K01047//secretory phospholipase A2 [EC:3.1.1.4]	NP_003552.1//group 10 secretory phospholipase A2 preproprotein [Homo sapiens]	2//1
101929726	829	0.01	0.08	3	0.644268	*	0.466386	MYMX	GO:0005886//plasma membrane	NA	GO:0045026//plasma membrane fusion;GO:0007520//myoblast fusion;GO:0060538//skeletal muscle organ development	K11593//eukaryotic translation initiation factor 2C	NP_001302423.1//uncharacterized LOC101929726 precursor [Homo sapiens]	1//3
115795	865	0.01	0.08	3	0.644047	*	0.466386	FANCD2OS	NA	NA	NA	K09291//nucleoprotein TPR	XP_011531632.1//PREDICTED: FANCD2 opposite strand protein isoform X1 [Homo sapiens];XP_006237113.1//PREDICTED: FANCD2 opposite strand protein isoform X1 [Rattus norvegicus]	1//3
27141	2252	0.01	0.08	3	0.387989	*	0.225218	CIDEB	GO:0005654//nucleoplasm;GO:0016021//integral component of membrane;GO:0005886//plasma membrane	GO:0001632//leukotriene B4 receptor activity	GO:0051546//keratinocyte migration	K04297//leukotriene B4 receptor 2	Q9NPC1.1//RecName: Full=Leukotriene B4 receptor 2; Short=LTB4-R 2; Short=LTB4-R2; AltName: Full=LTB4 receptor JULF2; AltName: Full=Leukotriene B4 receptor BLT2; AltName: Full=Seven transmembrane receptor BLTR2;XP_014724065.1//PREDICTED: leukotriene B4 receptor 2 isoform X1 [Equus asinus]	1//3;2//1
2210	1600	0.01	0.08	3	0.387782	*	0.225218	FCGR1B	GO:0031901//early endosome membrane;GO:0016021//integral component of membrane;GO:0005886//plasma membrane;GO:0030669//clathrin-coated endocytic vesicle membrane	GO:0019763//immunoglobulin receptor activity;GO:0005057//signal transducer activity, downstream of receptor;GO:0019864//IgG binding	GO:0060333//interferon-gamma-mediated signaling pathway;GO:0006911//phagocytosis, engulfment;GO:0007165//signal transduction;GO:0002250//adaptive immune response;GO:0002479//antigen processing and presentation of exogenous peptide antigen via MHC class I, TAP-dependent;GO:0006898//receptor-mediated endocytosis;GO:0038096//Fc-gamma receptor signaling pathway involved in phagocytosis;GO:0006955//im…	K06498//high affinity immunoglobulin gamma Fc receptor I	NP_001004340.2//high affinity immunoglobulin gamma Fc receptor IB isoform 2 precursor [Homo sapiens];NP_001017986.1//high affinity immunoglobulin gamma Fc receptor IB isoform 1 precursor [Homo sapiens];AAA58414.1//Fc gamma receptor type I [Homo sapiens]	1//3;3//A2MP1
51725	5722	0.01	0.08	3	0.0364697	*	0.0122472	FBXO40	GO:0005829//cytosol;GO:0005737//cytoplasm	GO:0061630//ubiquitin protein ligase activity;GO:0008270//zinc ion binding;GO:0004842//ubiquitin-protein transferase activity	GO:0043687//post-translational protein modification;GO:0042692//muscle cell differentiation;GO:0000209//protein polyubiquitination	K10315//F-box protein 40	NP_057382.2//F-box only protein 40 [Homo sapiens]	3//A2MP1
283768	4971	0.01	0.08	3	0.0677381	*	0.0253618	GOLGA8G	NA	NA	NA	K20358//golgin subfamily A member 2	NP_001337849.1//golgin A8 family member F [Homo sapiens]	1//3
3263	1635	0.01	0.08	3	0.387533	*	0.225218	HPX	GO:0070062//extracellular exosome;GO:0005615//extracellular space;GO:0072562//blood microparticle;GO:0005623//cell;GO:0005576//extracellular region;GO:0071682//endocytic vesicle lumen	GO:0015232//heme transporter activity;GO:0046872//metal ion binding	GO:0020027//hemoglobin metabolic process;GO:0006879//cellular iron ion homeostasis;GO:0060335//positive regulation of interferon-gamma-mediated signaling pathway;GO:0015886//heme transport;GO:0016032//viral process;GO:0002639//positive regulation of immunoglobulin production;GO:0042531//positive regulation of tyrosine phosphorylation of STAT protein;GO:0006898//receptor-mediated endocytosis;GO:00…	K18977//hemopexin	NP_000604.1//hemopexin precursor [Homo sapiens]	2//1
7941	1789	0.01	0.08	3	0.38745	*	0.225218	PLA2G7	GO:0034362//low-density lipoprotein particle;GO:0005576//extracellular region;GO:0005737//cytoplasm	GO:0003847//1-alkyl-2-acetylglycerophosphocholine esterase activity;GO:0047499//calcium-independent phospholipase A2 activity;GO:0005543//phospholipid binding;GO:0016788//hydrolase activity, acting on ester bonds	GO:0034441//plasma lipoprotein particle oxidation;GO:0034440//lipid oxidation;GO:0016042//lipid catabolic process;GO:0090026//positive regulation of monocyte chemotaxis;GO:0034374//low-density lipoprotein particle remodeling;GO:0050729//positive regulation of inflammatory response;GO:0046469//platelet activating factor metabolic process	K01062//platelet-activating factor acetylhydrolase [EC:3.1.1.47]	NP_005075.3//platelet-activating factor acetylhydrolase precursor [Homo sapiens]	1//3;3//A2MP1
2645	1610	0.01	0.08	3	0.387409	*	0.225218	GCK	GO:0005634//nucleus;GO:0005654//nucleoplasm;GO:0005829//cytosol;GO:0005739//mitochondrion	GO:0005524//ATP binding;GO:0004340//glucokinase activity;GO:0005536//glucose binding	GO:0032024//positive regulation of insulin secretion;GO:0006739//NADP metabolic process;GO:0006096//glycolytic process;GO:0006110//regulation of glycolytic process;GO:0045721//negative regulation of gluconeogenesis;GO:0050796//regulation of insulin secretion;GO:0042593//glucose homeostasis;GO:0051594//detection of glucose;GO:0044320//cellular response to leptin stimulus;GO:0061621//canonical glyc…	K12407//glucokinase [EC:2.7.1.2]	NP_001341730.1//glucokinase isoform 7 [Homo sapiens];NP_001341732.1//glucokinase isoform 6 [Homo sapiens];XP_006892233.1//PREDICTED: glucokinase [Elephantulus edwardii];XP_007447054.1//PREDICTED: glucokinase isoform X1 [Lipotes vexillifer];XP_007447055.1//PREDICTED: glucokinase isoform X2 [Lipotes vexillifer]	4;1//3;2//1
138724	3208	0.01	0.08	3	0.123976	*	0.0525196	C9orf131	NA	NA	NA	NA	AAH45643.1//Chromosome 9 open reading frame 131 [Homo sapiens]	1//3;3//A2MP1;2//1
255239	2543	0.01	0.08	3	0.387202	*	0.225218	ANKK1	NA	GO:0004674//protein serine/threonine kinase activity;GO:0005524//ATP binding	NA	K16289//ankyrin repeat and protein kinase domain-containing protein 1 [EC:2.7.11.1]	NP_848605.1//ankyrin repeat and protein kinase domain-containing protein 1 [Homo sapiens]	1//3
158830	882	0.01	0.08	3	0.640748	*	0.466386	CXorf65	NA	NA	NA	K10141//sestrin 1/3	NP_001020436.1//uncharacterized protein CXorf65 [Homo sapiens]	2//1
8581	806	0.01	0.08	3	0.64042	*	0.466386	LY6D	NA	NA	NA	K06846//lymphocyte antigen 6 complex locus protein D/E/G6/H	XP_001150525.3//PREDICTED: lymphocyte antigen 6D [Pan troglodytes]	2//1
132946	836	0.01	0.08	3	0.640311	*	0.466386	ARL9	NA	NA	NA	K07957//ADP-ribosylation factor-like protein 9	Q6T311.1//RecName: Full=ADP-ribosylation factor-like protein 9	1//3
5196	878	0.01	0.08	3	0.639983	*	0.466386	PF4	GO:0031093//platelet alpha granule lumen;GO:0005615//extracellular space;GO:0020005//symbiont-containing vacuole membrane;GO:0005576//extracellular region;GO:0005737//cytoplasm;GO:0097679//other organism cytoplasm	GO:0048248//CXCR3 chemokine receptor binding;GO:0045236//CXCR chemokine receptor binding;GO:0008201//heparin binding;GO:0008009//chemokine activity	GO:0010744//positive regulation of macrophage derived foam cell differentiation;GO:2001240//negative regulation of extrinsic apoptotic signaling pathway in absence of ligand;GO:0061844//antimicrobial humoral immune response mediated by antimicrobial peptide;GO:0045347//negative regulation of MHC class II biosynthetic process;GO:0042127//regulation of cell proliferation;GO:0032496//response to lip…	K05407//platelet factor 4	XP_003265787.1//PREDICTED: platelet factor 4 [Nomascus leucogenys]	3//A2MP1
728957	3683	0.01	0.08	3	0.123958	*	0.0525196	ZNF705D	NA	NA	NA	K09228//KRAB domain-containing zinc finger protein	XP_004452775.1//PREDICTED: zinc finger protein 596-like isoform X1 [Dasypus novemcinctus]	3//A2MP1
145376	1446	0.04	0.32	3	0.0783956	*	0.03038	PPP1R36	NA	GO:0004864//protein phosphatase inhibitor activity;GO:0019902//phosphatase binding	GO:0010923//negative regulation of phosphatase activity	K17575//protein phosphatase 1 regulatory subunit 36	NP_758953.1//protein phosphatase 1 regulatory subunit 36 [Homo sapiens]	2//1
341277	1729	0.01	0.08	3	0.386665	*	0.225218	OVCH2	NA	GO:0004252//serine-type endopeptidase activity	NA	K01362//ovochymase [EC:3.4.21.-]	XP_016873148.1//PREDICTED: ovochymase-2 isoform X1 [Homo sapiens]	4
3868	1720	0.01	0.08	3	0.3865	*	0.225218	KRT16	GO:0070062//extracellular exosome;GO:0005856//cytoskeleton;GO:0005634//nucleus;GO:0005829//cytosol;GO:0005882//intermediate filament	GO:0005198//structural molecule activity;GO:0005200//structural constituent of cytoskeleton	GO:0002009//morphogenesis of an epithelium;GO:0030216//keratinocyte differentiation;GO:0045104//intermediate filament cytoskeleton organization;GO:0030336//negative regulation of cell migration;GO:0031424//keratinization;GO:0006954//inflammatory response;GO:0070268//cornification;GO:0007568//aging;GO:0008544//epidermis development;GO:0008283//cell proliferation;GO:0061436//establishment of skin b…	K07604//type I keratin, acidic	NP_005548.2//keratin, type I cytoskeletal 16 [Homo sapiens]	3//A2MP1
7122	1720	0.01	0.08	3	0.386459	*	0.225218	CLDN5	GO:0070062//extracellular exosome;GO:0016327//apicolateral plasma membrane;GO:0030054//cell junction;GO:0043220//Schmidt-Lanterman incisure;GO:0033270//paranode region of axon;GO:0005911//cell-cell junction;GO:0005923//bicellular tight junction;GO:0016021//integral component of membrane;GO:0016328//lateral plasma membrane;GO:0005886//plasma membrane	GO:0042802//identical protein binding;GO:0005198//structural molecule activity	GO:0042552//myelination;GO:0007043//cell-cell junction assembly;GO:2000810//regulation of bicellular tight junction assembly;GO:0007612//learning;GO:0003151//outflow tract morphogenesis;GO:0045471//response to ethanol;GO:0007179//transforming growth factor beta receptor signaling pathway;GO:0016338//calcium-independent cell-cell adhesion via plasma membrane cell-adhesion molecules;GO:0060325//fac…	K06087//claudin	NP_003268.2//claudin-5 [Homo sapiens]	1//3;3//A2MP1
387129	1713	0.01	0.08	3	0.386253	*	0.225218	NPSR1	GO:0005887//integral component of plasma membrane;GO:0016021//integral component of membrane;GO:0005886//plasma membrane;GO:0005737//cytoplasm	GO:0008188//neuropeptide receptor activity;GO:0005000//vasopressin receptor activity	GO:0051281//positive regulation of release of sequestered calcium ion into cytosol;GO:0007218//neuropeptide signaling pathway	K08376//neuropeptide S receptor 1	NP_997056.1//neuropeptide S receptor isoform B [Homo sapiens];NP_001287864.1//neuropeptide S receptor isoform G [Homo sapiens];NP_001287862.1//neuropeptide S receptor B short [Homo sapiens];NP_997055.1//neuropeptide S receptor isoform A [Homo sapiens];NP_001287863.1//neuropeptide S receptor isoform F [Homo sapiens]	1//3
7104	1624	0.01	0.08	3	0.385677	*	0.225218	TM4SF4	GO:0016021//integral component of membrane	NA	GO:0042246//tissue regeneration	K00681//gamma-glutamyltranspeptidase / glutathione hydrolase [EC:2.3.2.2 3.4.19.13];K13624//ceruloplasmin [EC:1.16.3.1]	NP_004608.1//transmembrane 4 L6 family member 4 [Homo sapiens]	3//A2MP1
92483	1773	0.01	0.08	3	0.385636	*	0.225218	LDHAL6B	GO:0005634//nucleus;GO:0005739//mitochondrion;GO:0005737//cytoplasm	GO:0004459//L-lactate dehydrogenase activity	GO:0019752//carboxylic acid metabolic process;GO:0005975//carbohydrate metabolic process	K00016//L-lactate dehydrogenase [EC:1.1.1.27]	XP_004056320.1//PREDICTED: L-lactate dehydrogenase A-like 6B [Gorilla gorilla gorilla]	2//1
10941	2655	0.01	0.08	3	0.222071	*	0.108758	UGT2A1	GO:0043231//intracellular membrane-bounded organelle;GO:0016021//integral component of membrane	GO:0016758//transferase activity, transferring hexosyl groups;GO:0015020//glucuronosyltransferase activity	GO:0007608//sensory perception of smell;GO:0009593//detection of chemical stimulus;GO:0008152//metabolic process;GO:0052695//cellular glucuronidation	K00699//glucuronosyltransferase [EC:2.4.1.17]	NP_001288168.1//UDP-glucuronosyltransferase 2A1 isoform 4 precursor [Homo sapiens];XP_011938297.1//PREDICTED: UDP-glucuronosyltransferase 2A1 isoform X3 [Cercocebus atys];XP_003809065.1//PREDICTED: UDP-glucuronosyltransferase 2A1 isoform X1 [Pan paniscus];XP_008959408.1//PREDICTED: UDP-glucuronosyltransferase 2A1 isoform X3 [Pan paniscus]	1//3;4;2//1
202374	4923	0.01	0.08	3	0.131664	*	0.0565784	STK32A	GO:0005622//intracellular;GO:0005886//plasma membrane	GO:0046872//metal ion binding;GO:0004674//protein serine/threonine kinase activity;GO:0005524//ATP binding	GO:0018105//peptidyl-serine phosphorylation;GO:0035556//intracellular signal transduction	K08793//serine/threonine kinase 32 [EC:2.7.11.1]	NP_001106195.1//serine/threonine-protein kinase 32A isoform 1 [Homo sapiens];NP_659438.1//serine/threonine-protein kinase 32A isoform 2 [Homo sapiens];NP_001274669.1//serine/threonine-protein kinase 32A isoform 3 [Homo sapiens]	1//3;3//A2MP1
646658	2629	0.01	0.08	3	0.22193	*	0.108758	SYNDIG1L	GO:0005794//Golgi apparatus;GO:0016021//integral component of membrane	NA	GO:0009607//response to biotic stimulus	NA	EAW81175.1//hCG1786373 [Homo sapiens]	1//3
219537	1649	0.01	0.08	3	0.384776	*	0.225218	SMTNL1	GO:0005634//nucleus;GO:0031430//M band;GO:0031674//I band	GO:0005523//tropomyosin binding;GO:0043621//protein self-association;GO:0097718//disordered domain specific binding;GO:0005516//calmodulin binding;GO:0008157//protein phosphatase 1 binding;GO:0051401//CH domain binding	GO:0045892//negative regulation of transcription, DNA-templated;GO:0048644//muscle organ morphogenesis;GO:0042493//response to drug;GO:0045907//positive regulation of vasoconstriction;GO:0018105//peptidyl-serine phosphorylation;GO:0014823//response to activity;GO:0097756//negative regulation of blood vessel diameter	K19538//retinitis pigmentosa 1	NP_001099035.2//smoothelin-like protein 1 [Homo sapiens]	2//1
2167	838	0.01	0.08	3	0.630838	*	0.466386	FABP4	GO:0070062//extracellular exosome;GO:0005634//nucleus;GO:0005811//lipid droplet;GO:0005829//cytosol;GO:0005737//cytoplasm	GO:0005504//fatty acid binding;GO:0005215//transporter activity	GO:0019433//triglyceride catabolic process;GO:0045892//negative regulation of transcription, DNA-templated;GO:0050872//white fat cell differentiation;GO:0050729//positive regulation of inflammatory response;GO:0071356//cellular response to tumor necrosis factor;GO:0001816//cytokine production;GO:0050727//regulation of inflammatory response;GO:0006469//negative regulation of protein kinase activit…	K08753//fatty acid-binding protein 4, adipocyte	XP_022271341.1//fatty acid-binding protein, adipocyte-like [Canis lupus familiaris]	2//1
221400	8887	0.01	0.08	3	0.00849609	*	0.00231726	TDRD6	GO:0033391//chromatoid body;GO:0005737//cytoplasm	NA	GO:0030154//cell differentiation;GO:0007275//multicellular organism development;GO:0007283//spermatogenesis	K18405//tudor domain-containing protein 1/4/6/7	NP_001010870.1//tudor domain-containing protein 6 isoform 1 [Homo sapiens];NP_001161831.1//tudor domain-containing protein 6 isoform 2 [Homo sapiens]	1//3;2//1
280658	1340	0.01	0.08	3	0.629515	*	0.466386	SSX7	GO:0005634//nucleus	GO:0003714//transcription corepressor activity;GO:0003676//nucleic acid binding	GO:0006355//regulation of transcription, DNA-templated;GO:0006351//transcription, DNA-templated;GO:1903507//negative regulation of nucleic acid-templated transcription	K15625//protein SSX2;K15624//protein SSX1	NP_775494.1//protein SSX7 [Homo sapiens]	2//1
89778	1918	0.01	0.08	3	0.384246	*	0.225218	SERPINB11	GO:0005615//extracellular space;GO:0005737//cytoplasm	GO:0004867//serine-type endopeptidase inhibitor activity	NA	K13966//serpin B11/12	NP_001278207.1//serpin B11 isoform b [Homo sapiens];NP_536723.2//serpin B11 isoform a [Homo sapiens]	1//3;3//A2MP1
342096	3176	0.01	0.08	3	0.221677	*	0.108758	GOLGA6A	GO:0005794//Golgi apparatus	NA	NA	K20358//golgin subfamily A member 2	NP_001033729.2//golgin subfamily A member 6A [Homo sapiens]	2//1
53832	3382	0.01	0.08	3	0.123776	*	0.0525196	IL20RA	GO:0016021//integral component of membrane;GO:0005886//plasma membrane	GO:0004896//cytokine receptor activity;GO:0042015//interleukin-20 binding	GO:2001244//positive regulation of intrinsic apoptotic signaling pathway;GO:0045124//regulation of bone resorption;GO:0019221//cytokine-mediated signaling pathway	K05136//interleukin 20 receptor alpha	NP_001265653.1//interleukin-20 receptor subunit alpha isoform 4 [Homo sapiens];NP_001265652.1//interleukin-20 receptor subunit alpha isoform 3 [Homo sapiens];NP_055247.3//interleukin-20 receptor subunit alpha isoform 1 precursor [Homo sapiens]	1//3;3//A2MP1
1411	806	0.01	0.08	3	0.628672	*	0.466386	CRYBA1	GO:0005634//nucleus;GO:0005737//cytoplasm	GO:0005212//structural constituent of eye lens	GO:0032007//negative regulation of TOR signaling;GO:0070373//negative regulation of ERK1 and ERK2 cascade;GO:2000210//positive regulation of anoikis;GO:0014067//negative regulation of phosphatidylinositol 3-kinase signaling;GO:0001818//negative regulation of cytokine production;GO:0007601//visual perception;GO:0051898//negative regulation of protein kinase B signaling;GO:0002088//lens development…	K13596//activin receptor type-2B [EC:2.7.11.30];K16810//TBCC domain-containing protein 1;K01886//glutaminyl-tRNA synthetase [EC:6.1.1.18]	NP_005199.2//beta-crystallin A3 [Homo sapiens]	4
254773	880	0.01	0.08	3	0.627253	*	0.466386	LYG2	NA	NA	NA	K01446//peptidoglycan recognition protein	XP_008006348.1//PREDICTED: lysozyme g-like protein 2 isoform X3 [Chlorocebus sabaeus]	3//A2MP1
157310	901	0.01	0.08	3	0.626572	*	0.466386	PEBP4	GO:0070062//extracellular exosome;GO:0005764//lysosome	NA	NA	K12367//dedicator of cytokinesis protein 2;K17439//large subunit ribosomal protein L35	NP_659399.2//phosphatidylethanolamine-binding protein 4 precursor [Homo sapiens]	2//1
148014	859	0.01	0.08	3	0.624747	*	0.466386	TTC9B	NA	NA	NA	K09572//FK506-binding protein 6 [EC:5.2.1.8];K05864//peptidyl-prolyl isomerase D [EC:5.2.1.8];K20097//FK506-binding protein-like	NP_689692.2//tetratricopeptide repeat protein 9B [Homo sapiens]	5
10628	2982	0.61	4.73	2.95496	3.32264e-35	Up	5.03806e-37	TXNIP	GO:0005634//nucleus;GO:0005829//cytosol;GO:0005758//mitochondrial intermembrane space;GO:0005737//cytoplasm	GO:0031625//ubiquitin protein ligase binding;GO:0004857//enzyme inhibitor activity	GO:0051782//negative regulation of cell division;GO:0048008//platelet-derived growth factor receptor signaling pathway;GO:0030216//keratinocyte differentiation;GO:0042127//regulation of cell proliferation;GO:0032570//response to progesterone;GO:0000122//negative regulation of transcription from RNA polymerase II promoter;GO:0043065//positive regulation of apoptotic process;GO:0032355//response to…	K20910//thioredoxin-interacting protein	NP_001300901.1//thioredoxin-interacting protein isoform 2 [Homo sapiens];NP_006463.3//thioredoxin-interacting protein isoform 1 [Homo sapiens]	1//3;5
629	2646	0.02	0.15	2.90689	0.131722	*	0.0565784	CFB	GO:0070062//extracellular exosome;GO:0005615//extracellular space;GO:0072562//blood microparticle;GO:0005576//extracellular region;GO:0005886//plasma membrane	GO:0004252//serine-type endopeptidase activity;GO:0001848//complement binding	GO:0030449//regulation of complement activation;GO:0006956//complement activation;GO:0006957//complement activation, alternative pathway	K01335//component factor B [EC:3.4.21.47]	NP_001701.2//complement factor B preproprotein [Homo sapiens]	5
920	3134	0.02	0.15	2.90689	0.0783328	*	0.03038	CD4	GO:0042101//T cell receptor complex;GO:0005788//endoplasmic reticulum lumen;GO:0009897//external side of plasma membrane;GO:0005887//integral component of plasma membrane;GO:0045121//membrane raft;GO:0016021//integral component of membrane;GO:0030665//clathrin-coated vesicle membrane;GO:0005789//endoplasmic reticulum membrane;GO:0005769//early endosome;GO:0005886//plasma membrane	GO:0005201//extracellular matrix structural constituent;GO:0004872//receptor activity;GO:0042011//interleukin-16 binding;GO:0042802//identical protein binding;GO:1990782//protein tyrosine kinase binding;GO:0042012//interleukin-16 receptor activity;GO:0019865//immunoglobulin binding;GO:0042803//protein homodimerization activity;GO:0015026//coreceptor activity;GO:0019901//protein kinase binding;GO:…	GO:0050863//regulation of T cell activation;GO:0050731//positive regulation of peptidyl-tyrosine phosphorylation;GO:0050850//positive regulation of calcium-mediated signaling;GO:0042102//positive regulation of T cell proliferation;GO:0007166//cell surface receptor signaling pathway;GO:0032355//response to estradiol;GO:0007165//signal transduction;GO:0050690//regulation of defense response to viru…	K06454//T-cell surface glycoprotein CD4	XP_007965604.1//PREDICTED: T-cell surface glycoprotein CD4 isoform X1 [Chlorocebus sabaeus];NP_000607.1//T-cell surface glycoprotein CD4 isoform 1 precursor [Homo sapiens];NP_001181943.1//T-cell surface glycoprotein CD4 isoform 2 [Homo sapiens]	4;2//1
389125	742	0.26	1.85	2.83094	0.000715877	Up	0.000146272	MUSTN1	GO:0005634//nucleus	NA	GO:0035988//chondrocyte proliferation;GO:0002062//chondrocyte differentiation;GO:0042246//tissue regeneration	NA	EAW65269.1//hCG2036619, isoform CRA_d, partial [Homo sapiens]	3//A2MP1
128434	2018	0.01	0.07	2.80735	0.388655	*	0.225218	VSTM2L	GO:0016021//integral component of membrane;GO:0005576//extracellular region;GO:0005737//cytoplasm	NA	GO:0043524//negative regulation of neuron apoptotic process	K16628//collagen, type VII, alpha;K03538//ribonuclease P protein subunit POP4 [EC:3.1.26.5]	EAW76052.1//chromosome 20 open reading frame 102, isoform CRA_b [Homo sapiens]	2//1
2001	2039	0.01	0.07	2.80735	0.388239	*	0.225218	ELF5	GO:0005634//nucleus;GO:0005737//cytoplasm	GO:0001228//transcriptional activator activity, RNA polymerase II transcription regulatory region sequence-specific DNA binding;GO:0000981//RNA polymerase II transcription factor activity, sequence-specific DNA binding;GO:0000977//RNA polymerase II regulatory region sequence-specific DNA binding;GO:0043565//sequence-specific DNA binding	GO:0006357//regulation of transcription from RNA polymerase II promoter;GO:0008283//cell proliferation;GO:0030154//cell differentiation;GO:0060644//mammary gland epithelial cell differentiation;GO:0045596//negative regulation of cell differentiation;GO:0001712//ectodermal cell fate commitment;GO:0035019//somatic stem cell population maintenance;GO:0006366//transcription from RNA polymerase II pro…	K17101//E74-like factor 5	NP_001230010.1//ETS-related transcription factor Elf-5 isoform 4 [Homo sapiens];EPQ06656.1//ETS-related transcription factor Elf-5 [Myotis brandtii];NP_938195.1//ETS-related transcription factor Elf-5 isoform 1 [Homo sapiens];NP_001230009.1//ETS-related transcription factor Elf-5 isoform 3 [Homo sapiens]	1//3;3//A2MP1
116093	1454	0.04	0.28	2.80735	0.13176	*	0.0565784	DIRC1	NA	NA	NA	NA	NP_443184.1//disrupted in renal carcinoma protein 1 [Homo sapiens]	2//1
219968	930	0.01	0.07	2.80735	0.642779	*	0.466386	OR5B21	GO:0016021//integral component of membrane;GO:0005886//plasma membrane	GO:0004984//olfactory receptor activity;GO:0005549//odorant binding;GO:0004930//G-protein coupled receptor activity	GO:0007186//G-protein coupled receptor signaling pathway	K04257//olfactory receptor	NP_001005218.1//olfactory receptor 5B21 [Homo sapiens]	1//3
497190	1954	0.01	0.07	2.80735	0.38774	*	0.225218	CLEC18B	GO:0005768//endosome;GO:0005794//Golgi apparatus;GO:0005576//extracellular region;GO:0016529//sarcoplasmic reticulum	GO:0030246//carbohydrate binding	NA	K20412//peptidase inhibitor 16;K19919//cysteine-rich secretory protein;K02599//Notch 1	NP_001011880.2//C-type lectin domain family 18 member B precursor [Homo sapiens]	2//1
26664	963	0.01	0.07	2.80735	0.642394	*	0.466386	OR7C1	GO:0016021//integral component of membrane;GO:0005886//plasma membrane	GO:0004984//olfactory receptor activity;GO:0004930//G-protein coupled receptor activity	NA	K04257//olfactory receptor	XP_009251168.1//PREDICTED: LOW QUALITY PROTEIN: olfactory receptor 7C1-like [Pongo abelii]	1//3
259292	930	0.01	0.07	2.80735	0.642339	*	0.466386	TAS2R46	GO:0060170//ciliary membrane;GO:0016021//integral component of membrane;GO:0005886//plasma membrane	GO:0033038//bitter taste receptor activity;GO:0004930//G-protein coupled receptor activity	GO:0001580//detection of chemical stimulus involved in sensory perception of bitter taste	K08474//taste receptor type 2	NP_795368.2//taste receptor type 2 member 46 [Homo sapiens]	2//1
442247	1900	0.01	0.07	2.80735	0.387284	*	0.225218	RFPL4B	NA	GO:0046872//metal ion binding	NA	K12009//tripartite motif-containing protein 27 [EC:2.3.2.27];K10651//tripartite motif-containing protein 21 [EC:2.3.2.27]	NP_001013756.2//ret finger protein-like 4B [Homo sapiens]	2//1
26529	1033	0.01	0.07	2.80735	0.640202	*	0.466386	OR12D2	NA	NA	NA	K04257//olfactory receptor	CAB44510.1//olfactory receptor, family 12, subfamily D, member 2 [Homo sapiens]	3//A2MP1
26740	942	0.01	0.07	2.80735	0.640147	*	0.466386	OR1J2	NA	NA	NA	K04257//olfactory receptor	XP_008697025.1//PREDICTED: olfactory receptor 1J2 [Ursus maritimus]	1//3
1305	2816	0.01	0.07	2.80735	0.222466	*	0.108758	COL13A1	NA	NA	NA	K16617//collagen, type XIII, alpha	XP_005968572.1//PREDICTED: LOW QUALITY PROTEIN: collagen alpha-1(XIII) chain [Pantholops hodgsonii];XP_012618095.1//collagen alpha-1(XIII) chain isoform X7 [Microcebus murinus];XP_018891109.1//PREDICTED: collagen alpha-1(XIII) chain isoform X5 [Gorilla gorilla gorilla];XP_021799086.1//collagen alpha-1(XIII) chain isoform X2 [Papio anubis]	1//3;3//A2MP1
341152	963	0.01	0.07	2.80735	0.639765	*	0.466386	OR2AT4	GO:0016021//integral component of membrane;GO:0005886//plasma membrane	GO:0004888//transmembrane signaling receptor activity;GO:0004984//olfactory receptor activity;GO:0004930//G-protein coupled receptor activity	GO:0007186//G-protein coupled receptor signaling pathway;GO:0050907//detection of chemical stimulus involved in sensory perception	K04257//olfactory receptor	NP_001005285.1//olfactory receptor 2AT4 [Homo sapiens]	1//3
2019	2962	0.01	0.07	2.80735	0.222381	*	0.108758	EN1	GO:0005634//nucleus	GO:0000978//RNA polymerase II proximal promoter sequence-specific DNA binding;GO:0043565//sequence-specific DNA binding;GO:0001078//transcriptional repressor activity, RNA polymerase II proximal promoter sequence-specific DNA binding	GO:0030901//midbrain development;GO:0006355//regulation of transcription, DNA-templated;GO:0008344//adult locomotory behavior;GO:0048666//neuron development;GO:0000122//negative regulation of transcription from RNA polymerase II promoter;GO:0042756//drinking behavior;GO:1990403//embryonic brain development;GO:0021549//cerebellum development;GO:0009653//anatomical structure morphogenesis;GO:000995…	K09319//homeobox protein engrailed	NP_001417.3//homeobox protein engrailed-1 [Homo sapiens]	3//A2MP1
1621	2812	0.01	0.07	2.80735	0.222296	*	0.108758	DBH	GO:0030658//transport vesicle membrane;GO:0034774//secretory granule lumen;GO:0016020//membrane;GO:0043231//intracellular membrane-bounded organelle;GO:0030667//secretory granule membrane;GO:0005615//extracellular space;GO:0034466//chromaffin granule lumen;GO:0005737//cytoplasm;GO:0005576//extracellular region;GO:0016021//integral component of membrane;GO:0042584//chromaffin granule membrane	GO:0005507//copper ion binding;GO:0003824//catalytic activity;GO:0031418//L-ascorbic acid binding;GO:0004500//dopamine beta-monooxygenase activity	GO:0008542//visual learning;GO:0042423//catecholamine biosynthetic process;GO:0002443//leukocyte mediated immunity;GO:0042127//regulation of cell proliferation;GO:0042309//homoiothermy;GO:0042593//glucose homeostasis;GO:0042420//dopamine catabolic process;GO:0045907//positive regulation of vasoconstriction;GO:0048265//response to pain;GO:0048149//behavioral response to ethanol;GO:0050900//leukocy…	K00503//dopamine beta-monooxygenase [EC:1.14.17.1]	NP_000778.3//dopamine beta-hydroxylase precursor [Homo sapiens]	3//A2MP1
84188	5292	0.01	0.07	2.80735	0.036463	*	0.0122472	FAR1	GO:0005779//integral component of peroxisomal membrane;GO:0005777//peroxisome	GO:0080019//fatty-acyl-CoA reductase (alcohol-forming) activity;GO:0102965//alcohol-forming fatty acyl-CoA reductase activity	GO:0008611//ether lipid biosynthetic process;GO:0035336//long-chain fatty-acyl-CoA metabolic process;GO:0010025//wax biosynthetic process;GO:0046474//glycerophospholipid biosynthetic process	K13356//alcohol-forming fatty acyl-CoA reductase [EC:1.2.1.84]	XP_012636183.1//fatty acyl-CoA reductase 1 isoform X4 [Microcebus murinus]	5
401399	2674	0.02	0.14	2.80735	0.215434	*	0.104049	PRRT4	GO:0016021//integral component of membrane	NA	NA	K16628//collagen, type VII, alpha	NP_001108198.2//proline-rich transmembrane protein 4 isoform 2 precursor [Homo sapiens];NP_001167635.1//proline-rich transmembrane protein 4 isoform 1 precursor [Homo sapiens]	1//3;2//1
8842	3857	0.01	0.07	2.80735	0.123903	*	0.0525196	PROM1	GO:0070062//extracellular exosome;GO:0005615//extracellular space;GO:0005783//endoplasmic reticulum;GO:0016324//apical plasma membrane;GO:0005793//endoplasmic reticulum-Golgi intermediate compartment;GO:0031982//vesicle;GO:0001750//photoreceptor outer segment;GO:0009986//cell surface;GO:0005887//integral component of plasma membrane;GO:0016021//integral component of membrane;GO:0031528//microvill…	GO:0045296//cadherin binding;GO:0042805//actinin binding	GO:0072139//glomerular parietal epithelial cell differentiation;GO:2000768//positive regulation of nephron tubule epithelial cell differentiation;GO:0060042//retina morphogenesis in camera-type eye;GO:0072112//glomerular visceral epithelial cell differentiation;GO:0010842//retina layer formation;GO:0045494//photoreceptor cell maintenance;GO:0060219//camera-type eye photoreceptor cell differentiat…	K06532//prominin 1	NP_001139321.1//prominin-1 isoform 7 precursor [Homo sapiens];NP_001139324.1//prominin-1 isoform 4 precursor [Homo sapiens];NP_001139322.1//prominin-1 isoform 6 precursor [Homo sapiens];NP_001139323.1//prominin-1 isoform 5 precursor [Homo sapiens];NP_006008.1//prominin-1 isoform 1 precursor [Homo sapiens];BAG51316.1//unnamed protein product [Homo sapiens]	1//3;2//1
22997	4758	0.01	0.07	2.80735	0.215379	*	0.104049	IGSF9B	GO:0030425//dendrite;GO:0060077//inhibitory synapse;GO:0016021//integral component of membrane;GO:0030054//cell junction;GO:0014069//postsynaptic density;GO:0045211//postsynaptic membrane;GO:0043025//neuronal cell body	GO:0019900//kinase binding	GO:0007399//nervous system development;GO:0007156//homophilic cell adhesion via plasma membrane adhesion molecules;GO:0097151//positive regulation of inhibitory postsynaptic potential	K17341//hemicentin	NP_001264214.1//protein turtle homolog B precursor [Homo sapiens]	1//3
1373	4794	0.01	0.07	2.80735	0.215351	*	0.104049	CPS1	GO:0005759//mitochondrial matrix;GO:0005730//nucleolus;GO:0042645//mitochondrial nucleoid;GO:0043234//protein complex;GO:0005743//mitochondrial inner membrane	GO:0004175//endopeptidase activity;GO:0004087//carbamoyl-phosphate synthase (ammonia) activity;GO:0005524//ATP binding;GO:0072341//modified amino acid binding;GO:0004088//carbamoyl-phosphate synthase (glutamine-hydrolyzing) activity;GO:0005543//phospholipid binding;GO:0016595//glutamate binding;GO:0046872//metal ion binding;GO:0005509//calcium ion binding;GO:0032403//protein complex binding	GO:0019433//triglyceride catabolic process;GO:0043200//response to amino acid;GO:0032094//response to food;GO:0019240//citrulline biosynthetic process;GO:0006526//arginine biosynthetic process;GO:0032496//response to lipopolysaccharide;GO:0007494//midgut development;GO:0071320//cellular response to cAMP;GO:0009636//response to toxic substance;GO:0006541//glutamine metabolic process;GO:0055081//an…	K01948//carbamoyl-phosphate synthase (ammonia) [EC:6.3.4.16]	NP_001116105.1//carbamoyl-phosphate synthase [ammonia], mitochondrial isoform a precursor [Homo sapiens];BAD92037.1//carbamoyl-phosphate synthetase 1 variant, partial [Homo sapiens]	4;3//A2MP1;2//1
164592	1832	0.01	0.07	2.80735	0.386417	*	0.225218	CCDC116	GO:0005813//centrosome;GO:0005737//cytoplasm	NA	NA	K03006//DNA-directed RNA polymerase II subunit RPB1 [EC:2.7.7.6]	XP_001168841.3//PREDICTED: coiled-coil domain-containing protein 116 isoform X2 [Pan troglodytes];NP_001317995.1//coiled-coil domain-containing protein 116 isoform 2 [Homo sapiens]	1//3;2//1
105374250	990	0.01	0.07	2.80735	0.635378	*	0.466386	LINC02054	NA	NA	NA	NA	NP_001335135.1//uncharacterized protein LOC105374250 isoform 1 [Homo sapiens]	1//3
398	942	0.01	0.07	2.80735	0.635163	*	0.466386	ARHGDIG	NA	NA	NA	K12462//Rho GDP-dissociation inhibitor	XP_016784484.1//PREDICTED: rho GDP-dissociation inhibitor 3 [Pan troglodytes]	3//A2MP1
402135	951	0.01	0.07	2.80735	0.635055	*	0.466386	OR5K2	NA	NA	NA	K04257//olfactory receptor	XP_021789656.1//olfactory receptor 5K2 [Papio anubis]	1//3
5475	2687	0.01	0.07	2.80735	0.222127	*	0.108758	PPEF1	GO:0005829//cytosol	GO:0004721//phosphoprotein phosphatase activity;GO:0005506//iron ion binding;GO:0005509//calcium ion binding;GO:0004722//protein serine/threonine phosphatase activity;GO:0030145//manganese ion binding	GO:0006470//protein dephosphorylation;GO:0022400//regulation of rhodopsin mediated signaling pathway;GO:0050906//detection of stimulus involved in sensory perception	K13807//serine/threonine-protein phosphatase with EF-hands [EC:3.1.3.16]	NP_689410.1//serine/threonine-protein phosphatase with EF-hands 1 isoform 1b [Homo sapiens];NP_006231.2//serine/threonine-protein phosphatase with EF-hands 1 isoform 1 [Homo sapiens];NP_689412.1//serine/threonine-protein phosphatase with EF-hands 1 isoform 3 [Homo sapiens]	1//3;2//1
391104	1014	0.01	0.07	2.80735	0.633715	*	0.466386	VHLL	GO:0005929//cilium;GO:0005634//nucleus;GO:0005654//nucleoplasm;GO:0031462//Cul2-RING ubiquitin ligase complex;GO:0005730//nucleolus;GO:0030891//VCB complex	GO:0061630//ubiquitin protein ligase activity;GO:0032403//protein complex binding	GO:0006607//NLS-bearing protein import into nucleus;GO:0006582//melanin metabolic process;GO:0016567//protein ubiquitination;GO:0010629//negative regulation of gene expression;GO:0043534//blood vessel endothelial cell migration;GO:0003309//type B pancreatic cell differentiation;GO:0061073//ciliary body morphogenesis;GO:0010498//proteasomal protein catabolic process;GO:0045602//negative regulation…	K03871//von Hippel-Lindau disease tumor supressor	NP_001004319.1//von Hippel-Lindau-like protein [Homo sapiens]	2//1
389090	939	0.01	0.07	2.80735	0.633287	*	0.466386	OR6B2	NA	NA	NA	K04257//olfactory receptor	XP_016805052.1//PREDICTED: olfactory receptor 6B3 [Pan troglodytes]	1//3
5368	1022	0.01	0.07	2.80735	0.631635	*	0.466386	PNOC	GO:0030425//dendrite;GO:0005576//extracellular region;GO:0043679//axon terminus;GO:0005886//plasma membrane;GO:0043025//neuronal cell body	GO:0031628//opioid receptor binding;GO:0001515//opioid peptide activity;GO:0005184//neuropeptide hormone activity	GO:0007565//female pregnancy;GO:0007165//signal transduction;GO:0007600//sensory perception;GO:0007268//chemical synaptic transmission;GO:0007218//neuropeptide signaling pathway	K18832//proenkephalin A	XP_015000517.1//PREDICTED: prepronociceptin isoform X2 [Macaca mulatta]	4;1//3
346517	942	0.01	0.07	2.80735	0.631528	*	0.466386	OR6V1	GO:0016021//integral component of membrane;GO:0005886//plasma membrane	GO:0004984//olfactory receptor activity;GO:0004930//G-protein coupled receptor activity	NA	K04257//olfactory receptor	NP_001001667.1//olfactory receptor 6V1 [Homo sapiens]	1//3
53826	1804	0.01	0.07	2.80735	0.384858	*	0.225218	FXYD6	GO:0005887//integral component of plasma membrane;GO:0016021//integral component of membrane;GO:0005886//plasma membrane	GO:0005216//ion channel activity;GO:0017080//sodium channel regulator activity	GO:1903779//regulation of cardiac conduction;GO:2000649//regulation of sodium ion transmembrane transporter activity;GO:0034220//ion transmembrane transport	K13363//FXYD domain-containing ion transport regulator 6	XP_011782242.1//PREDICTED: FXYD domain-containing ion transport regulator 6 isoform X2 [Colobus angolensis palliatus];XP_012351380.1//PREDICTED: FXYD domain-containing ion transport regulator 6 isoform X1 [Nomascus leucogenys];XP_014202520.1//PREDICTED: FXYD domain-containing ion transport regulator 6 isoform X1 [Pan paniscus]	3//A2MP1;2//1
4838	1876	0.01	0.07	2.80735	0.384654	*	0.225218	NODAL	GO:0005615//extracellular space	GO:0070698//type I activin receptor binding;GO:0008083//growth factor activity;GO:0005125//cytokine activity;GO:0005160//transforming growth factor beta receptor binding;GO:0016015//morphogen activity	GO:0002085//inhibition of neuroepithelial cell differentiation;GO:0001890//placenta development;GO:0060460//left lung morphogenesis;GO:1901383//negative regulation of chorionic trophoblast cell proliferation;GO:0007420//brain development;GO:0001842//neural fold formation;GO:0001892//embryonic placenta development;GO:2000036//regulation of stem cell population maintenance;GO:1901164//negative regu…	K04666//nodal	NP_060525.3//nodal homolog isoform 1 preproprotein [Homo sapiens]	1//3;4
759	948	0.01	0.07	2.80735	0.630997	*	0.466386	CA1	GO:0070062//extracellular exosome;GO:0005829//cytosol;GO:0005737//cytoplasm	GO:0016836//hydro-lyase activity;GO:0004064//arylesterase activity;GO:0008270//zinc ion binding;GO:0004089//carbonate dehydratase activity	GO:0015701//bicarbonate transport;GO:0006730//one-carbon metabolic process;GO:0035722//interleukin-12-mediated signaling pathway	K01672//carbonic anhydrase [EC:4.2.1.1]	NP_001278897.1//carbonic anhydrase 1 isoform c [Homo sapiens];NP_001729.1//carbonic anhydrase 1 isoform a [Homo sapiens];NP_001278896.1//carbonic anhydrase 1 isoform b [Homo sapiens]	4;1//3;3//A2MP1
283298	2921	0.01	0.07	2.80735	0.221818	*	0.108758	OLFML1	GO:0005576//extracellular region	NA	NA	K04593//latrophilin 2;K04592//latrophilin 1;K19909//synaptotagmin-9	NP_940876.2//olfactomedin-like protein 1 precursor [Homo sapiens]	3//A2MP1
6559	5555	0.01	0.07	2.80735	0.21513	*	0.104049	SLC12A3	GO:0016020//membrane;GO:0070062//extracellular exosome;GO:0005887//integral component of plasma membrane;GO:0016324//apical plasma membrane;GO:0005829//cytosol;GO:0005886//plasma membrane	GO:0015378//sodium:chloride symporter activity;GO:0005215//transporter activity	GO:0006810//transport;GO:0035725//sodium ion transmembrane transport;GO:0006814//sodium ion transport;GO:0006811//ion transport	K14426//solute carrier family 12 (sodium/chloride transporter), member 3	NP_001119579.1//solute carrier family 12 member 3 isoform 2 [Homo sapiens];NP_000330.2//solute carrier family 12 member 3 isoform 1 [Homo sapiens];NP_001119580.1//solute carrier family 12 member 3 isoform 3 [Homo sapiens]	1//3;2//1
390063	1012	0.01	0.07	2.80735	0.629832	*	0.466386	OR51I1	NA	NA	NA	K04257//olfactory receptor	XP_018891715.1//PREDICTED: LOW QUALITY PROTEIN: olfactory receptor 51I1-like [Gorilla gorilla gorilla]	2//1
566	936	0.01	0.07	2.80735	0.629199	*	0.466386	AZU1	GO:0070062//extracellular exosome;GO:0005615//extracellular space;GO:0035578//azurophil granule lumen;GO:0019898//extrinsic component of membrane;GO:0005576//extracellular region;GO:0035577//azurophil granule membrane;GO:0042582//azurophil granule	GO:0043395//heparan sulfate proteoglycan binding;GO:0008233//peptidase activity;GO:0015643//toxic substance binding;GO:0008201//heparin binding	GO:0007205//protein kinase C-activating G-protein coupled receptor signaling pathway;GO:0050930//induction of positive chemotaxis;GO:0050829//defense response to Gram-negative bacterium;GO:0045785//positive regulation of cell adhesion;GO:0070944//neutrophil mediated killing of bacterium;GO:0035584//calcium-mediated signaling using intracellular calcium source;GO:0019730//antimicrobial humoral res…	K01327//leukocyte elastase [EC:3.4.21.37];K01350//myeloblastin [EC:3.4.21.76]	NP_001691.1//azurocidin preproprotein [Homo sapiens]	4
3784	3029	0.01	0.07	2.80735	0.221649	*	0.108758	KCNQ1	GO:0016323//basolateral plasma membrane;GO:0005783//endoplasmic reticulum;GO:0005770//late endosome;GO:0005764//lysosome;GO:0005737//cytoplasm;GO:0034702//ion channel complex;GO:0045121//membrane raft;GO:0005886//plasma membrane;GO:0005769//early endosome;GO:0008076//voltage-gated potassium channel complex;GO:0030659//cytoplasmic vesicle membrane	GO:0015271//outward rectifier potassium channel activity;GO:0005249//voltage-gated potassium channel activity;GO:0086008//voltage-gated potassium channel activity involved in cardiac muscle cell action potential repolarization;GO:0005251//delayed rectifier potassium channel activity;GO:0034237//protein kinase A regulatory subunit binding;GO:0005546//phosphatidylinositol-4,5-bisphosphate binding;G…	GO:1902260//negative regulation of delayed rectifier potassium channel activity;GO:0086013//membrane repolarization during cardiac muscle cell action potential;GO:0035690//cellular response to drug;GO:0006349//regulation of gene expression by genetic imprinting;GO:1901381//positive regulation of potassium ion transmembrane transport;GO:0070293//renal absorption;GO:0050892//intestinal absorption;G…	K04926//potassium voltage-gated channel KQT-like subfamily member 1	NP_861463.1//potassium voltage-gated channel subfamily KQT member 1 isoform 2 precursor [Homo sapiens];NP_000209.2//potassium voltage-gated channel subfamily KQT member 1 isoform 1 [Homo sapiens]	1//3;2//1
146225	914	0.01	0.07	2.80735	0.628356	*	0.466386	CMTM2	GO:0005615//extracellular space;GO:0016021//integral component of membrane	GO:0005125//cytokine activity	GO:0006935//chemotaxis	NA	NP_653274.1//CKLF-like MARVEL transmembrane domain-containing protein 2 isoform 1 [Homo sapiens];NP_001186246.1//CKLF-like MARVEL transmembrane domain-containing protein 2 isoform 2 [Homo sapiens]	1//3;2//1
8854	3703	0.02	0.14	2.80735	0.0783202	*	0.03038	ALDH1A2	GO:0005829//cytosol;GO:0005737//cytoplasm;GO:0048471//perinuclear region of cytoplasm	GO:0004028//3-chloroallyl aldehyde dehydrogenase activity;GO:0001758//retinal dehydrogenase activity;GO:0016918//retinal binding;GO:0016491//oxidoreductase activity;GO:0004029//aldehyde dehydrogenase (NAD) activity	GO:0033339//pectoral fin development;GO:0060324//face development;GO:0048385//regulation of retinoic acid receptor signaling pathway;GO:0048738//cardiac muscle tissue development;GO:0007494//midgut development;GO:0001568//blood vessel development;GO:0042573//retinoic acid metabolic process;GO:0042904//9-cis-retinoic acid biosynthetic process;GO:0043065//positive regulation of apoptotic process;GO…	K07249//retinal dehydrogenase [EC:1.2.1.36]	XP_007439004.1//PREDICTED: retinal dehydrogenase 2 isoform X1 [Python bivittatus];NP_733797.1//retinal dehydrogenase 2 isoform 2 [Homo sapiens];XP_005998796.2//PREDICTED: retinal dehydrogenase 2 isoform X1 [Latimeria chalumnae]	1//3;3//A2MP1;2//1
439915	1128	0.01	0.07	2.80735	0.627673	*	0.466386	KRTAP5-5	GO:0005829//cytosol;GO:0045095//keratin filament	NA	GO:0031424//keratinization	K03006//DNA-directed RNA polymerase II subunit RPB1 [EC:2.7.7.6];K10572//inositol-pentakisphosphate 2-kinase [EC:2.7.1.158];K11592//endoribonuclease Dicer [EC:3.1.26.-]	NP_001001480.2//keratin-associated protein 5-5 [Homo sapiens]	2//1
200350	2067	0.01	0.07	2.80735	0.383758	*	0.225218	FOXD4L1	GO:0005634//nucleus	GO:0000981//RNA polymerase II transcription factor activity, sequence-specific DNA binding;GO:0043565//sequence-specific DNA binding;GO:0003700//DNA binding transcription factor activity	GO:0009653//anatomical structure morphogenesis;GO:0030154//cell differentiation;GO:0006351//transcription, DNA-templated	K09397//forkhead box protein D	NP_036316.1//forkhead box protein D4-like 1 [Homo sapiens]	4
146	2666	0.01	0.07	2.80735	0.221593	*	0.108758	ADRA1D	GO:0005887//integral component of plasma membrane;GO:0016021//integral component of membrane;GO:0005622//intracellular;GO:0005886//plasma membrane	GO:0004937//alpha1-adrenergic receptor activity	GO:0007200//phospholipase C-activating G-protein coupled receptor signaling pathway;GO:0007186//G-protein coupled receptor signaling pathway;GO:0007267//cell-cell signaling;GO:0006259//DNA metabolic process;GO:0045987//positive regulation of smooth muscle contraction;GO:0071880//adenylate cyclase-activating adrenergic receptor signaling pathway;GO:0001994//norepinephrine-epinephrine vasoconstrict…	K04137//adrenergic receptor alpha-1D	NP_000669.1//alpha-1D adrenergic receptor [Homo sapiens]	3//A2MP1
30818	2735	0.01	0.07	2.80735	0.221565	*	0.108758	KCNIP3	GO:0030425//dendrite;GO:0030424//axon;GO:0005634//nucleus;GO:0005783//endoplasmic reticulum;GO:0005829//cytosol;GO:0005794//Golgi apparatus;GO:0043679//axon terminus;GO:0032993//protein-DNA complex;GO:0005886//plasma membrane;GO:0008076//voltage-gated potassium channel complex	GO:0005244//voltage-gated ion channel activity;GO:0000978//RNA polymerase II proximal promoter sequence-specific DNA binding;GO:0003677//DNA binding;GO:0003714//transcription corepressor activity;GO:0015459//potassium channel regulator activity;GO:0005267//potassium channel activity;GO:0001078//transcriptional repressor activity, RNA polymerase II proximal promoter sequence-specific DNA binding;G…	GO:0006886//intracellular protein transport;GO:0006357//regulation of transcription from RNA polymerase II promoter;GO:0061337//cardiac conduction;GO:0007165//signal transduction;GO:0072659//protein localization to plasma membrane;GO:0006351//transcription, DNA-templated;GO:1901379//regulation of potassium ion transmembrane transport;GO:0006915//apoptotic process	K19932//neuronal calcium sensor 1;K16575//centractin	NP_038462.1//calsenilin isoform 1 [Homo sapiens];NP_001030086.1//calsenilin isoform 2 precursor [Homo sapiens]	4;1//3
79998	1993	0.01	0.07	2.80735	0.383514	*	0.225218	ANKRD53	GO:0000922//spindle pole;GO:0005819//spindle;GO:0005737//cytoplasm	NA	GO:0007080//mitotic metaphase plate congression;GO:1902412//regulation of mitotic cytokinesis;GO:0051301//cell division;GO:0060236//regulation of mitotic spindle organization;GO:0031116//positive regulation of microtubule polymerization	K21441//ankyrin repeat domain-containing protein 53	NP_079209.3//ankyrin repeat domain-containing protein 53 isoform b [Homo sapiens];NP_001108588.1//ankyrin repeat domain-containing protein 53 isoform a [Homo sapiens]	1//3;3//A2MP1
11330	917	0.01	0.07	2.80735	0.625476	*	0.466386	CTRC	GO:0005576//extracellular region	GO:0004252//serine-type endopeptidase activity;GO:0008233//peptidase activity	GO:0006508//proteolysis;GO:0009235//cobalamin metabolic process	K01311//chymotrypsin C [EC:3.4.21.2]	NP_009203.2//chymotrypsin-C preproprotein [Homo sapiens]	2//1
169436	2794	0.02	0.14	2.80735	0.131588	*	0.0565784	STKLD1	NA	GO:0004674//protein serine/threonine kinase activity;GO:0005524//ATP binding	NA	K17546//probable inactive protein kinase-like protein SgK071	NP_714921.4//serine/threonine kinase-like domain-containing protein STKLD1 [Homo sapiens]	4
348013	1348	0.05	0.35	2.80735	0.078383	*	0.03038	TMEM255B	GO:0016021//integral component of membrane	NA	NA	NA	NP_872420.1//transmembrane protein 255B isoform 1 [Homo sapiens];NP_001335592.1//transmembrane protein 255B isoform 2 [Homo sapiens]	1//3;3//A2MP1
10518	1604	0.17	1.18	2.79518	5.14641e-05	Up	8.25434e-06	CIB2	GO:0072562//blood microparticle;GO:0001917//photoreceptor inner segment;GO:0031594//neuromuscular junction;GO:0001750//photoreceptor outer segment;GO:0005737//cytoplasm;GO:0032420//stereocilium;GO:0042383//sarcolemma;GO:0032437//cuticular plate;GO:0005927//muscle tendon junction	GO:0000287//magnesium ion binding;GO:0005178//integrin binding;GO:0005509//calcium ion binding;GO:0042803//protein homodimerization activity;GO:0032403//protein complex binding	GO:0071318//cellular response to ATP;GO:0007229//integrin-mediated signaling pathway;GO:0007204//positive regulation of cytosolic calcium ion concentration;GO:0045494//photoreceptor cell maintenance;GO:0055074//calcium ion homeostasis	K17259//calcium and integrin-binding protein 1;K16310//serine/threonine-protein kinase NIM1 [EC:2.7.11.1]	XP_004421933.1//PREDICTED: calcium and integrin-binding family member 2 isoform X5 [Ceratotherium simum simum];NP_001015010.1//calcium and integrin-binding family member 2 [Rattus norvegicus];XP_020013155.1//calcium and integrin-binding family member 2 isoform X1 [Castor canadensis];NP_001288153.1//calcium and integrin-binding family member 2 isoform 4 [Homo sapiens]	1//3;3//A2MP1
3781	1473	0.05	0.34	2.76553	0.0783705	*	0.03038	KCNN2	GO:0009986//cell surface;GO:0016021//integral component of membrane;GO:0005886//plasma membrane	GO:0019904//protein domain specific binding;GO:0051393//alpha-actinin binding;GO:0005516//calmodulin binding;GO:0016286//small conductance calcium-activated potassium channel activity;GO:0042803//protein homodimerization activity	GO:1901379//regulation of potassium ion transmembrane transport	K04943//potassium intermediate/small conductance calcium-activated channel subfamily N member 2	XP_011541689.1//PREDICTED: small conductance calcium-activated potassium channel protein 2 isoform X1 [Homo sapiens];XP_003509141.1//PREDICTED: small conductance calcium-activated potassium channel protein 2 isoform X1 [Cricetulus griseus]	1//3;3//A2MP1;2//1
26232	1724	0.04	0.27	2.75489	0.0784082	*	0.03038	FBXO2	GO:0070062//extracellular exosome;GO:0005829//cytosol;GO:0043197//dendritic spine;GO:0019005//SCF ubiquitin ligase complex	GO:0030246//carbohydrate binding;GO:0001540//amyloid-beta binding	GO:0031396//regulation of protein ubiquitination;GO:0006516//glycoprotein catabolic process;GO:0030433//ubiquitin-dependent ERAD pathway;GO:0031146//SCF-dependent proteasomal ubiquitin-dependent protein catabolic process;GO:0016567//protein ubiquitination	K10099//F-box protein 2	XP_004596100.1//PREDICTED: F-box only protein 2 isoform X2 [Ochotona princeps]	5
2944	1266	0.04	0.27	2.75489	0.0677044	*	0.0253618	GSTM1	NA	NA	NA	K00799//glutathione S-transferase [EC:2.5.1.18]	XP_009244998.1//PREDICTED: glutathione S-transferase Mu 1 isoform X1 [Pongo abelii]	3//A2MP1;2//1
10225	3462	0.03	0.2	2.73697	0.0167491	*	0.0049783	CD96	GO:0005887//integral component of plasma membrane;GO:0016021//integral component of membrane;GO:0005886//plasma membrane;GO:0005737//cytoplasm;GO:0005912//adherens junction	NA	GO:0007160//cell-matrix adhesion;GO:0007155//cell adhesion;GO:0002728//negative regulation of natural killer cell cytokine production;GO:0006955//immune response;GO:0032496//response to lipopolysaccharide;GO:0050776//regulation of immune response;GO:0032689//negative regulation of interferon-gamma production;GO:0002534//cytokine production involved in inflammatory response	K06517//CD96 antigen	NP_937839.1//T-cell surface protein tactile isoform 1 precursor [Homo sapiens];NP_001305818.1//T-cell surface protein tactile isoform 3 [Homo sapiens];NP_005807.1//T-cell surface protein tactile isoform 2 precursor [Homo sapiens]	4;1//3;2//1
338328	1802	0.1	0.66	2.72247	0.0265983	*	0.00851074	GPIHBP1	GO:0016323//basolateral plasma membrane;GO:0031362//anchored component of external side of plasma membrane;GO:0016324//apical plasma membrane;GO:0005622//intracellular	GO:0035473//lipase binding;GO:0008320//protein transmembrane transporter activity;GO:0035478//chylomicron binding;GO:0008035//high-density lipoprotein particle binding	GO:0071503//response to heparin;GO:0006869//lipid transport;GO:0017038//protein import;GO:0006886//intracellular protein transport;GO:0070328//triglyceride homeostasis;GO:0042632//cholesterol homeostasis;GO:0051006//positive regulation of lipoprotein lipase activity;GO:0090321//positive regulation of chylomicron remnant clearance;GO:0050821//protein stabilization;GO:0045056//transcytosis;GO:00343…	K20001//glycosylphosphatidylinositol-anchored high density lipoprotein-binding protein 1	NP_001295755.1//glycosylphosphatidylinositol-anchored high density lipoprotein-binding protein 1 precursor [Sus scrofa];XP_021798404.1//glycosylphosphatidylinositol-anchored high density lipoprotein-binding protein 1 isoform X1 [Papio anubis]	1//3;5
9378	5068	0.02	0.13	2.70044	0.120207	*	0.0505122	NRXN1	GO:0044295//axonal growth cone;GO:0031965//nuclear membrane;GO:0005783//endoplasmic reticulum;GO:0098793//presynapse;GO:0030054//cell junction;GO:0031982//vesicle;GO:0043025//neuronal cell body;GO:0009986//cell surface;GO:0030139//endocytic vesicle;GO:0005887//integral component of plasma membrane;GO:0043234//protein complex;GO:0099056//integral component of presynaptic membrane;GO:0016021//integ…	GO:0050839//cell adhesion molecule binding;GO:0097109//neuroligin family protein binding;GO:0004872//receptor activity;GO:0005102//receptor binding;GO:0033130//acetylcholine receptor binding;GO:0046872//metal ion binding;GO:0005509//calcium ion binding;GO:0005105//type 1 fibroblast growth factor receptor binding;GO:0004888//transmembrane signaling receptor activity;GO:0005246//calcium channel reg…	GO:0035418//protein localization to synapse;GO:0051965//positive regulation of synapse assembly;GO:2000310//regulation of NMDA receptor activity;GO:0007269//neurotransmitter secretion;GO:0099560//synaptic membrane adhesion;GO:0051968//positive regulation of synaptic transmission, glutamatergic;GO:1903078//positive regulation of protein localization to plasma membrane;GO:0007411//axon guidance;GO:…	K07377//neurexin	NP_001317021.1//neurexin-1 isoform beta3 [Homo sapiens];NP_001307086.1//neurexin-1 isoform gamma2 [Homo sapiens];NP_001317020.1//neurexin-1 isoform beta2 [Homo sapiens];BAA25504.2//KIAA0578 protein, partial [Homo sapiens];XP_004752895.1//PREDICTED: neurexin-1-beta isoform X7 [Mustela putorius furo];NP_620072.1//neurexin-1 isoform beta1 [Homo sapiens];XP_004752897.1//PREDICTED: neurexin-1-beta iso…	4;1//3;3//A2MP1;2//1;5
8557	963	0.13	0.84	2.69188	0.0167561	*	0.0049783	TCAP	GO:0030018//Z disc;GO:0005829//cytosol;GO:0031674//I band	GO:0070080//titin Z domain binding;GO:0044325//ion channel binding;GO:0030674//protein binding, bridging;GO:0051373//FATZ binding;GO:0031432//titin binding;GO:0008307//structural constituent of muscle;GO:0036122//BMP binding	GO:0030241//skeletal muscle myosin thick filament assembly;GO:0030049//muscle filament sliding;GO:0014898//cardiac muscle hypertrophy in response to stress;GO:0048739//cardiac muscle fiber development;GO:0007512//adult heart development;GO:0030916//otic vesicle formation;GO:0055008//cardiac muscle tissue morphogenesis;GO:0060048//cardiac muscle contraction;GO:0001756//somitogenesis;GO:0048769//sa…	K19879//telethonin	NP_003664.1//telethonin [Homo sapiens]	3//A2MP1
283948	2102	0.03	0.19	2.66297	0.131741	*	0.0565784	NHLRC4	NA	NA	NA	K11997//tripartite motif-containing protein 2/3;K03860//phosphatidylinositol glycan, class Q	EAW85801.1//hypothetical protein FLJ36208, partial [Homo sapiens]	1//3;2//1
119385	3155	0.13	0.82	2.65711	7.91001e-07	Up	9.33944e-08	AGAP11	NA	NA	NA	K12491//Arf-GAP with GTPase, ANK repeat and PH domain-containing protein 1/3	XP_009234323.1//PREDICTED: LOW QUALITY PROTEIN: arf-GAP with GTPase, ANK repeat and PH domain-containing protein 11-like [Pongo abelii]	1//3
9404	1965	0.19	1.14	2.58496	2.08206e-05	Up	3.09618e-06	LPXN	GO:0016020//membrane;GO:0005634//nucleus;GO:0042995//cell projection;GO:0005925//focal adhesion;GO:0016607//nuclear speck;GO:0005737//cytoplasm;GO:0048471//perinuclear region of cytoplasm;GO:0002102//podosome;GO:0005829//cytosol;GO:0005886//plasma membrane	GO:0046872//metal ion binding;GO:0003712//transcription cofactor activity	GO:0033628//regulation of cell adhesion mediated by integrin;GO:0007155//cell adhesion;GO:0007165//signal transduction;GO:0006355//regulation of transcription, DNA-templated;GO:0007162//negative regulation of cell adhesion;GO:0050859//negative regulation of B cell receptor signaling pathway;GO:0006351//transcription, DNA-templated;GO:0006461//protein complex assembly	K05760//paxillin	NP_001137467.1//leupaxin isoform 1 [Homo sapiens];NP_001294880.1//leupaxin isoform 3 [Homo sapiens];NP_004802.1//leupaxin isoform 2 [Homo sapiens]	1//3;2//1
164127	2114	0.01	0.06	2.58496	0.388738	*	0.225218	CCDC185	NA	NA	NA	K22020//mucin-19	NP_689823.2//coiled-coil domain-containing protein 185 [Homo sapiens]	2//1
326	2299	0.01	0.06	2.58496	0.645266	*	0.466386	AIRE	GO:0005634//nucleus;GO:0016604//nuclear body;GO:0005737//cytoplasm	GO:0042393//histone binding;GO:0001228//transcriptional activator activity, RNA polymerase II transcription regulatory region sequence-specific DNA binding;GO:0042802//identical protein binding;GO:0044212//transcription regulatory region DNA binding;GO:0003682//chromatin binding;GO:0000977//RNA polymerase II regulatory region sequence-specific DNA binding;GO:0008270//zinc ion binding;GO:0003712//…	GO:0097536//thymus epithelium morphogenesis;GO:0006355//regulation of transcription, DNA-templated;GO:0002509//central tolerance induction to self antigen;GO:0045893//positive regulation of transcription, DNA-templated;GO:0045060//negative thymic T cell selection;GO:0032602//chemokine production;GO:0006959//humoral immune response;GO:2000410//regulation of thymocyte migration;GO:0045944//positive…	K10603//autoimmune regulator	NP_000374.1//autoimmune regulator [Homo sapiens]	3//A2MP1
80114	5486	0.01	0.06	2.58496	0.215629	*	0.104049	BICC1	GO:0005737//cytoplasm	GO:0003723//RNA binding	GO:0090090//negative regulation of canonical Wnt signaling pathway;GO:0007368//determination of left/right symmetry;GO:0007507//heart development	K18756//protein bicaudal C	NP_001073981.1//protein bicaudal C homolog 1 [Homo sapiens]	2//1
81318	1071	0.01	0.06	2.58496	0.643716	*	0.466386	OR4A5	GO:0016021//integral component of membrane;GO:0005886//plasma membrane	GO:0004888//transmembrane signaling receptor activity;GO:0004984//olfactory receptor activity;GO:0004930//G-protein coupled receptor activity	GO:0007186//G-protein coupled receptor signaling pathway;GO:0050907//detection of chemical stimulus involved in sensory perception	K04257//olfactory receptor	NP_001005272.3//olfactory receptor 4A5 [Homo sapiens]	3//A2MP1
160298	1149	0.01	0.06	2.58496	0.643661	*	0.466386	C11orf42	NA	NA	NA	NA	NP_775796.2//uncharacterized protein C11orf42 [Homo sapiens]	2//1
54798	6045	0.01	0.06	2.58496	0.4115	*	0.24646	DCHS2	GO:0016021//integral component of membrane;GO:0005886//plasma membrane	GO:0005509//calcium ion binding	GO:0072137//condensed mesenchymal cell proliferation;GO:0072006//nephron development;GO:0007156//homophilic cell adhesion via plasma membrane adhesion molecules	K16507//protocadherin-16/23	NP_001136024.1//protocadherin-23 isoform 2 [Homo sapiens];NP_060109.2//protocadherin-23 isoform 1 [Homo sapiens];XP_011530347.1//PREDICTED: protocadherin-23 isoform X1 [Homo sapiens]	1//3;3//A2MP1
343069	1170	0.01	0.06	2.58496	0.64333	*	0.466386	HNRNPCL1	GO:0005634//nucleus;GO:0030529//intracellular ribonucleoprotein complex	GO:0003723//RNA binding	NA	K12884//heterogeneous nuclear ribonucleoprotein C1/C2	NP_001013653.1//heterogeneous nuclear ribonucleoprotein C-like 1 [Homo sapiens]	2//1
6758	1276	0.01	0.06	2.58496	0.643274	*	0.466386	SSX5	GO:0005634//nucleus	GO:0003714//transcription corepressor activity;GO:0003676//nucleic acid binding	GO:0006355//regulation of transcription, DNA-templated;GO:0006351//transcription, DNA-templated;GO:1903507//negative regulation of nucleic acid-templated transcription	K15625//protein SSX2;K15624//protein SSX1	XP_015299131.1//PREDICTED: protein SSX3 isoform X2 [Macaca fascicularis];AAC05821.1//SSX5 [Homo sapiens]	1//3;3//A2MP1
10346	3099	0.01	0.06	2.58496	0.222664	*	0.108758	TRIM22	GO:0005634//nucleus;GO:0005654//nucleoplasm;GO:0016604//nuclear body;GO:0005829//cytosol;GO:0016607//nuclear speck;GO:0015030//Cajal body;GO:0005737//cytoplasm	GO:0003714//transcription corepressor activity;GO:0030674//protein binding, bridging;GO:0008270//zinc ion binding;GO:0016740//transferase activity;GO:0003700//DNA binding transcription factor activity;GO:0019901//protein kinase binding	GO:0060333//interferon-gamma-mediated signaling pathway;GO:0006355//regulation of transcription, DNA-templated;GO:0070206//protein trimerization;GO:0051092//positive regulation of NF-kappaB transcription factor activity;GO:0016567//protein ubiquitination;GO:0051607//defense response to virus;GO:0006351//transcription, DNA-templated;GO:0016032//viral process;GO:0010508//positive regulation of auto…	K11999//tripartite motif-containing protein 6/22/34	NP_001186502.1//E3 ubiquitin-protein ligase TRIM22 isoform 2 [Homo sapiens];NP_006065.2//E3 ubiquitin-protein ligase TRIM22 isoform 1 [Homo sapiens]	1//3;4
54769	4386	0.01	0.06	2.58496	0.339221	*	0.188309	DIRAS2	GO:0016020//membrane;GO:0005886//plasma membrane	GO:0005525//GTP binding;GO:0003924//GTPase activity	GO:0007165//signal transduction	K07841//DIRAS family, GTP-binding Ras-like 2	NP_060064.2//GTP-binding protein Di-Ras2 [Homo sapiens]	4
79290	2078	0.01	0.06	2.58496	0.387616	*	0.225218	OR13A1	GO:0016021//integral component of membrane;GO:0005886//plasma membrane	GO:0004984//olfactory receptor activity;GO:0005549//odorant binding;GO:0004930//G-protein coupled receptor activity	GO:0007186//G-protein coupled receptor signaling pathway	K04257//olfactory receptor	NP_001004297.2//olfactory receptor 13A1 [Homo sapiens]	2//1
27033	1094	0.03	0.18	2.58496	0.508824	*	0.333714	ZBTB32	GO:0005634//nucleus;GO:0005654//nucleoplasm	GO:0003677//DNA binding;GO:0003714//transcription corepressor activity;GO:0008270//zinc ion binding;GO:0003676//nucleic acid binding	GO:0000122//negative regulation of transcription from RNA polymerase II promoter;GO:0042769//DNA damage response, detection of DNA damage;GO:0036297//interstrand cross-link repair;GO:0006366//transcription from RNA polymerase II promoter	K10506//zinc finger and BTB domain-containing protein 32	XP_016882081.1//PREDICTED: zinc finger and BTB domain-containing protein 32 isoform X5 [Homo sapiens];NP_001303831.1//zinc finger and BTB domain-containing protein 32 isoform 2 [Homo sapiens];NP_055198.1//zinc finger and BTB domain-containing protein 32 isoform 1 [Homo sapiens]	1//3;2//1
57111	1138	0.01	0.06	2.58496	0.641241	*	0.466386	RAB25	GO:0070062//extracellular exosome;GO:0031410//cytoplasmic vesicle;GO:0031143//pseudopodium;GO:0031260//pseudopodium membrane	GO:0031489//myosin V binding;GO:0005525//GTP binding;GO:0003924//GTPase activity	GO:0060627//regulation of vesicle-mediated transport;GO:0010634//positive regulation of epithelial cell migration;GO:0031268//pseudopodium organization;GO:0003382//epithelial cell morphogenesis;GO:0015031//protein transport;GO:0008284//positive regulation of cell proliferation	K07906//Ras-related protein Rab-25	AAF98238.1//unknown [Homo sapiens]	3//A2MP1
400120	3219	0.01	0.06	2.58496	0.222523	*	0.108758	SERTM1	GO:0043231//intracellular membrane-bounded organelle;GO:0016021//integral component of membrane	NA	NA	NA	XP_015447935.1//PREDICTED: serine-rich and transmembrane domain-containing protein 1 [Pteropus alecto]	2//1
1602	5240	0.01	0.06	2.58496	0.123994	*	0.0525196	DACH1	NA	NA	NA	K14033//nuclear receptor subfamily 1 group F member 4	XP_012497614.1//PREDICTED: dachshund homolog 1 isoform X2 [Propithecus coquereli];XP_012497615.1//PREDICTED: dachshund homolog 1 isoform X3 [Propithecus coquereli];XP_522679.3//PREDICTED: dachshund homolog 1 isoform X2 [Pan troglodytes]	6;5
7140	1193	0.01	0.06	2.58496	0.638513	*	0.466386	TNNT3	NA	NA	NA	K12046//troponin T, fast skeletal muscle	XP_003734384.2//PREDICTED: LOW QUALITY PROTEIN: troponin T, fast skeletal muscle [Callithrix jacchus];XP_011785458.1//PREDICTED: troponin T, fast skeletal muscle isoform X3 [Colobus angolensis palliatus];XP_003943333.1//PREDICTED: troponin T, fast skeletal muscle isoform X2 [Saimiri boliviensis boliviensis];XP_011785459.1//PREDICTED: troponin T, fast skeletal muscle isoform X4 [Colobus angolensis…	1//3;3//A2MP1;2//1
55225	4376	0.01	0.06	2.58496	0.33888	*	0.188309	RAVER2	GO:0005634//nucleus;GO:0005737//cytoplasm	GO:0003723//RNA binding;GO:0003676//nucleic acid binding	GO:0000398//mRNA splicing, via spliceosome	K11219//non-receptor tyrosine-protein kinase TYK2 [EC:2.7.10.2];K13208//ELAV like protein 2/3/4	NP_060681.2//ribonucleoprotein PTB-binding 2 [Homo sapiens]	3//A2MP1
199920	3466	0.01	0.06	2.58496	0.222212	*	0.108758	FYB2	GO:0045121//membrane raft;GO:0001772//immunological synapse	NA	GO:0007165//signal transduction;GO:0050852//T cell receptor signaling pathway;GO:0033627//cell adhesion mediated by integrin	K17698//FYN binding protein	NP_001004303.3//activation-dependent, raft-recruited ADAP-like phosphoprotein [Homo sapiens]	4
5132	1208	0.01	0.06	2.58496	0.635916	*	0.466386	PDC	GO:0005634//nucleus;GO:0001917//photoreceptor inner segment;GO:0005829//cytosol;GO:0001750//photoreceptor outer segment;GO:0005737//cytoplasm	GO:0004859//phospholipase inhibitor activity	GO:0008616//queuosine biosynthetic process;GO:0007186//G-protein coupled receptor signaling pathway;GO:0007602//phototransduction;GO:0007601//visual perception	K08327//phosducin	AAD43141.1//PhLP1 [Homo sapiens];NP_002588.3//phosducin isoform a [Homo sapiens]	4;3//A2MP1
114131	1218	0.01	0.06	2.58496	0.635755	*	0.466386	UCN3	GO:0043196//varicosity;GO:0005615//extracellular space;GO:0005622//intracellular;GO:0005576//extracellular region;GO:0043679//axon terminus	GO:0001664//G-protein coupled receptor binding;GO:0051431//corticotropin-releasing hormone receptor 2 binding;GO:0005179//hormone activity	GO:0071456//cellular response to hypoxia;GO:0032024//positive regulation of insulin secretion;GO:0007586//digestion;GO:0006950//response to stress;GO:0035902//response to immobilization stress;GO:0042594//response to starvation;GO:0007189//adenylate cyclase-activating G-protein coupled receptor signaling pathway;GO:0045838//positive regulation of membrane potential;GO:0009749//response to glucose…	K05257//urocortin 2/3	NP_444277.2//urocortin-3 preproprotein [Homo sapiens]	3//A2MP1
388364	1109	0.01	0.06	2.58496	0.635324	*	0.466386	TMIGD1	GO:0016021//integral component of membrane;GO:0005886//plasma membrane;GO:0005737//cytoplasm	NA	GO:0030334//regulation of cell migration;GO:0090559//regulation of membrane permeability;GO:0042127//regulation of cell proliferation;GO:0043066//negative regulation of apoptotic process	K06467//CD22 antigen;K17341//hemicentin	NP_996663.1//transmembrane and immunoglobulin domain-containing protein 1 isoform 1 precursor [Homo sapiens];NP_001306871.1//transmembrane and immunoglobulin domain-containing protein 1 isoform 2 precursor [Homo sapiens]	1//3;2//1
219865	1041	0.01	0.06	2.58496	0.634626	*	0.466386	OR8G5	GO:0016021//integral component of membrane;GO:0005886//plasma membrane	GO:0004984//olfactory receptor activity;GO:0005549//odorant binding;GO:0004930//G-protein coupled receptor activity	GO:0007186//G-protein coupled receptor signaling pathway;GO:0007608//sensory perception of smell	K04257//olfactory receptor	NP_001181235.2//olfactory receptor 8G5 [Macaca mulatta]	1//3
79132	2631	0.05	0.3	2.58496	0.0167526	*	0.0049783	DHX58	GO:0005737//cytoplasm	GO:0003677//DNA binding;GO:0016787//hydrolase activity;GO:0005524//ATP binding;GO:0008270//zinc ion binding;GO:0004386//helicase activity;GO:0003725//double-stranded RNA binding;GO:0003727//single-stranded RNA binding	GO:0039536//negative regulation of RIG-I signaling pathway;GO:0045824//negative regulation of innate immune response;GO:0032481//positive regulation of type I interferon production;GO:0039534//negative regulation of MDA-5 signaling pathway;GO:0051607//defense response to virus;GO:0045088//regulation of innate immune response;GO:0016032//viral process;GO:1900245//positive regulation of MDA-5 signa…	K12649//ATP-dependent RNA helicase DHX58 [EC:3.6.3.14]	NP_077024.2//probable ATP-dependent RNA helicase DHX58 [Homo sapiens]	2//1
927	4859	0.01	0.06	2.58496	0.338766	*	0.188309	CD8B2	NA	NA	NA	K06459//T-cell surface glycoprotein CD8 beta chain	NP_001336656.1//putative T-cell surface glycoprotein CD8 beta-2 chain precursor [Homo sapiens]	1//3
732253	1020	0.01	0.06	2.58496	0.634197	*	0.466386	TDRG1	NA	NA	NA	NA	Q3Y452.1//RecName: Full=Testis development-related protein 1	1//3
763	1084	0.01	0.06	2.58496	0.634036	*	0.466386	CA5A	GO:0005759//mitochondrial matrix;GO:0005739//mitochondrion	GO:0008270//zinc ion binding;GO:0004089//carbonate dehydratase activity	GO:0015701//bicarbonate transport;GO:0006730//one-carbon metabolic process	K01672//carbonic anhydrase [EC:4.2.1.1]	NP_001730.1//carbonic anhydrase 5A, mitochondrial precursor [Homo sapiens]	1//3
89869	1456	0.01	0.06	2.58496	0.385431	*	0.225218	PLCZ1	GO:0005634//nucleus;GO:0005829//cytosol;GO:0048471//perinuclear region of cytoplasm	GO:0004435//phosphatidylinositol phospholipase C activity;GO:0005509//calcium ion binding;GO:0004871//signal transducer activity	GO:0016042//lipid catabolic process;GO:0007343//egg activation;GO:0043647//inositol phosphate metabolic process;GO:0007275//multicellular organism development;GO:0035556//intracellular signal transduction;GO:0006816//calcium ion transport	K05861//phosphatidylinositol phospholipase C, zeta [EC:3.1.4.11]	NP_001317698.1//1-phosphatidylinositol 4,5-bisphosphate phosphodiesterase zeta-1 isoform 3 [Homo sapiens];NP_149114.2//1-phosphatidylinositol 4,5-bisphosphate phosphodiesterase zeta-1 isoform 1 [Homo sapiens]	1//3;3//A2MP1
7139	1075	0.01	0.06	2.58496	0.633447	*	0.466386	TNNT2	GO:0005861//troponin complex	GO:0005524//ATP binding;GO:0004672//protein kinase activity;GO:0005089//Rho guanyl-nucleotide exchange factor activity	GO:0006937//regulation of muscle contraction;GO:0035023//regulation of Rho protein signal transduction	K10372//troponin T, slow skeletal muscle;K19538//retinitis pigmentosa 1;K12046//troponin T, fast skeletal muscle;K12045//troponin T, cardiac muscle	XP_004392798.1//PREDICTED: troponin T, cardiac muscle isoform X8 [Odobenus rosmarus divergens];XP_004375358.1//PREDICTED: troponin T, cardiac muscle isoform X1 [Trichechus manatus latirostris];XP_007939307.1//PREDICTED: troponin T, cardiac muscle isoform X8 [Orycteropus afer afer];XP_019650071.1//PREDICTED: troponin T, cardiac muscle isoform X3 [Ailuropoda melanoleuca];XP_004392794.1//PREDICTED: …	1//3;3//A2MP1;2//1
100526794	2533	0.01	0.06	2.58496	0.385267	*	0.225218	NT5C1B-RDH14	GO:0005634//nucleus;GO:0005829//cytosol;GO:0005737//cytoplasm	GO:0000287//magnesium ion binding;GO:0008253//5'-nucleotidase activity;GO:0000166//nucleotide binding	GO:0006195//purine nucleotide catabolic process;GO:0009117//nucleotide metabolic process	K01081//5'-nucleotidase [EC:3.1.3.5]	NP_001186033.1//NT5C1B-RDH14 protein isoform 2 [Homo sapiens];NP_001186032.1//NT5C1B-RDH14 protein isoform 1 [Homo sapiens]	1//3
164668	1067	0.01	0.06	2.58496	0.975256	*	0.965802	APOBEC3H	GO:0005634//nucleus;GO:0000932//P-body;GO:0005737//cytoplasm	GO:0016814//hydrolase activity, acting on carbon-nitrogen (but not peptide) bonds, in cyclic amidines;GO:0004126//cytidine deaminase activity;GO:0008270//zinc ion binding	GO:0048525//negative regulation of viral process;GO:0010529//negative regulation of transposition;GO:0051607//defense response to virus;GO:0045869//negative regulation of single stranded viral RNA replication via double stranded DNA intermediate;GO:0045087//innate immune response;GO:0070383//DNA cytosine deamination	K18750//C->U-editing enzyme APOBEC3 [EC:3.5.4.-]	NP_001159475.2//DNA dC-;NP_001159476.2//DNA dC-;ACJ60858.1//apolipoprotein B mRNA editing enzyme catalytic polypeptide-like protein 3H [Gorilla gorilla]	4;2//1
11012	1195	0.01	0.06	2.58496	0.633127	*	0.466386	KLK11	GO:0070062//extracellular exosome;GO:0005615//extracellular space;GO:0005794//Golgi apparatus	GO:0004252//serine-type endopeptidase activity;GO:0008236//serine-type peptidase activity	NA	K09620//kallikrein 11 [EC:3.4.21.-]	XP_011524671.1//PREDICTED: kallikrein-11 isoform X1 [Homo sapiens];NP_659196.1//kallikrein-11 isoform 2 [Homo sapiens]	1//3;2//1
10563	1219	0.01	0.06	2.58496	0.631901	*	0.466386	CXCL13	GO:0005615//extracellular space;GO:0005623//cell;GO:0005576//extracellular region	GO:0048248//CXCR3 chemokine receptor binding;GO:0031735//CCR10 chemokine receptor binding;GO:0045236//CXCR chemokine receptor binding;GO:0048018//receptor ligand activity;GO:0046982//protein heterodimerization activity;GO:0031724//CXCR5 chemokine receptor binding;GO:0017134//fibroblast growth factor binding;GO:0008201//heparin binding;GO:0008009//chemokine activity	GO:0010820//positive regulation of T cell chemotaxis;GO:0061844//antimicrobial humoral immune response mediated by antimicrobial peptide;GO:0042127//regulation of cell proliferation;GO:0035768//endothelial cell chemotaxis to fibroblast growth factor;GO:0032496//response to lipopolysaccharide;GO:0042742//defense response to bacterium;GO:0007166//cell surface receptor signaling pathway;GO:0002920//…	K10032//C-X-C motif chemokine 13	NP_006410.1//C-X-C motif chemokine 13 precursor [Homo sapiens]	2//1
4908	1182	0.01	0.06	2.58496	0.631847	*	0.466386	NTF3	GO:0031410//cytoplasmic vesicle;GO:0005576//extracellular region	GO:0008083//growth factor activity;GO:0005166//neurotrophin p75 receptor binding;GO:0005102//receptor binding;GO:0042056//chemoattractant activity	GO:0050731//positive regulation of peptidyl-tyrosine phosphorylation;GO:0007399//nervous system development;GO:0032148//activation of protein kinase B activity;GO:0030335//positive regulation of cell migration;GO:0050930//induction of positive chemotaxis;GO:0002092//positive regulation of receptor internalization;GO:0007169//transmembrane receptor protein tyrosine kinase signaling pathway;GO:0048…	K04356//neurotrophin 3	NP_001096124.1//neurotrophin-3 isoform 1 preproprotein [Homo sapiens];XP_011909645.1//PREDICTED: neurotrophin-3 isoform X1 [Cercocebus atys]	1//3;4
646627	1057	0.01	0.06	2.58496	0.631794	*	0.466386	LYPD8	GO:0005615//extracellular space;GO:0005576//extracellular region;GO:0005886//plasma membrane;GO:0031225//anchored component of membrane	NA	GO:0006501//C-terminal protein lipidation;GO:0050829//defense response to Gram-negative bacterium	K05302//N-lysine methyltransferase SETD6 [EC:2.1.1.-]	NP_001078943.1//ly6/PLAUR domain-containing protein 8 preproprotein [Homo sapiens]	1//3
386679	1163	0.01	0.06	2.58496	0.631475	*	0.466386	KRTAP10-2	GO:0005829//cytosol;GO:0045095//keratin filament	NA	GO:0031424//keratinization	K03006//DNA-directed RNA polymerase II subunit RPB1 [EC:2.7.7.6];K14000//ribosome-binding protein 1;K06568//mucin-1	NP_941966.1//keratin-associated protein 10-2 [Homo sapiens]	3//A2MP1
2633	3050	0.02	0.12	2.58496	0.215213	*	0.104049	GBP1	GO:0005829//cytosol;GO:0005576//extracellular region;GO:0005886//plasma membrane;GO:0000139//Golgi membrane	GO:0019955//cytokine binding;GO:0042802//identical protein binding;GO:0019003//GDP binding;GO:0042803//protein homodimerization activity;GO:0003924//GTPase activity;GO:0003779//actin binding;GO:0051879//Hsp90 protein binding;GO:0005525//GTP binding;GO:0019899//enzyme binding;GO:0030507//spectrin binding	GO:0060333//interferon-gamma-mediated signaling pathway;GO:1903077//negative regulation of protein localization to plasma membrane;GO:1900025//negative regulation of substrate adhesion-dependent cell spreading;GO:0051607//defense response to virus;GO:0051260//protein homooligomerization;GO:1900041//negative regulation of interleukin-2 secretion;GO:1903076//regulation of protein localization to pl…	K20899//guanylate-binding protein 1/3/4/7	NP_002044.2//guanylate-binding protein 1 [Homo sapiens]	2//1
3055	2165	0.01	0.06	2.58496	0.384531	*	0.225218	HCK	NA	NA	NA	K08893//hemopoietic cell kinase [EC:2.7.10.2]	XP_021037159.1//tyrosine-protein kinase HCK [Mus caroli];XP_019604062.1//PREDICTED: tyrosine-protein kinase HCK isoform X2 [Rhinolophus sinicus]	1//3;3//A2MP1
29765	1322	0.05	0.3	2.58496	0.131626	*	0.0565784	TMOD4	GO:0005865//striated muscle thin filament	GO:0051015//actin filament binding;GO:0005523//tropomyosin binding	GO:0007015//actin filament organization;GO:0051694//pointed-end actin filament capping;GO:0006936//muscle contraction;GO:0030239//myofibril assembly	K10370//tropomodulin	NP_037485.2//tropomodulin-4 [Homo sapiens]	2//1
51309	2141	0.01	0.06	2.58496	0.384368	*	0.225218	ARMCX1	GO:0016021//integral component of membrane;GO:0005741//mitochondrial outer membrane	NA	NA	NA	NP_057692.1//armadillo repeat-containing X-linked protein 1 [Homo sapiens]	1//3
221481	1150	0.01	0.06	2.58496	0.629674	*	0.466386	ARMC12	GO:0005634//nucleus	NA	NA	NA	NP_659465.2//armadillo repeat-containing protein 12 isoform a [Homo sapiens];NP_001273505.1//armadillo repeat-containing protein 12 isoform c [Homo sapiens];NP_001273503.1//armadillo repeat-containing protein 12 isoform b [Homo sapiens]	4;1//3
142683	1150	0.01	0.06	2.58496	0.629357	*	0.466386	ITLN2	GO:0005576//extracellular region	GO:0046872//metal ion binding;GO:0030246//carbohydrate binding	NA	K17527//intelectin	NP_543154.1//intelectin-2 precursor [Homo sapiens]	2//1
388199	1209	0.01	0.06	2.58496	0.628935	*	0.466386	PRR25	NA	NA	NA	K06237//collagen, type IV, alpha;K03129//transcription initiation factor TFIID subunit 4	NP_001013660.1//proline-rich protein 25 [Homo sapiens]	1//3
100288695	1221	0.01	0.06	2.58496	0.628198	*	0.466386	LIMS4	GO:0005737//cytoplasm	GO:0046872//metal ion binding	NA	NA	NP_277049.1//LIM and senescent cell antigen-like-containing domain protein 3 [Homo sapiens]	1//3
119774	1067	0.01	0.06	2.58496	0.627725	*	0.466386	OR52K2	NA	NA	NA	K04257//olfactory receptor	XP_019830273.1//PREDICTED: olfactory receptor 52K2 [Bos indicus]	2//1
653316	1081	0.01	0.06	2.58496	0.62762	*	0.466386	FAM153C	NA	NA	NA	NA	NP_001342400.1//protein FAM153C [Homo sapiens]	1//3
728224	1143	0.01	0.06	2.58496	0.627568	*	0.466386	KRTAP4-8	GO:0005829//cytosol;GO:0045095//keratin filament	NA	GO:0031424//keratinization;GO:0042633//hair cycle;GO:0007568//aging	K16819//angiomotin;K17582//antigen KI-67	NP_001309386.1//keratin-associated protein 4-8 isoform 2 [Homo sapiens];NP_114166.1//keratin-associated protein 4-8 isoform 1 [Homo sapiens]	1//3;2//1
1641	9126	0.01	0.06	2.58496	0.0461697	*	0.0161473	DCX	GO:0005856//cytoskeleton;GO:0005875//microtubule associated complex;GO:0005874//microtubule;GO:0005829//cytosol;GO:0005622//intracellular;GO:0005737//cytoplasm;GO:0043005//neuron projection	GO:0008017//microtubule binding;GO:0019901//protein kinase binding	GO:0007399//nervous system development;GO:0048675//axon extension;GO:0021860//pyramidal neuron development;GO:0021766//hippocampus development;GO:0035556//intracellular signal transduction;GO:0007417//central nervous system development;GO:0048813//dendrite morphogenesis;GO:0001764//neuron migration;GO:0021952//central nervous system projection neuron axonogenesis;GO:0021819//layer formation in ce…	K16579//neuronal migration protein doublecortin	XP_022271525.1//neuronal migration protein doublecortin isoform X1 [Canis lupus familiaris];NP_000546.2//neuronal migration protein doublecortin isoform a [Homo sapiens];XP_022271528.1//neuronal migration protein doublecortin isoform X4 [Canis lupus familiaris];XP_016799488.1//PREDICTED: neuronal migration protein doublecortin isoform X3 [Pan troglodytes];XP_002832043.2//PREDICTED: neuronal migra…	1//3;3//A2MP1;2//1
1404	4678	0.01	0.06	2.58496	0.338161	*	0.188309	HAPLN1	GO:0031012//extracellular matrix;GO:0005576//extracellular region;GO:0005578//proteinaceous extracellular matrix	GO:0005201//extracellular matrix structural constituent;GO:0005540//hyaluronic acid binding	GO:0007155//cell adhesion;GO:0030198//extracellular matrix organization;GO:0001501//skeletal system development;GO:0007417//central nervous system development	K06848//hyaluronan and proteoglycan link protein 1	EPQ18543.1//Hyaluronan and proteoglycan link protein 1 [Myotis brandtii]	3//A2MP1
4237	1102	0.01	0.06	2.58496	0.626363	*	0.466386	MFAP2	GO:0001527//microfibril;GO:0005576//extracellular region;GO:0005578//proteinaceous extracellular matrix	NA	GO:0048050//post-embryonic eye morphogenesis;GO:0030198//extracellular matrix organization;GO:0048048//embryonic eye morphogenesis	K13526//cation-transporting P-type ATPase 13A2 [EC:3.6.3.-]	XP_007978520.1//PREDICTED: microfibrillar-associated protein 2 isoform X2 [Chlorocebus sabaeus];XP_007978519.1//PREDICTED: microfibrillar-associated protein 2 isoform X1 [Chlorocebus sabaeus]	1//3;3//A2MP1;2//1
1016	5294	0.01	0.06	2.58496	0.214964	*	0.104049	CDH18	GO:0016021//integral component of membrane;GO:0005886//plasma membrane	GO:0005509//calcium ion binding	GO:0007156//homophilic cell adhesion via plasma membrane adhesion molecules	K06805//cadherin 18, type 2	XP_016021612.1//PREDICTED: cadherin-18 isoform X1 [Rousettus aegyptiacus];XP_010607764.1//PREDICTED: cadherin-18 isoform X2 [Fukomys damarensis];XP_016021613.1//PREDICTED: cadherin-18 isoform X2 [Rousettus aegyptiacus]	4;1//3;2//1
390061	1096	0.01	0.06	2.58496	0.625319	*	0.466386	OR51Q1	NA	NA	NA	K04257//olfactory receptor	XP_018891316.1//PREDICTED: LOW QUALITY PROTEIN: olfactory receptor 51Q1-like [Gorilla gorilla gorilla]	2//1
51761	9355	0.01	0.06	2.58496	0.120119	*	0.0505122	ATP8A2	GO:0005768//endosome;GO:0005654//nucleoplasm;GO:0005794//Golgi apparatus;GO:0016021//integral component of membrane;GO:0005886//plasma membrane	GO:0000287//magnesium ion binding;GO:0005524//ATP binding;GO:0004012//phospholipid-translocating ATPase activity	GO:0061092//positive regulation of phospholipid translocation;GO:0043588//skin development;GO:0010996//response to auditory stimulus;GO:0050908//detection of light stimulus involved in visual perception;GO:0050884//neuromuscular process controlling posture;GO:0042755//eating behavior;GO:0010976//positive regulation of neuron projection development;GO:0003011//involuntary skeletal muscle contracti…	K14802//phospholipid-transporting ATPase [EC:3.6.3.1]	XP_006159595.1//PREDICTED: phospholipid-transporting ATPase IB isoform X1 [Tupaia chinensis];XP_012664962.1//PREDICTED: phospholipid-transporting ATPase IB isoform X1 [Otolemur garnettii]	1//3;5
2636	1092	0.01	0.06	2.58496	0.624955	*	0.466386	GBX1	GO:0005634//nucleus	GO:0043565//sequence-specific DNA binding	GO:0097374//sensory neuron axon guidance;GO:0006355//regulation of transcription, DNA-templated;GO:0007628//adult walking behavior;GO:0021522//spinal cord motor neuron differentiation;GO:0019230//proprioception;GO:0048663//neuron fate commitment;GO:0006351//transcription, DNA-templated	K09321//homeobox protein GBX	NP_001092304.1//homeobox protein GBX-1 [Homo sapiens]	2//1
53841	3456	0.28	1.66	2.56768	2.66997e-13	Up	1.42856e-14	CDHR5	GO:0070062//extracellular exosome;GO:0005903//brush border;GO:0016324//apical plasma membrane;GO:0031526//brush border membrane;GO:0005905//clathrin-coated pit;GO:0016021//integral component of membrane;GO:0031528//microvillus membrane;GO:0044214//spanning component of plasma membrane;GO:0005886//plasma membrane	GO:0050839//cell adhesion molecule binding;GO:0005509//calcium ion binding;GO:0008013//beta-catenin binding	GO:0032532//regulation of microvillus length;GO:0007155//cell adhesion;GO:0030154//cell differentiation;GO:0007156//homophilic cell adhesion via plasma membrane adhesion molecules;GO:0090675//intermicrovillar adhesion	K16505//cadherin-related family member 5	NP_112554.2//cadherin-related family member 5 isoform 3 precursor [Homo sapiens];NP_001165439.1//cadherin-related family member 5 isoform 4 precursor [Homo sapiens];NP_068743.2//cadherin-related family member 5 isoform 1 precursor [Homo sapiens]	1//3;4;3//A2MP1
84734	969	0.13	0.77	2.56635	0.0279179	*	0.0090249	FAM167B	NA	NA	NA	K03129//transcription initiation factor TFIID subunit 4;K09993//cyclin-dependent kinase inhibitor 1C	XP_012497726.1//PREDICTED: protein FAM167B [Propithecus coquereli]	2//1
3934	863	0.29	1.65	2.50834	0.00129213	*	0.000280396	LCN2	NA	NA	NA	K21129//lipocalin 2	EAW87748.1//lipocalin 2 (oncogene 24p3), isoform CRA_a [Homo sapiens]	4
114792	2461	0.03	0.17	2.5025	0.0749741	*	0.0287932	KLHL32	GO:0005737//cytoplasm;GO:0031463//Cul3-RING ubiquitin ligase complex	NA	GO:0009566//fertilization;GO:0016567//protein ubiquitination;GO:0007286//spermatid development;GO:0008584//male gonad development	K10468//kelch-like protein 32	XP_012299691.1//kelch-like protein 32 isoform X3 [Aotus nancymaae];NP_001310193.1//kelch-like protein 32 isoform o [Homo sapiens];NP_001310183.1//kelch-like protein 32 isoform g [Homo sapiens];XP_012299692.1//kelch-like protein 32 isoform X4 [Aotus nancymaae];NP_001310184.1//kelch-like protein 32 isoform h [Homo sapiens];XP_009449960.1//PREDICTED: kelch-like protein 32 isoform X1 [Pan troglodytes…	1//3;3//A2MP1;2//1
54866	764	0.08	0.45	2.49185	0.215656	*	0.104049	PPP1R14D	GO:0005737//cytoplasm	GO:0004864//protein phosphatase inhibitor activity	GO:0042325//regulation of phosphorylation;GO:0035304//regulation of protein dephosphorylation	K17557//protein phosphatase 1 regulatory subunit 14D	NP_001123615.1//protein phosphatase 1 regulatory subunit 14D isoform 2 [Homo sapiens];XP_001146790.2//PREDICTED: protein phosphatase 1 regulatory subunit 14D [Pan troglodytes]	1//3;7
79846	3855	0.1	0.56	2.48543	2.08293e-05	Up	3.09618e-06	CFAP69	NA	NA	NA	NA	XP_011514879.1//PREDICTED: cilia- and flagella-associated protein 69 isoform X1 [Homo sapiens];XP_016868113.1//PREDICTED: cilia- and flagella-associated protein 69 isoform X3 [Homo sapiens]	1//3;2//1
3859	1992	0.06	0.33	2.45943	0.0463008	*	0.0162076	KRT12	GO:0070062//extracellular exosome;GO:0005829//cytosol;GO:0005882//intermediate filament	GO:0005198//structural molecule activity	GO:0007601//visual perception;GO:0031424//keratinization;GO:0070268//cornification	K07604//type I keratin, acidic	NP_000214.1//keratin, type I cytoskeletal 12 [Homo sapiens]	3//A2MP1
254268	3063	0.02	0.11	2.45943	0.215518	*	0.104049	AKNAD1	NA	NA	NA	K21404//AT-hook-containing transcription factor	NP_689976.2//protein AKNAD1 [Homo sapiens]	4
644139	3466	0.02	0.11	2.45943	0.131703	*	0.0565784	PIRT	GO:0005622//intracellular;GO:0016021//integral component of membrane;GO:0005886//plasma membrane	GO:0005547//phosphatidylinositol-3,4,5-trisphosphate binding;GO:0044325//ion channel binding;GO:1902936//phosphatidylinositol bisphosphate binding	GO:0048266//behavioral response to pain;GO:0048015//phosphatidylinositol-mediated signaling;GO:0009408//response to heat;GO:2001259//positive regulation of cation channel activity	NA	XP_010986426.1//PREDICTED: LOW QUALITY PROTEIN: phosphoinositide-interacting protein [Camelus dromedarius]	1//3
286676	2641	0.02	0.11	2.45943	0.338539	*	0.188309	ILDR1	GO:0061689//tricellular tight junction;GO:0043234//protein complex;GO:0005829//cytosol;GO:0016021//integral component of membrane;GO:0005886//plasma membrane	GO:0070506//high-density lipoprotein particle receptor activity;GO:0042802//identical protein binding	GO:1990830//cellular response to leukemia inhibitory factor;GO:0051260//protein homooligomerization;GO:0090277//positive regulation of peptide hormone secretion	K06245//laminin, beta 4;K12581//CCR4-NOT transcription complex subunit 7/8;K15322//tRNA-splicing endonuclease subunit Sen2 [EC:3.1.27.9];K17985//activating molecule in BECN1-regulated autophagy protein 1;K11583//serine/threonine-protein phosphatase 2A regulatory subunit B''	NP_787120.1//immunoglobulin-like domain-containing receptor 1 isoform 2 precursor [Homo sapiens];NP_001186728.1//immunoglobulin-like domain-containing receptor 1 isoform 1 precursor [Homo sapiens];NP_001186729.1//immunoglobulin-like domain-containing receptor 1 isoform 3 precursor [Homo sapiens]	1//3;3//A2MP1
8786	2387	0.08	0.44	2.45943	0.00996137	*	0.00277138	RGS11	GO:0043234//protein complex;GO:0005834//heterotrimeric G-protein complex;GO:0005886//plasma membrane;GO:0005737//cytoplasm	GO:0031681//G-protein beta-subunit binding;GO:0004871//signal transducer activity;GO:0005096//GTPase activator activity	GO:0007186//G-protein coupled receptor signaling pathway;GO:0008277//regulation of G-protein coupled receptor protein signaling pathway;GO:0009968//negative regulation of signal transduction;GO:0035556//intracellular signal transduction	K16449//regulator of G-protein signaling	NP_001273414.1//regulator of G-protein signaling 11 isoform 3 [Homo sapiens];NP_899180.1//regulator of G-protein signaling 11 isoform 1 [Homo sapiens]	1//3;2//1
219539	1731	0.07	0.38	2.44057	0.0462926	*	0.0162076	YPEL4	GO:0005730//nucleolus	GO:0046872//metal ion binding	NA	K14697//solute carrier family 30 (zinc transporter), member 10	XP_003464269.2//PREDICTED: protein yippee-like 4 [Cavia porcellus]	2//1
9227	4913	0.07	0.38	2.44057	0.000164138	Up	2.91924e-05	LRAT	GO:0005791//rough endoplasmic reticulum;GO:0005771//multivesicular body;GO:0016021//integral component of membrane;GO:0005789//endoplasmic reticulum membrane;GO:0048471//perinuclear region of cytoplasm	GO:0102279//lecithin:11-cis retinol acyltransferase activity;GO:0016746//transferase activity, transferring acyl groups;GO:0016416//O-palmitoyltransferase activity;GO:0001972//retinoic acid binding;GO:0008374//O-acyltransferase activity;GO:0019841//retinol binding;GO:0047173//phosphatidylcholine-retinol O-acyltransferase activity	GO:0042573//retinoic acid metabolic process;GO:0032370//positive regulation of lipid transport;GO:0001523//retinoid metabolic process;GO:1990830//cellular response to leukemia inhibitory factor;GO:0042572//retinol metabolic process;GO:0006776//vitamin A metabolic process;GO:0007601//visual perception	K00678//phosphatidylcholine-retinol O-acyltransferase [EC:2.3.1.135]	NP_004735.2//lecithin retinol acyltransferase precursor [Homo sapiens]	4;1//3
27098	1877	0.03	0.16	2.41504	0.215573	*	0.104049	CLUL1	NA	NA	NA	K17252//clusterin	XP_005258160.1//PREDICTED: clusterin-like protein 1 isoform X1 [Homo sapiens];XP_006722385.1//PREDICTED: clusterin-like protein 1 isoform X3 [Homo sapiens];NP_001275965.1//clusterin-like protein 1 isoform a [Homo sapiens]	4;1//3
377841	2111	0.03	0.16	2.41504	0.215158	*	0.104049	ENTPD8	NA	NA	NA	K01510//apyrase [EC:3.6.1.5]	XP_011516967.1//PREDICTED: ectonucleoside triphosphate diphosphohydrolase 8 isoform X1 [Homo sapiens];XP_011516968.1//PREDICTED: ectonucleoside triphosphate diphosphohydrolase 8 isoform X2 [Homo sapiens]	1//3;2//1
7124	1686	0.26	1.38	2.40808	2.14432e-05	Up	3.19542e-06	TNF	GO:0005615//extracellular space;GO:0009897//external side of plasma membrane;GO:0001891//phagocytic cup;GO:0009986//cell surface;GO:0005887//integral component of plasma membrane;GO:0045121//membrane raft;GO:0005576//extracellular region;GO:0016021//integral component of membrane;GO:0055037//recycling endosome	GO:0005164//tumor necrosis factor receptor binding;GO:0002020//protease binding;GO:0005125//cytokine activity;GO:0042802//identical protein binding;GO:0044212//transcription regulatory region DNA binding	GO:0046330//positive regulation of JNK cascade;GO:0030316//osteoclast differentiation;GO:0008625//extrinsic apoptotic signaling pathway via death domain receptors;GO:0071222//cellular response to lipopolysaccharide;GO:0060693//regulation of branching involved in salivary gland morphogenesis;GO:1904707//positive regulation of vascular smooth muscle cell proliferation;GO:0000185//activation of MAPK…	K03156//tumor necrosis factor superfamily, member 2	NP_000585.2//tumor necrosis factor [Homo sapiens]	3//A2MP1
4066	1788	0.07	0.37	2.4021	0.046309	*	0.0162076	LYL1	GO:0005634//nucleus	GO:0000981//RNA polymerase II transcription factor activity, sequence-specific DNA binding;GO:0003677//DNA binding;GO:0000977//RNA polymerase II regulatory region sequence-specific DNA binding;GO:0046983//protein dimerization activity	GO:0006355//regulation of transcription, DNA-templated;GO:0060216//definitive hemopoiesis;GO:0006351//transcription, DNA-templated;GO:0030183//B cell differentiation;GO:0045893//positive regulation of transcription, DNA-templated;GO:0001955//blood vessel maturation	K15604//protein lyl-1	AAA88084.1//unknown protein, partial [Homo sapiens]	4
25827	2822	0.04	0.21	2.39232	0.0750348	*	0.0287932	FBXL2	GO:0016020//membrane;GO:0005737//cytoplasm;GO:0019005//SCF ubiquitin ligase complex	GO:0036312//phosphatidylinositol 3-kinase regulatory subunit binding;GO:0019903//protein phosphatase binding;GO:0005516//calmodulin binding;GO:0004842//ubiquitin-protein transferase activity	GO:0006508//proteolysis;GO:0006464//cellular protein modification process;GO:0014066//regulation of phosphatidylinositol 3-kinase signaling;GO:0006513//protein monoubiquitination;GO:0031146//SCF-dependent proteasomal ubiquitin-dependent protein catabolic process;GO:0016567//protein ubiquitination;GO:0010506//regulation of autophagy;GO:0016032//viral process	K10268//F-box and leucine-rich repeat protein 2/20	XP_008007586.1//PREDICTED: F-box/LRR-repeat protein 2 isoform X1 [Chlorocebus sabaeus];NP_001336254.1//F-box/LRR-repeat protein 2 isoform 6 [Homo sapiens];NP_001336249.1//F-box/LRR-repeat protein 2 isoform 4 [Homo sapiens];NP_001336251.1//F-box/LRR-repeat protein 2 isoform 5 precursor [Homo sapiens];NP_001165184.1//F-box/LRR-repeat protein 2 isoform 2 [Homo sapiens];XP_008007587.1//PREDICTED: F-b…	4;1//3;2//1
100310846	1428	0.09	0.47	2.38466	0.0462844	*	0.0162076	ANKRD61	NA	NA	NA	K10380//ankyrin	NP_001258629.1//ankyrin repeat domain-containing protein 61 [Homo sapiens]	1//3
4826	1252	0.09	0.46	2.35364	0.075047	*	0.0287932	NNAT	GO:0005737//cytoplasm	NA	GO:0006810//transport;GO:0032024//positive regulation of insulin secretion;GO:0030182//neuron differentiation;GO:0009249//protein lipoylation;GO:0007420//brain development	NA	XP_004014877.1//PREDICTED: neuronatin isoform X1 [Ovis aries];XP_010345155.1//PREDICTED: neuronatin isoform X1 [Saimiri boliviensis boliviensis];EDL06238.1//neuronatin, isoform CRA_b, partial [Mus musculus]	1//3;3//A2MP1;2//1
3872	1574	0.24	1.22	2.34577	0.000275717	Up	5.135e-05	KRT17	GO:0070062//extracellular exosome;GO:0045111//intermediate filament cytoskeleton;GO:0005829//cytosol;GO:0071944//cell periphery;GO:0005882//intermediate filament;GO:0005737//cytoplasm	GO:0042289//MHC class II protein binding;GO:0005198//structural molecule activity;GO:0005200//structural constituent of cytoskeleton;GO:0032395//MHC class II receptor activity	GO:0007165//signal transduction;GO:0045109//intermediate filament organization;GO:0045727//positive regulation of translation;GO:0030307//positive regulation of cell growth;GO:0031424//keratinization;GO:0070268//cornification;GO:0008544//epidermis development;GO:0031069//hair follicle morphogenesis;GO:0051798//positive regulation of hair follicle development	K07604//type I keratin, acidic	XP_008010900.1//PREDICTED: keratin, type I cytoskeletal 17 [Chlorocebus sabaeus]	2//1
283446	4276	0.01	0.05	2.32193	0.509451	*	0.333714	MYO1H	NA	NA	NA	K10356//myosin I	XP_012660687.1//PREDICTED: unconventional myosin-Ih [Otolemur garnettii]	3//A2MP1
8510	1246	0.01	0.05	2.32193	0.645099	*	0.466386	MMP23B	GO:0031012//extracellular matrix;GO:0005622//intracellular;GO:0016021//integral component of membrane;GO:0005789//endoplasmic reticulum membrane;GO:0005578//proteinaceous extracellular matrix	GO:0008237//metallopeptidase activity;GO:0004222//metalloendopeptidase activity;GO:0008270//zinc ion binding	GO:0000003//reproduction;GO:0006508//proteolysis	K08001//matrix metalloproteinase-23 (CA-MMP) [EC:3.4.24.-]	XP_011786394.1//PREDICTED: matrix metalloproteinase-23 [Colobus angolensis palliatus]	1//3
66037	2925	0.01	0.05	2.32193	0.388613	*	0.225218	BOLL	GO:0005737//cytoplasm	GO:0003723//RNA binding;GO:0008494//translation activator activity;GO:0003730//mRNA 3'-UTR binding	GO:0030154//cell differentiation;GO:0070935//3'-UTR-mediated mRNA stabilization;GO:0007275//multicellular organism development;GO:0051321//meiotic cell cycle;GO:0007283//spermatogenesis;GO:0045948//positive regulation of translational initiation	K13195//cold-inducible RNA-binding protein;K14946//RNA binding protein fox-1;K13098//RNA-binding protein FUS;K13091//RNA-binding protein 39	NP_001271291.1//protein boule-like isoform 5 [Homo sapiens];NP_001271287.1//protein boule-like isoform 3 [Homo sapiens];NP_932074.1//protein boule-like isoform 1 [Homo sapiens];NP_001271290.1//protein boule-like isoform 4 [Homo sapiens];XP_014701500.1//PREDICTED: protein boule-like [Equus asinus]	1//3;2//1;5
7732	3252	0.02	0.1	2.32193	0.215684	*	0.104049	RNF112	GO:0005634//nucleus;GO:0016021//integral component of membrane;GO:0005737//cytoplasm	GO:0008270//zinc ion binding;GO:0005525//GTP binding;GO:0003924//GTPase activity	GO:0071158//positive regulation of cell cycle arrest;GO:0045666//positive regulation of neuron differentiation;GO:0045687//positive regulation of glial cell differentiation	K16819//angiomotin;K17339//atlastin [EC:3.6.5.-]	NP_009079.2//RING finger protein 112 [Homo sapiens]	4
3208	1440	0.01	0.05	2.32193	0.644822	*	0.466386	HPCA	NA	NA	NA	K19695//neurocalcin delta	XP_004406491.2//PREDICTED: neuron-specific calcium-binding protein hippocalcin isoform X1 [Odobenus rosmarus divergens]	2//1
647174	1441	0.01	0.05	2.32193	0.644767	*	0.466386	SERPINE3	GO:0005615//extracellular space	GO:0004867//serine-type endopeptidase inhibitor activity	NA	K16643//glia-derived nexin	NP_001094790.1//serpin E3 precursor [Homo sapiens]	1//3
56134	2655	0.01	0.05	2.32193	0.388031	*	0.225218	PCDHAC2	GO:0005887//integral component of plasma membrane;GO:0016021//integral component of membrane;GO:0005886//plasma membrane	GO:0005509//calcium ion binding	GO:0007399//nervous system development;GO:0007155//cell adhesion;GO:0007156//homophilic cell adhesion via plasma membrane adhesion molecules;GO:0007267//cell-cell signaling	K16493//protocadherin alpha	NP_114089.1//protocadherin alpha-C2 isoform 2 precursor [Homo sapiens];NP_061722.1//protocadherin alpha-C2 isoform 1 precursor [Homo sapiens]	2//1;5
168975	1459	0.01	0.05	2.32193	0.643164	*	0.466386	CNBD1	NA	NA	NA	NA	NP_775809.1//cyclic nucleotide-binding domain-containing protein 1 [Homo sapiens]	2//1
3948	1264	0.01	0.05	2.32193	0.643109	*	0.466386	LDHC	NA	NA	NA	K00016//L-lactate dehydrogenase [EC:1.1.1.27]	XP_014638950.1//PREDICTED: L-lactate dehydrogenase C chain isoform X1 [Ceratotherium simum simum]	4;3//A2MP1
25903	3796	0.01	0.05	2.32193	0.222749	*	0.108758	OLFML2B	GO:0005615//extracellular space;GO:0005576//extracellular region;GO:0005578//proteinaceous extracellular matrix	GO:0050840//extracellular matrix binding	GO:0030198//extracellular matrix organization	K04592//latrophilin 1	NP_001284642.1//olfactomedin-like protein 2B isoform 1 precursor [Homo sapiens];NP_056256.1//olfactomedin-like protein 2B isoform 2 precursor [Homo sapiens];NP_001334629.1//olfactomedin-like protein 2B isoform 3 precursor [Homo sapiens]	1//3;2//1
972	1322	0.01	0.05	2.32193	0.642999	*	0.466386	CD74	GO:0005783//endoplasmic reticulum;GO:0009897//external side of plasma membrane;GO:0030666//endocytic vesicle membrane;GO:0030669//clathrin-coated endocytic vesicle membrane;GO:0016021//integral component of membrane;GO:0070062//extracellular exosome;GO:0042613//MHC class II protein complex;GO:0005622//intracellular;GO:0005764//lysosome;GO:0005773//vacuole;GO:0009986//cell surface;GO:0035692//macr…	GO:0035718//macrophage migration inhibitory factor binding;GO:0019955//cytokine binding;GO:0001540//amyloid-beta binding;GO:0004896//cytokine receptor activity;GO:0042658//MHC class II protein binding, via antigen binding groove;GO:0042609//CD4 receptor binding;GO:0042289//MHC class II protein binding;GO:0050998//nitric-oxide synthase binding;GO:0044183//protein binding involved in protein folding	GO:0050731//positive regulation of peptidyl-tyrosine phosphorylation;GO:0016064//immunoglobulin mediated immune response;GO:0002606//positive regulation of dendritic cell antigen processing and presentation;GO:0045060//negative thymic T cell selection;GO:0030890//positive regulation of B cell proliferation;GO:0045581//negative regulation of T cell differentiation;GO:0001516//prostaglandin biosynt…	K06505//CD74 antigen	NP_001020329.1//HLA class II histocompatibility antigen gamma chain isoform c [Homo sapiens];NP_004346.1//HLA class II histocompatibility antigen gamma chain isoform b [Homo sapiens];NP_001020330.1//HLA class II histocompatibility antigen gamma chain isoform a [Homo sapiens]	3//A2MP1;2//1
79097	1463	0.01	0.05	2.32193	0.642614	*	0.466386	TRIM48	GO:0005622//intracellular	GO:0008270//zinc ion binding	NA	K12019//tripartite motif-containing protein 43/48/49/64/77	XP_508897.2//PREDICTED: tripartite motif-containing protein 48 isoform X2 [Pan troglodytes]	3//A2MP1
151871	1393	0.01	0.05	2.32193	0.642504	*	0.466386	DPPA2	GO:0005634//nucleus	GO:0003682//chromatin binding	GO:2000648//positive regulation of stem cell proliferation;GO:0019827//stem cell population maintenance;GO:0031060//regulation of histone methylation;GO:0006355//regulation of transcription, DNA-templated;GO:0060484//lung-associated mesenchyme development;GO:0006351//transcription, DNA-templated	NA	XP_011510745.1//PREDICTED: developmental pluripotency-associated protein 2 isoform X1 [Homo sapiens]	3//A2MP1
64218	2999	0.04	0.2	2.32193	0.0750713	*	0.0287932	SEMA4A	GO:0016020//membrane;GO:0043231//intracellular membrane-bounded organelle;GO:0005634//nucleus;GO:0005615//extracellular space;GO:0005829//cytosol;GO:0016021//integral component of membrane;GO:0005886//plasma membrane	NA	GO:0045063//T-helper 1 cell differentiation;GO:0001525//angiogenesis;GO:0016525//negative regulation of angiogenesis;GO:0050919//negative chemotaxis;GO:0071526//semaphorin-plexin signaling pathway;GO:0010594//regulation of endothelial cell migration;GO:0008360//regulation of cell shape;GO:0007409//axonogenesis	K06521//semaphorin 4	NP_071762.2//semaphorin-4A isoform 1 precursor [Homo sapiens]	1//3;3//A2MP1
2139	2483	0.02	0.1	2.32193	0.339183	*	0.188309	EYA2	GO:0005634//nucleus;GO:0005654//nucleoplasm;GO:0005829//cytosol;GO:0005739//mitochondrion	GO:0000287//magnesium ion binding;GO:0004725//protein tyrosine phosphatase activity;GO:0008134//transcription factor binding	GO:0014706//striated muscle tissue development;GO:2001240//negative regulation of extrinsic apoptotic signaling pathway in absence of ligand;GO:0097192//extrinsic apoptotic signaling pathway in absence of ligand;GO:0006281//DNA repair;GO:0006355//regulation of transcription, DNA-templated;GO:0016576//histone dephosphorylation;GO:0006351//transcription, DNA-templated;GO:0007501//mesodermal cell fa…	K17620//eyes absent homolog 2 [EC:3.1.3.48]	XP_008013290.1//PREDICTED: eyes absent homolog 2 isoform X1 [Chlorocebus sabaeus];AAH13882.2//EYA2 protein, partial [Homo sapiens]	4;3//A2MP1
140612	3992	0.01	0.05	2.32193	0.222608	*	0.108758	ZFP28	GO:0005634//nucleus	GO:0046872//metal ion binding;GO:0003677//DNA binding;GO:0003700//DNA binding transcription factor activity	GO:0006355//regulation of transcription, DNA-templated;GO:0006351//transcription, DNA-templated	K09228//KRAB domain-containing zinc finger protein	NP_001295369.1//zinc finger protein 28 homolog isoform 2 [Homo sapiens];XP_010584933.1//PREDICTED: zinc finger protein 28 homolog [Loxodonta africana]	1//3
154790	1231	0.01	0.05	2.32193	0.641405	*	0.466386	CLEC2L	GO:0016021//integral component of membrane	GO:0030246//carbohydrate binding	NA	K10072//C-type lectin domain family 2 member D;K06502//CD69 antigen	NP_001073980.2//C-type lectin domain family 2 member L isoform 1 [Homo sapiens];NP_001340297.1//C-type lectin domain family 2 member L isoform 2 [Homo sapiens]	1//3;3//A2MP1
64663	441	0.71	3.55	2.32193	0.0007647	Up	0.000157816	SPANXC	GO:0005634//nucleus;GO:0005737//cytoplasm	NA	NA	NA	NP_073152.2//sperm protein associated with the nucleus on the X chromosome C [Homo sapiens]	3//A2MP1
5139	7319	0.01	0.05	2.32193	0.0677156	*	0.0253618	PDE3A	GO:0005829//cytosol;GO:0005622//intracellular;GO:0016021//integral component of membrane	GO:0030552//cAMP binding;GO:0046872//metal ion binding;GO:0004114//3',5'-cyclic-nucleotide phosphodiesterase activity;GO:0004119//cGMP-inhibited cyclic-nucleotide phosphodiesterase activity;GO:0004115//3',5'-cyclic-AMP phosphodiesterase activity;GO:0047555//3',5'-cyclic-GMP phosphodiesterase activity	GO:0060282//positive regulation of oocyte development;GO:0042493//response to drug;GO:0051591//response to cAMP;GO:0040020//regulation of meiotic nuclear division;GO:0001556//oocyte maturation;GO:0043066//negative regulation of apoptotic process;GO:0071321//cellular response to cGMP;GO:0019933//cAMP-mediated signaling;GO:0071560//cellular response to transforming growth factor beta stimulus;GO:00…	K19021//cGMP-inhibited 3',5'-cyclic phosphodiesterase A [EC:3.1.4.17]	NP_001231612.1//cGMP-inhibited 3',5'-cyclic phosphodiesterase A isoform 2 [Homo sapiens];NP_000912.3//cGMP-inhibited 3',5'-cyclic phosphodiesterase A isoform 1 [Homo sapiens]	4;1//3
8875	1470	0.01	0.05	2.32193	0.640912	*	0.466386	VNN2	GO:0016021//integral component of membrane;GO:0005576//extracellular region;GO:0005886//plasma membrane;GO:0031225//anchored component of membrane	GO:0016810//hydrolase activity, acting on carbon-nitrogen (but not peptide) bonds;GO:0017159//pantetheine hydrolase activity	GO:0006807//nitrogen compound metabolic process;GO:0006928//movement of cell or subcellular component;GO:0006501//C-terminal protein lipidation;GO:0015939//pantothenate metabolic process	K08069//pantetheine hydrolase [EC:3.5.1.92]	NP_004656.2//vascular non-inflammatory molecule 2 isoform 1 precursor [Homo sapiens];NP_001229279.1//vascular non-inflammatory molecule 2 isoform 3 precursor [Homo sapiens];XP_016811800.1//PREDICTED: vascular non-inflammatory molecule 2 isoform X1 [Pan troglodytes]	4;2//1
114795	9659	0.01	0.05	2.32193	0.187234	*	0.0873106	TMEM132B	GO:0016021//integral component of membrane	NA	NA	K17599//transmembrane protein 132	XP_016874256.1//PREDICTED: transmembrane protein 132B isoform X2 [Homo sapiens];NP_443139.2//transmembrane protein 132B isoform a [Homo sapiens]	1//3;3//A2MP1
79168	1458	0.01	0.05	2.32193	0.640693	*	0.466386	LILRA6	NA	NA	NA	K06512//leukocyte immunoglobulin-like receptor	Q6PI73.2//RecName: Full=Leukocyte immunoglobulin-like receptor subfamily A member 6; AltName: Full=Immunoglobulin-like transcript 8; Short=ILT-8; AltName: Full=Leukocyte Ig-like receptor; Flags: Precursor	3//A2MP1
168433	1446	0.01	0.05	2.32193	0.640256	*	0.466386	RNF133	GO:0016021//integral component of membrane;GO:0005789//endoplasmic reticulum membrane	GO:0046872//metal ion binding;GO:0016740//transferase activity	GO:0051865//protein autoubiquitination	K15702//E3 ubiquitin-protein ligase RNF133 [EC:2.3.2.27]	NP_631914.1//E3 ubiquitin-protein ligase RNF133 precursor [Homo sapiens]	1//3
166863	3642	0.01	0.05	2.32193	0.387119	*	0.225218	RBM46	GO:0005634//nucleus	GO:0003723//RNA binding	GO:0001829//trophectodermal cell differentiation;GO:0048255//mRNA stabilization	K13161//heterogeneous nuclear ribonucleoprotein R;K01876//aspartyl-tRNA synthetase [EC:6.1.1.12];K11972//E3 ubiquitin-protein ligase RNF19A [EC:2.3.2.27]	NP_659416.1//probable RNA-binding protein 46 isoform 1 [Homo sapiens];XP_018880496.1//PREDICTED: probable RNA-binding protein 46 isoform X3 [Gorilla gorilla gorilla];XP_017814636.1//probable RNA-binding protein 46 isoform X4 [Papio anubis]	4;1//3
84766	2307	0.01	0.05	2.32193	0.387036	*	0.225218	CRACR2A	GO:0016020//membrane;GO:0035580//specific granule lumen;GO:0005576//extracellular region;GO:0005737//cytoplasm	GO:0005509//calcium ion binding;GO:0005525//GTP binding;GO:0003924//GTPase activity	GO:0043312//neutrophil degranulation;GO:0002115//store-operated calcium entry;GO:0032237//activation of store-operated calcium channel activity;GO:0051928//positive regulation of calcium ion transport;GO:0002250//adaptive immune response	K17199//Ras and EF-hand domain-containing protein	NP_116069.1//EF-hand calcium-binding domain-containing protein 4B isoform c [Homo sapiens];NP_001138430.1//EF-hand calcium-binding domain-containing protein 4B isoform a [Homo sapiens]	1//3;3//A2MP1
26998	1640	0.01	0.05	2.32193	0.639383	*	0.466386	FETUB	GO:0070062//extracellular exosome;GO:0005576//extracellular region	GO:0008191//metalloendopeptidase inhibitor activity;GO:0004869//cysteine-type endopeptidase inhibitor activity	GO:0010951//negative regulation of endopeptidase activity;GO:0007338//single fertilization;GO:0007339//binding of sperm to zona pellucida	K03898//kininogen	NP_001295006.1//fetuin-B isoform 2 precursor [Homo sapiens];NP_055190.2//fetuin-B isoform 1 precursor [Homo sapiens];NP_001295008.1//fetuin-B isoform 3 precursor [Homo sapiens]	1//3;2//1
6620	1347	0.01	0.05	2.32193	0.639166	*	0.466386	SNCB	GO:0005829//cytosol;GO:0005739//mitochondrion;GO:0005737//cytoplasm;GO:0045202//synapse;GO:0016234//inclusion body	GO:0004859//phospholipase inhibitor activity;GO:0005509//calcium ion binding;GO:0046914//transition metal ion binding;GO:1903136//cuprous ion binding	GO:0042417//dopamine metabolic process;GO:0043524//negative regulation of neuron apoptotic process;GO:0007268//chemical synaptic transmission;GO:0050808//synapse organization;GO:0010038//response to metal ion	K04528//alpha-synuclein	XP_010591039.1//PREDICTED: beta-synuclein [Loxodonta africana];EHB11354.1//Beta-synuclein [Heterocephalus glaber];NP_001304963.1//beta-synuclein isoform 2 [Homo sapiens]	4;1//3;2//1
60401	2818	0.01	0.05	2.32193	0.38683	*	0.225218	EDA2R	GO:0005887//integral component of plasma membrane;GO:0005622//intracellular;GO:0016021//integral component of membrane;GO:0005886//plasma membrane	GO:0004872//receptor activity;GO:0005031//tumor necrosis factor-activated receptor activity	GO:0046330//positive regulation of JNK cascade;GO:0072332//intrinsic apoptotic signaling pathway by p53 class mediator;GO:0009888//tissue development;GO:0051092//positive regulation of NF-kappaB transcription factor activity;GO:0010668//ectodermal cell differentiation;GO:0043123//positive regulation of I-kappaB kinase/NF-kappaB signaling;GO:0008544//epidermis development;GO:0007275//multicellular…	K05163//tumor necrosis factor receptor superfamily member 27	NP_068555.1//tumor necrosis factor receptor superfamily member 27 isoform 1 [Homo sapiens];NP_001229239.1//tumor necrosis factor receptor superfamily member 27 isoform 2 [Homo sapiens];NP_001311134.1//tumor necrosis factor receptor superfamily member 27 isoform 7 [Homo sapiens];NP_001311128.1//tumor necrosis factor receptor superfamily member 27 isoform 3 [Homo sapiens];NP_001311131.1//tumor necr…	4;1//3;2//1
116173	971	0.01	0.05	2.32193	0.638676	*	0.466386	CMTM5	GO:0005615//extracellular space;GO:0016021//integral component of membrane	GO:0005125//cytokine activity	GO:0045662//negative regulation of myoblast differentiation;GO:0006935//chemotaxis	K03006//DNA-directed RNA polymerase II subunit RPB1 [EC:2.7.7.6]	NP_001275674.1//CKLF-like MARVEL transmembrane domain-containing protein 5 isoform e [Homo sapiens];NP_001275673.1//CKLF-like MARVEL transmembrane domain-containing protein 5 isoform d [Homo sapiens];NP_001275675.1//CKLF-like MARVEL transmembrane domain-containing protein 5 isoform f [Homo sapiens];XP_003314312.1//PREDICTED: CKLF-like MARVEL transmembrane domain-containing protein 5 isoform X2 [P…	1//3;2//1
2854	1269	0.01	0.05	2.32193	0.638567	*	0.466386	GPR32	GO:0005887//integral component of plasma membrane;GO:0016021//integral component of membrane;GO:0005886//plasma membrane	GO:0004875//complement receptor activity;GO:0004982//N-formyl peptide receptor activity;GO:0004930//G-protein coupled receptor activity	GO:0007200//phospholipase C-activating G-protein coupled receptor signaling pathway;GO:0007186//G-protein coupled receptor signaling pathway;GO:0002430//complement receptor mediated signaling pathway;GO:0050900//leukocyte migration;GO:0060326//cell chemotaxis;GO:0007204//positive regulation of cytosolic calcium ion concentration;GO:0006954//inflammatory response	K08381//G protein-coupled receptor 32	NP_001497.1//probable G-protein coupled receptor 32 [Homo sapiens]	2//1
2327	5304	0.01	0.05	2.32193	0.12394	*	0.0525196	FMO2	GO:0016020//membrane;GO:0031090//organelle membrane;GO:0016021//integral component of membrane;GO:0005789//endoplasmic reticulum membrane	GO:0050661//NADP binding;GO:0004499//N,N-dimethylaniline monooxygenase activity;GO:0050660//flavin adenine dinucleotide binding;GO:0004497//monooxygenase activity	GO:0006739//NADP metabolic process;GO:0009404//toxin metabolic process;GO:0006805//xenobiotic metabolic process;GO:0055114//oxidation-reduction process;GO:0017144//drug metabolic process;GO:0072592//oxygen metabolic process;GO:0006082//organic acid metabolic process;GO:0070995//NADPH oxidation	K00485//dimethylaniline monooxygenase (N-oxide forming) [EC:1.14.13.8]	NP_001009008.1//dimethylaniline monooxygenase [N-oxide-forming] 2 [Pan troglodytes];XP_005609708.1//PREDICTED: dimethylaniline monooxygenase [N-oxide-forming] 2 [Equus caballus]	1//3;4
56144	2594	0.01	0.05	2.32193	0.123922	*	0.0525196	PCDHA4	NA	NA	NA	K16493//protocadherin alpha	XP_017387687.1//PREDICTED: protocadherin alpha-4 [Cebus capucinus imitator];XP_012360376.1//PREDICTED: protocadherin alpha-4 isoform X12 [Nomascus leucogenys]	3//A2MP1;2//1
145814	1483	0.01	0.05	2.32193	0.638025	*	0.466386	PGPEP1L	GO:0005829//cytosol	GO:0008234//cysteine-type peptidase activity	GO:0006508//proteolysis	K01304//pyroglutamyl-peptidase [EC:3.4.19.3]	NP_001096082.2//pyroglutamyl-peptidase 1-like protein isoform 1 [Homo sapiens]	1//3;2//1
53346	1700	0.04	0.2	2.32193	0.215407	*	0.104049	TM6SF1	GO:0005765//lysosomal membrane;GO:0016021//integral component of membrane	NA	NA	K06853//hyaluronan and proteoglycan link protein 4	NP_001340807.1//transmembrane 6 superfamily member 1 isoform 4 [Homo sapiens];NP_001138375.1//transmembrane 6 superfamily member 1 isoform 2 [Homo sapiens];XP_016782800.1//PREDICTED: transmembrane 6 superfamily member 1 isoform X1 [Pan troglodytes];NP_075379.2//transmembrane 6 superfamily member 1 isoform 1 [Homo sapiens];XP_011947433.1//PREDICTED: transmembrane 6 superfamily member 1 isoform X4 …	4;1//3;2//1
80217	5395	0.01	0.05	2.32193	0.338955	*	0.188309	CFAP43	GO:0042995//cell projection	NA	NA	K10388//plectin;K20478//golgin subfamily B member 1	NP_079421.5//cilia- and flagella-associated protein 43 [Homo sapiens]	6
5979	3674	0.01	0.05	2.32193	0.50839	*	0.333714	RET	GO:0016020//membrane;GO:0043231//intracellular membrane-bounded organelle;GO:0010008//endosome membrane;GO:0030425//dendrite;GO:0030424//axon;GO:0098797//plasma membrane protein complex;GO:0043235//receptor complex;GO:0043025//neuronal cell body;GO:0005887//integral component of plasma membrane;GO:0045121//membrane raft;GO:0005829//cytosol;GO:0005886//plasma membrane;GO:0005769//early endosome	GO:0004713//protein tyrosine kinase activity;GO:0005088//Ras guanyl-nucleotide exchange factor activity;GO:0005524//ATP binding;GO:0004872//receptor activity;GO:0005509//calcium ion binding;GO:0004714//transmembrane receptor protein tyrosine kinase activity	GO:0030335//positive regulation of cell migration;GO:0061146//Peyer's patch morphogenesis;GO:0033619//membrane protein proteolysis;GO:0007411//axon guidance;GO:0007158//neuron cell-cell adhesion;GO:0035799//ureter maturation;GO:0042493//response to drug;GO:0007165//signal transduction;GO:0001755//neural crest cell migration;GO:0006468//protein phosphorylation;GO:0045793//positive regulation of ce…	K05126//proto-oncogene tyrosine-protein kinase Ret [EC:2.7.10.1]	NP_065681.1//proto-oncogene tyrosine-protein kinase receptor Ret isoform c precursor [Homo sapiens];NP_066124.1//proto-oncogene tyrosine-protein kinase receptor Ret isoform a precursor [Homo sapiens]	1//3;5
55821	1470	0.01	0.05	2.32193	0.637645	*	0.466386	ALLC	NA	NA	NA	K01477//allantoicase [EC:3.5.3.4]	XP_016859984.1//PREDICTED: probable allantoicase isoform X1 [Homo sapiens]	3//A2MP1
4547	3952	0.03	0.15	2.32193	0.0750592	*	0.0287932	MTTP	GO:0016323//basolateral plasma membrane;GO:0005788//endoplasmic reticulum lumen;GO:0005783//endoplasmic reticulum;GO:0005791//rough endoplasmic reticulum;GO:0031526//brush border membrane;GO:0031982//vesicle;GO:0043235//receptor complex;GO:0005794//Golgi apparatus;GO:0031528//microvillus membrane	GO:0005319//lipid transporter activity;GO:0008289//lipid binding;GO:0034185//apolipoprotein binding;GO:0046982//protein heterodimerization activity;GO:0005548//phospholipid transporter activity	GO:0007623//circadian rhythm;GO:0006641//triglyceride metabolic process;GO:0034197//triglyceride transport;GO:0034377//plasma lipoprotein particle assembly;GO:0051592//response to calcium ion;GO:0009306//protein secretion;GO:0034379//very-low-density lipoprotein particle assembly;GO:0006497//protein lipidation;GO:0015914//phospholipid transport;GO:0042632//cholesterol homeostasis;GO:0042953//lipo…	K14463//microsomal triglyceride transfer protein large subunit	NP_001287714.1//microsomal triglyceride transfer protein large subunit isoform 2 [Homo sapiens];NP_000244.2//microsomal triglyceride transfer protein large subunit isoform 1 precursor [Homo sapiens]	1//3;3//A2MP1
5222	1408	0.01	0.05	2.32193	0.63678	*	0.466386	PGA5	GO:0097486//multivesicular body lumen;GO:0070062//extracellular exosome	GO:0008233//peptidase activity;GO:0004190//aspartic-type endopeptidase activity	GO:0044267//cellular protein metabolic process;GO:0006508//proteolysis;GO:0007586//digestion;GO:0006914//autophagy;GO:0030163//protein catabolic process	K06002//pepsin A [EC:3.4.23.1]	NP_055039.1//pepsin A-5 preproprotein [Homo sapiens]	4
84692	1294	0.01	0.05	2.32193	0.636509	*	0.466386	CCDC54	NA	NA	NA	NA	NP_115989.1//coiled-coil domain-containing protein 54 [Homo sapiens]	2//1
51294	6579	0.01	0.05	2.32193	0.0676819	*	0.0253618	PCDH12	GO:0070062//extracellular exosome;GO:0005887//integral component of plasma membrane;GO:0005911//cell-cell junction;GO:0005886//plasma membrane	GO:0005509//calcium ion binding	GO:0060711//labyrinthine layer development;GO:0005977//glycogen metabolic process;GO:0007155//cell adhesion;GO:0008038//neuron recognition;GO:0007156//homophilic cell adhesion via plasma membrane adhesion molecules;GO:0007267//cell-cell signaling;GO:0016339//calcium-dependent cell-cell adhesion via plasma membrane cell adhesion molecules	K16499//protocadherin delta 2	NP_057664.1//protocadherin-12 precursor [Homo sapiens]	3//A2MP1
340069	1244	0.01	0.05	2.32193	0.636186	*	0.466386	FAM170A	GO:0005634//nucleus	GO:0046872//metal ion binding;GO:0003677//DNA binding	GO:0006366//transcription from RNA polymerase II promoter;GO:0045893//positive regulation of transcription, DNA-templated	K09291//nucleoprotein TPR	NP_001157463.1//protein FAM170A isoform 2 [Homo sapiens];AAH40622.1//Family with sequence similarity 170, member A, partial [Homo sapiens]	1//3;3//A2MP1
7075	3917	0.01	0.05	2.32193	0.222155	*	0.108758	TIE1	GO:0005887//integral component of plasma membrane;GO:0016021//integral component of membrane;GO:0005886//plasma membrane	GO:0004713//protein tyrosine kinase activity;GO:0005524//ATP binding;GO:0004714//transmembrane receptor protein tyrosine kinase activity	GO:0007498//mesoderm development;GO:0007165//signal transduction;GO:0001525//angiogenesis;GO:0016525//negative regulation of angiogenesis;GO:0001568//blood vessel development;GO:0030336//negative regulation of cell migration;GO:0001701//in utero embryonic development;GO:0032526//response to retinoic acid;GO:0045026//plasma membrane fusion;GO:0001570//vasculogenesis	K05120//tyrosine kinase receptor 1 [EC:2.7.10.1]	NP_001240286.1//tyrosine-protein kinase receptor Tie-1 isoform 2 [Homo sapiens];NP_005415.1//tyrosine-protein kinase receptor Tie-1 isoform 1 precursor [Homo sapiens]	4;1//3
140893	2853	0.01	0.05	2.32193	0.386294	*	0.225218	RBBP8NL	GO:0005615//extracellular space	NA	NA	K20773//DNA endonuclease RBBP8 [EC:3.1.-.-]	XP_016792691.1//PREDICTED: RBBP8 N-terminal-like protein isoform X1 [Pan troglodytes]	2//1
4689	1401	0.01	0.05	2.32193	0.635701	*	0.466386	NCF4	GO:0032010//phagolysosome;GO:0016020//membrane;GO:0010008//endosome membrane;GO:0043020//NADPH oxidase complex;GO:0005829//cytosol;GO:0005802//trans-Golgi network	GO:0016176//superoxide-generating NADPH oxidase activator activity;GO:0032266//phosphatidylinositol-3-phosphate binding;GO:0005086//ARF guanyl-nucleotide exchange factor activity;GO:0046983//protein dimerization activity	GO:0055114//oxidation-reduction process;GO:0016192//vesicle-mediated transport;GO:0045730//respiratory burst;GO:0045454//cell redox homeostasis;GO:0002479//antigen processing and presentation of exogenous peptide antigen via MHC class I, TAP-dependent;GO:0034599//cellular response to oxidative stress;GO:0006955//immune response;GO:0048010//vascular endothelial growth factor receptor signaling pat…	K08012//neutrophil cytosolic factor 4	NP_038202.2//neutrophil cytosol factor 4 isoform 2 [Homo sapiens];NP_000622.2//neutrophil cytosol factor 4 isoform 1 [Homo sapiens]	4;3//A2MP1
123099	1411	0.01	0.05	2.32193	0.635002	*	0.466386	DEGS2	GO:0016021//integral component of membrane;GO:0005789//endoplasmic reticulum membrane	GO:0042284//sphingolipid delta-4 desaturase activity;GO:0000170//sphingosine hydroxylase activity	GO:0006667//sphinganine metabolic process;GO:0030148//sphingolipid biosynthetic process;GO:0046513//ceramide biosynthetic process	K04712//sphingolipid 4-desaturase/C4-monooxygenase [EC:1.14.19.17 1.14.18.5]	XP_001157834.2//PREDICTED: sphingolipid delta(4)-desaturase/C4-monooxygenase DES2 [Pan troglodytes]	2//1
56135	5475	0.01	0.05	2.32193	0.123849	*	0.0525196	PCDHAC1	GO:0005887//integral component of plasma membrane;GO:0016021//integral component of membrane;GO:0005886//plasma membrane	GO:0005509//calcium ion binding	GO:0007399//nervous system development;GO:0007155//cell adhesion;GO:0007156//homophilic cell adhesion via plasma membrane adhesion molecules;GO:0007267//cell-cell signaling	K16493//protocadherin alpha	NP_061721.2//protocadherin alpha-C1 isoform 1 precursor [Homo sapiens];NP_114088.2//protocadherin alpha-C1 isoform 2 precursor [Homo sapiens]	3//A2MP1
56302	2867	0.01	0.05	2.32193	0.385882	*	0.225218	TRPV5	GO:0016021//integral component of membrane	GO:0005262//calcium channel activity	NA	K04974//transient receptor potential cation channel subfamily V member 5	XP_003270895.1//PREDICTED: transient receptor potential cation channel subfamily V member 5 [Nomascus leucogenys]	6
4160	1438	0.01	0.05	2.32193	0.633929	*	0.466386	MC4R	GO:0005634//nucleus;GO:0016021//integral component of membrane;GO:0005886//plasma membrane	GO:0031625//ubiquitin protein ligase binding;GO:0017046//peptide hormone binding;GO:0042923//neuropeptide binding;GO:0004977//melanocortin receptor activity;GO:0004980//melanocyte-stimulating hormone receptor activity	GO:2000821//regulation of grooming behavior;GO:2000252//negative regulation of feeding behavior;GO:0002024//diet induced thermogenesis;GO:0032868//response to insulin;GO:0030073//insulin secretion;GO:0045780//positive regulation of bone resorption;GO:0006112//energy reserve metabolic process;GO:0007631//feeding behavior;GO:0030819//positive regulation of cAMP biosynthetic process;GO:0007188//aden…	K04202//melanocortin 4 receptor	NP_005903.2//melanocortin receptor 4 [Homo sapiens]	2//1
64174	1781	0.01	0.05	2.32193	0.633875	*	0.466386	DPEP2	GO:0031225//anchored component of membrane	GO:0046872//metal ion binding;GO:0008235//metalloexopeptidase activity;GO:0008239//dipeptidyl-peptidase activity;GO:0016805//dipeptidase activity	NA	K01273//membrane dipeptidase [EC:3.4.13.19]	EAW83203.1//dipeptidase 2, isoform CRA_c [Homo sapiens];AAH24021.1//DPEP2 protein [Homo sapiens]	1//3;3//A2MP1
4065	6936	0.01	0.05	2.32193	0.0676371	*	0.0253618	LY75	GO:0070062//extracellular exosome;GO:0005887//integral component of plasma membrane;GO:0016021//integral component of membrane	GO:0030246//carbohydrate binding;GO:0004872//receptor activity;GO:0004888//transmembrane signaling receptor activity	GO:0006955//immune response;GO:0006897//endocytosis;GO:0006954//inflammatory response	K06559//lymphocyte antigen 75	NP_002340.2//lymphocyte antigen 75 precursor [Homo sapiens]	3//A2MP1
3776	3274	0.02	0.1	2.32193	0.215268	*	0.104049	KCNK2	GO:0030424//axon;GO:0005634//nucleus;GO:0005783//endoplasmic reticulum;GO:0016324//apical plasma membrane;GO:0044305//calyx of Held;GO:0043025//neuronal cell body;GO:0009986//cell surface;GO:0005887//integral component of plasma membrane;GO:0016021//integral component of membrane;GO:0005789//endoplasmic reticulum membrane;GO:0005886//plasma membrane;GO:0097449//astrocyte projection;GO:0008076//vo…	GO:0015271//outward rectifier potassium channel activity;GO:0005249//voltage-gated potassium channel activity;GO:0019870//potassium channel inhibitor activity;GO:0005267//potassium channel activity;GO:0022841//potassium ion leak channel activity	GO:0060044//negative regulation of cardiac muscle cell proliferation;GO:0007186//G-protein coupled receptor signaling pathway;GO:0071456//cellular response to hypoxia;GO:0009612//response to mechanical stimulus;GO:0048678//response to axon injury;GO:0030322//stabilization of membrane potential;GO:1900039//positive regulation of cellular response to hypoxia;GO:2000279//negative regulation of DNA b…	K04913//potassium channel subfamily K member 2	XP_008144191.1//PREDICTED: potassium channel subfamily K member 2 isoform X3 [Eptesicus fuscus];NP_001017424.1//potassium channel subfamily K member 2 isoform a [Homo sapiens];NP_001017425.2//potassium channel subfamily K member 2 isoform c [Homo sapiens]	3//A2MP1;2//1
653269	3228	0.01	0.05	2.32193	0.385144	*	0.225218	POTEI	GO:0070062//extracellular exosome;GO:0005615//extracellular space;GO:0072562//blood microparticle;GO:0005938//cell cortex	NA	GO:0021762//substantia nigra development;GO:0001895//retina homeostasis	K17299//POTE ankyrin domain family protein	NP_001264335.1//POTE ankyrin domain family member I [Homo sapiens]	1//3
810	1417	0.01	0.05	2.32193	0.632113	*	0.466386	CALML3	GO:0070062//extracellular exosome	GO:0005509//calcium ion binding	NA	K02183//calmodulin	NP_005176.1//calmodulin-like protein 3 [Homo sapiens]	3//A2MP1
3382	2657	0.01	0.05	2.32193	0.631316	*	0.466386	ICA1	GO:0043231//intracellular membrane-bounded organelle;GO:0030667//secretory granule membrane;GO:0030672//synaptic vesicle membrane;GO:0005829//cytosol;GO:0030054//cell junction;GO:0005737//cytoplasm;GO:0000139//Golgi membrane	GO:0019904//protein domain specific binding	GO:0006836//neurotransmitter transport;GO:0050796//regulation of insulin secretion	K19863//islet cell auto antigen 1	NP_001337758.1//islet cell autoantigen 1 isoform d [Homo sapiens];NP_001337755.1//islet cell autoantigen 1 isoform c [Homo sapiens];NP_001337767.1//islet cell autoantigen 1 isoform i [Homo sapiens];NP_001337764.1//islet cell autoantigen 1 isoform h [Homo sapiens];NP_071682.1//islet cell autoantigen 1 isoform a [Homo sapiens];NP_001337763.1//islet cell autoantigen 1 isoform g [Homo sapiens];NP_001…	1//3;3//A2MP1;2//1
150297	1372	0.01	0.05	2.32193	0.63121	*	0.466386	C22orf42	NA	NA	NA	K18750//C->U-editing enzyme APOBEC3 [EC:3.5.4.-]	XP_016884118.1//PREDICTED: uncharacterized protein C22orf42 isoform X2 [Homo sapiens]	2//1
9843	3888	0.01	0.05	2.32193	0.221846	*	0.108758	HEPH	GO:0016323//basolateral plasma membrane;GO:0005622//intracellular;GO:0016021//integral component of membrane;GO:0005886//plasma membrane;GO:0048471//perinuclear region of cytoplasm	GO:0004322//ferroxidase activity;GO:0005507//copper ion binding;GO:0016491//oxidoreductase activity;GO:0008198//ferrous iron binding	GO:0006879//cellular iron ion homeostasis;GO:0006826//iron ion transport;GO:0006825//copper ion transport	K14735//hephaestin [EC:1.16.3.1]	NP_001269070.1//hephaestin isoform d precursor [Homo sapiens];NP_620074.3//hephaestin isoform a [Homo sapiens];Q9BQS7.3//RecName: Full=Hephaestin; Flags: Precursor;XP_011529375.1//PREDICTED: hephaestin isoform X1 [Homo sapiens]	4;1//3;3//A2MP1
57663	3607	0.02	0.1	2.32193	0.215185	*	0.104049	USP29	NA	GO:0036459//thiol-dependent ubiquitinyl hydrolase activity	GO:0006511//ubiquitin-dependent protein catabolic process;GO:0016579//protein deubiquitination	K11850//ubiquitin carboxyl-terminal hydrolase 26/29/37 [EC:3.4.19.12]	NP_065954.1//ubiquitin carboxyl-terminal hydrolase 29 [Homo sapiens]	2//1
10202	1692	0.04	0.2	2.32193	0.215102	*	0.104049	DHRS2	GO:0005759//mitochondrial matrix;GO:0070062//extracellular exosome;GO:0005634//nucleus;GO:0005635//nuclear envelope;GO:0005739//mitochondrion;GO:0005737//cytoplasm	GO:0004090//carbonyl reductase (NADPH) activity	GO:0034599//cellular response to oxidative stress;GO:0043066//negative regulation of apoptotic process;GO:0008207//C21-steroid hormone metabolic process;GO:0055114//oxidation-reduction process;GO:0043011//myeloid dendritic cell differentiation;GO:0009636//response to toxic substance;GO:0008285//negative regulation of cell proliferation	K11164//dehydrogenase/reductase SDR family member 2 [EC:1.1.-.-]	XP_012353398.1//PREDICTED: dehydrogenase/reductase SDR family member 2, mitochondrial [Nomascus leucogenys];NP_878912.1//dehydrogenase/reductase SDR family member 2, mitochondrial isoform 1 [Homo sapiens];NP_005785.1//dehydrogenase/reductase SDR family member 2, mitochondrial isoform 2 [Homo sapiens]	4;1//3;3//A2MP1
54546	1268	0.01	0.05	2.32193	0.629621	*	0.466386	RNF186	GO:0016021//integral component of membrane	GO:0046872//metal ion binding	NA	K12026//tripartite motif-containing protein 56 [EC:2.3.2.27];K11983//E3 ubiquitin-protein ligase RNF182 [EC:2.3.2.27]	NP_061935.1//RING finger protein 186 [Homo sapiens]	1//3
116328	7685	0.02	0.1	2.32193	0.0279071	*	0.0090249	C8orf34	NA	NA	NA	K15696//RING finger protein 113B;K17985//activating molecule in BECN1-regulated autophagy protein 1;K20164//DENN domain-containing protein 5	NP_001336409.1//uncharacterized protein C8orf34 isoform 7 [Homo sapiens];NP_001182568.1//uncharacterized protein C8orf34 isoform 2 [Homo sapiens];NP_443190.2//uncharacterized protein C8orf34 isoform 1 [Homo sapiens];NP_001336405.1//uncharacterized protein C8orf34 isoform 3 [Homo sapiens];NP_001336408.1//uncharacterized protein C8orf34 isoform 6 [Homo sapiens];NP_001336406.1//uncharacterized prote…	1//3;3//A2MP1;2//1
84985	4112	0.03	0.15	2.32193	0.0461779	*	0.0161473	FAM83A	GO:0005737//cytoplasm	GO:0036312//phosphatidylinositol 3-kinase regulatory subunit binding;GO:0019901//protein kinase binding	GO:0008283//cell proliferation;GO:0007173//epidermal growth factor receptor signaling pathway	K16805//protein FAM83D	NP_001275516.1//protein FAM83A isoform c [Homo sapiens];NP_001308559.1//protein FAM83A isoform d [Homo sapiens];NP_116288.2//protein FAM83A isoform a [Homo sapiens];NP_996889.1//protein FAM83A isoform b [Homo sapiens]	6;1//3;2//1
389118	2514	0.01	0.05	2.32193	0.384042	*	0.225218	CDHR4	GO:0016021//integral component of membrane;GO:0005886//plasma membrane	GO:0005509//calcium ion binding	GO:0007156//homophilic cell adhesion via plasma membrane adhesion molecules	K16504//cadherin-related family member 4	XP_016861857.1//PREDICTED: cadherin-related family member 4 isoform X2 [Homo sapiens]	3//A2MP1
696	2859	0.01	0.05	2.32193	0.38392	*	0.225218	BTN1A1	GO:0005615//extracellular space;GO:0005887//integral component of plasma membrane;GO:0016021//integral component of membrane;GO:0005886//plasma membrane	GO:0004872//receptor activity	NA	K06712//butyrophilin	XP_005249397.2//PREDICTED: butyrophilin subfamily 1 member A1 isoform X1 [Homo sapiens]	2//1
6943	1285	0.01	0.05	2.32193	0.628303	*	0.466386	TCF21	GO:0005634//nucleus	GO:0070888//E-box binding;GO:0043425//bHLH transcription factor binding;GO:0050681//androgen receptor binding;GO:0042826//histone deacetylase binding;GO:0001077//transcriptional activator activity, RNA polymerase II proximal promoter sequence-specific DNA binding;GO:0001078//transcriptional repressor activity, RNA polymerase II proximal promoter sequence-specific DNA binding;GO:0046983//protein d…	GO:0060425//lung morphogenesis;GO:0001822//kidney development;GO:0060539//diaphragm development;GO:0014707//branchiomeric skeletal muscle development;GO:0048732//gland development;GO:0001763//morphogenesis of a branching structure;GO:0048608//reproductive structure development;GO:0000122//negative regulation of transcription from RNA polymerase II promoter;GO:0001944//vasculature development;GO:0…	K09072//musculin (activated B-cell factor-1)	EDL04764.1//transcription factor 21, isoform CRA_b, partial [Mus musculus]	3//A2MP1;2//1
7130	1439	0.01	0.05	2.32193	0.627988	*	0.466386	TNFAIP6	GO:1904724//tertiary granule lumen;GO:0005615//extracellular space;GO:1904813//ficolin-1-rich granule lumen;GO:0005576//extracellular region	GO:0005540//hyaluronic acid binding	GO:0007165//signal transduction;GO:0030335//positive regulation of cell migration;GO:0007267//cell-cell signaling;GO:0030728//ovulation;GO:0050728//negative regulation of inflammatory response;GO:0006954//inflammatory response;GO:0007155//cell adhesion;GO:0043312//neutrophil degranulation	K19018//tumor necrosis factor-inducible gene 6 protein	NP_009046.2//tumor necrosis factor-inducible gene 6 protein precursor [Homo sapiens]	3//A2MP1
6441	1299	0.01	0.05	2.32193	0.627883	*	0.466386	SFTPD	GO:0005581//collagen trimer	GO:0005201//extracellular matrix structural constituent	NA	K06236//collagen, type I, alpha	XP_020559369.1//collagen alpha-1(I) chain-like [Oryzias latipes]	4
6866	841	0.08	0.4	2.32193	0.215075	*	0.104049	TAC3	GO:0070062//extracellular exosome;GO:0005615//extracellular space;GO:0005576//extracellular region	GO:0031837//substance K receptor binding;GO:0031836//neuromedin K receptor binding;GO:0005102//receptor binding	GO:0007565//female pregnancy;GO:0007217//tachykinin receptor signaling pathway;GO:1902093//positive regulation of flagellated sperm motility;GO:0007218//neuropeptide signaling pathway	K05240//tachykinin 2/3	NP_037383.1//tachykinin-3 isoform 1 preproprotein [Homo sapiens];NP_001171525.1//tachykinin-3 isoform 2 precursor [Homo sapiens]	1//3;3//A2MP1
440073	3884	0.01	0.05	2.32193	0.338199	*	0.188309	IQSEC3	GO:0060077//inhibitory synapse;GO:0005737//cytoplasm;GO:0045211//postsynaptic membrane	GO:0005086//ARF guanyl-nucleotide exchange factor activity	GO:0030036//actin cytoskeleton organization;GO:0032012//regulation of ARF protein signal transduction	K12495//IQ motif and SEC7 domain-containing protein	NP_001164209.1//IQ motif and SEC7 domain-containing protein 3 isoform 1 [Homo sapiens];XP_011519261.1//PREDICTED: IQ motif and SEC7 domain-containing protein 3 isoform X2 [Homo sapiens]	1//3
388630	7029	0.01	0.05	2.32193	0.214992	*	0.104049	TRABD2B	GO:0070062//extracellular exosome;GO:0005887//integral component of plasma membrane;GO:0031301//integral component of organelle membrane	GO:0004222//metalloendopeptidase activity;GO:0017147//Wnt-protein binding	GO:1904808//positive regulation of protein oxidation;GO:0032461//positive regulation of protein oligomerization;GO:0030178//negative regulation of Wnt signaling pathway	K10955//mucin-2	XP_011781617.1//PREDICTED: metalloprotease TIKI2 [Colobus angolensis palliatus]	1//3
5212	2721	0.01	0.05	2.32193	0.383636	*	0.225218	VIT	GO:0005614//interstitial matrix;GO:0005578//proteinaceous extracellular matrix	GO:0005539//glycosaminoglycan binding	GO:0030198//extracellular matrix organization;GO:0010811//positive regulation of cell-substrate adhesion	K19919//cysteine-rich secretory protein;K06238//collagen, type VI, alpha;K08632//a disintegrin and metalloproteinase with thrombospondin motifs 18 [EC:3.4.24.-]	NP_001315590.1//vitrin isoform 6 precursor [Homo sapiens];NP_444506.2//vitrin isoform 1 precursor [Homo sapiens];NP_001171442.1//vitrin isoform 4 precursor [Homo sapiens];NP_001171441.1//vitrin isoform 3 precursor [Homo sapiens];NP_001171443.1//vitrin isoform 5 precursor [Homo sapiens];NP_001171440.1//vitrin isoform 2 precursor [Homo sapiens]	1//3;3//A2MP1
405753	1451	0.01	0.05	2.32193	0.626834	*	0.466386	DUOXA2	GO:0016020//membrane;GO:0016021//integral component of membrane;GO:0005789//endoplasmic reticulum membrane	NA	GO:0050727//regulation of inflammatory response;GO:2000609//regulation of thyroid hormone generation;GO:0042743//hydrogen peroxide metabolic process;GO:0015031//protein transport	K17232//dual oxidase maturation factor 2	NP_997464.2//dual oxidase maturation factor 2 [Homo sapiens]	3//A2MP1
3034	3857	0.01	0.05	2.32193	0.221537	*	0.108758	HAL	GO:0005829//cytosol;GO:0005737//cytoplasm	GO:0004397//histidine ammonia-lyase activity	GO:0019557//histidine catabolic process to glutamate and formate;GO:0006548//histidine catabolic process;GO:0019556//histidine catabolic process to glutamate and formamide	K01745//histidine ammonia-lyase [EC:4.3.1.3]	XP_004400316.1//PREDICTED: histidine ammonia-lyase isoform X2 [Odobenus rosmarus divergens];NP_002099.1//histidine ammonia-lyase isoform 1 [Homo sapiens]	1//3;3//A2MP1
4858	7673	0.01	0.05	2.32193	0.036436	*	0.0122472	NOVA2	GO:0005634//nucleus	GO:0003723//RNA binding	GO:0000398//mRNA splicing, via spliceosome;GO:0051252//regulation of RNA metabolic process	K14944//RNA-binding protein Nova	EAW57397.1//neuro-oncological ventral antigen 2 [Homo sapiens]	3//A2MP1
2709	1376	0.01	0.05	2.32193	0.625945	*	0.466386	GJB5	GO:0005922//connexin complex;GO:0016021//integral component of membrane	NA	GO:1905867//epididymis development;GO:0008544//epidermis development;GO:0060713//labyrinthine layer morphogenesis;GO:0007154//cell communication;GO:0060708//spongiotrophoblast differentiation;GO:0060707//trophoblast giant cell differentiation	K07624//gap junction beta-5 protein	NP_005259.1//gap junction beta-5 protein [Homo sapiens]	3//A2MP1
5153	2901	0.01	0.05	2.32193	0.383352	*	0.225218	PDE1B	GO:0005634//nucleus;GO:0005829//cytosol;GO:0043025//neuronal cell body	GO:0046872//metal ion binding;GO:0004117//calmodulin-dependent cyclic-nucleotide phosphodiesterase activity;GO:0004114//3',5'-cyclic-nucleotide phosphodiesterase activity;GO:0048101//calcium- and calmodulin-regulated 3',5'-cyclic-GMP phosphodiesterase activity;GO:0004115//3',5'-cyclic-AMP phosphodiesterase activity;GO:0005516//calmodulin binding;GO:0047555//3',5'-cyclic-GMP phosphodiesterase acti…	GO:0008542//visual learning;GO:0001505//regulation of neurotransmitter levels;GO:0007165//signal transduction;GO:0046069//cGMP catabolic process;GO:0042053//regulation of dopamine metabolic process;GO:0006915//apoptotic process;GO:0036006//cellular response to macrophage colony-stimulating factor stimulus;GO:0042428//serotonin metabolic process;GO:0001975//response to amphetamine;GO:0006198//cAMP…	K13755//calcium/calmodulin-dependent 3',5'-cyclic nucleotide phosphodiesterase [EC:3.1.4.17]	NP_000915.1//calcium/calmodulin-dependent 3',5'-cyclic nucleotide phosphodiesterase 1B isoform 1 [Homo sapiens];XP_003365301.1//PREDICTED: calcium/calmodulin-dependent 3',5'-cyclic nucleotide phosphodiesterase 1B isoform X1 [Equus caballus];XP_003481646.1//calcium/calmodulin-dependent 3',5'-cyclic nucleotide phosphodiesterase 1B isoform X2 [Sus scrofa];XP_016874921.1//PREDICTED: calcium/calmoduli…	1//3;3//A2MP1;2//1
124404	1386	0.01	0.05	2.32193	0.625684	*	0.466386	2022-09-12	NA	NA	NA	K16938//septin 3/9/12	XP_017361516.1//PREDICTED: septin-12 isoform X3 [Cebus capucinus imitator];XP_011816729.1//PREDICTED: septin-12 isoform X3 [Colobus angolensis palliatus]	4;2//1
3626	3315	0.02	0.1	2.32193	0.214937	*	0.104049	INHBC	GO:0070062//extracellular exosome;GO:0005615//extracellular space;GO:0005576//extracellular region	GO:0008083//growth factor activity;GO:0005125//cytokine activity;GO:0005160//transforming growth factor beta receptor binding;GO:0005179//hormone activity	GO:0060395//SMAD protein signal transduction;GO:0010862//positive regulation of pathway-restricted SMAD protein phosphorylation;GO:0043408//regulation of MAPK cascade;GO:0042981//regulation of apoptotic process;GO:0048468//cell development	K04667//inhibin, beta	NP_005529.1//inhibin beta C chain preproprotein [Homo sapiens]	3//A2MP1
375611	2601	0.01	0.05	2.32193	0.383149	*	0.225218	SLC26A5	GO:0016323//basolateral plasma membrane;GO:0005887//integral component of plasma membrane;GO:0016328//lateral plasma membrane;GO:0005737//cytoplasm	GO:0042803//protein homodimerization activity;GO:0015106//bicarbonate transmembrane transporter activity;GO:0015301//anion:anion antiporter activity;GO:0019531//oxalate transmembrane transporter activity;GO:0015116//sulfate transmembrane transporter activity;GO:0005254//chloride channel activity;GO:0008271//secondary active sulfate transmembrane transporter activity;GO:0008134//transcription fact…	GO:2000147//positive regulation of cell motility;GO:0042391//regulation of membrane potential;GO:1902476//chloride transmembrane transport;GO:0034766//negative regulation of ion transmembrane transport;GO:0002931//response to ischemia;GO:0042493//response to drug;GO:0010996//response to auditory stimulus;GO:0051262//protein tetramerization;GO:0051453//regulation of intracellular pH;GO:0045793//po…	K14703//solute carrier family 26, member 5	NP_001161434.1//prestin isoform e [Homo sapiens];NP_996767.1//prestin isoform c [Homo sapiens];NP_996766.1//prestin isoform b [Homo sapiens];NP_996768.1//prestin isoform d [Homo sapiens];NP_001308716.1//prestin isoform f [Homo sapiens];NP_945350.1//prestin isoform a [Homo sapiens]	1//3;2//1
285941	1296	0.01	0.05	2.32193	0.625372	*	0.466386	C7orf71	NA	NA	NA	NA	NP_001139003.1//putative uncharacterized protein C7orf71 isoform a [Homo sapiens];NP_001289554.1//putative uncharacterized protein C7orf71 isoform b [Homo sapiens]	1//3;2//1
123346	1210	0.01	0.05	2.32193	0.974156	*	0.965802	HIGD2B	GO:0016021//integral component of membrane;GO:0005739//mitochondrion	NA	GO:0097250//mitochondrial respiratory chain supercomplex assembly	K18402//PHD finger protein 20;K09291//nucleoprotein TPR	XP_009248269.1//PREDICTED: LOW QUALITY PROTEIN: putative HIG1 domain family member 2B [Pongo abelii]	1//3
168544	2055	0.26	1.29	2.31079	2.07721e-07	Up	2.2667e-08	ZNF467	GO:0005634//nucleus	GO:0003677//DNA binding	GO:0006355//regulation of transcription, DNA-templated	K09228//KRAB domain-containing zinc finger protein;K13172//serine/arginine repetitive matrix protein 2	XP_021792087.1//zinc finger protein 467 isoform X1 [Papio anubis];XP_011514157.1//PREDICTED: zinc finger protein 467 isoform X1 [Homo sapiens]	1//3;2//1
6360	1529	0.13	0.64	2.29956	0.0164777	*	0.00488432	CCL16	GO:0005615//extracellular space;GO:0005576//extracellular region	GO:0008009//chemokine activity;GO:0048020//CCR chemokine receptor binding;GO:0042056//chemoattractant activity	GO:0048247//lymphocyte chemotaxis;GO:0007186//G-protein coupled receptor signaling pathway;GO:0030593//neutrophil chemotaxis;GO:0070098//chemokine-mediated signaling pathway;GO:0007267//cell-cell signaling;GO:0007154//cell communication;GO:0043547//positive regulation of GTPase activity;GO:0071356//cellular response to tumor necrosis factor;GO:0006954//inflammatory response;GO:0071346//cellular r…	K21093//C-C motif chemokine 16	NP_004581.1//C-C motif chemokine 16 precursor [Homo sapiens]	3//A2MP1
3792	2562	0.07	0.34	2.28011	0.0266345	*	0.00853058	KEL	GO:0005623//cell;GO:0016021//integral component of membrane;GO:0005886//plasma membrane	GO:0046872//metal ion binding;GO:0004222//metalloendopeptidase activity	GO:0042552//myelination;GO:0010961//cellular magnesium ion homeostasis;GO:0008361//regulation of cell size;GO:0042310//vasoconstriction;GO:1901380//negative regulation of potassium ion transmembrane transport;GO:0031133//regulation of axon diameter;GO:0048741//skeletal muscle fiber development;GO:0006874//cellular calcium ion homeostasis	K06577//Kell blood group glycoprotein [EC:3.4.24.-]	NP_000411.1//kell blood group glycoprotein [Homo sapiens]	2//1
112476	3082	0.33	1.6	2.27753	6.94777e-10	Up	5.49622e-11	PRRT2	GO:0016020//membrane;GO:0016021//integral component of membrane;GO:0030054//cell junction;GO:0045202//synapse;GO:0005886//plasma membrane;GO:0043005//neuron projection	GO:0017124//SH3 domain binding	GO:0050884//neuromuscular process controlling posture;GO:0009607//response to biotic stimulus	K00901//diacylglycerol kinase (ATP) [EC:2.7.1.107]	NP_001243371.1//proline-rich transmembrane protein 2 isoform 2 [Homo sapiens];XP_012360791.1//PREDICTED: proline-rich transmembrane protein 2 isoform X1 [Nomascus leucogenys];NP_660282.2//proline-rich transmembrane protein 2 isoform 1 [Homo sapiens]	1//3;2//1
8519	733	1.59	7.7	2.27583	5.40535e-11	Up	3.7386e-12	IFITM1	GO:0016020//membrane;GO:0016021//integral component of membrane;GO:0005886//plasma membrane	GO:0005057//signal transducer activity, downstream of receptor	GO:0035456//response to interferon-beta;GO:0060337//type I interferon signaling pathway;GO:0051607//defense response to virus;GO:0046597//negative regulation of viral entry into host cell;GO:0030336//negative regulation of cell migration;GO:0007166//cell surface receptor signaling pathway;GO:0045669//positive regulation of osteoblast differentiation;GO:0001503//ossification;GO:0035455//response t…	K19831//interferon induced transmembrane protein 1	NP_003632.3//interferon-induced transmembrane protein 1 [Homo sapiens]	3//A2MP1
548313	1108	0.12	0.58	2.27302	0.0750835	*	0.0287932	SSX4B	GO:0005634//nucleus	GO:0003714//transcription corepressor activity;GO:0003676//nucleic acid binding	GO:0006355//regulation of transcription, DNA-templated;GO:0006351//transcription, DNA-templated;GO:1903507//negative regulation of nucleic acid-templated transcription	K15624//protein SSX1	NP_783856.1//protein SSX4 isoform b [Homo sapiens];NP_005627.1//protein SSX4 isoform a [Homo sapiens]	3//A2MP1;2//1
2996	1783	0.14	0.67	2.25873	0.00946181	*	0.00261652	GYPE	GO:0005887//integral component of plasma membrane;GO:0005886//plasma membrane	NA	NA	K06575//glycophorin A;K20925//glycophorin B	NP_941391.2//glycophorin-E precursor [Homo sapiens];XP_009446623.1//PREDICTED: protein salvador homolog 1 isoform X2 [Pan troglodytes]	3//A2MP1;2//1
285313	7940	0.04	0.19	2.24793	0.000463797	Up	9.0788e-05	IGSF10	GO:0005576//extracellular region	NA	GO:2001222//regulation of neuron migration;GO:0001503//ossification	K17341//hemicentin	NP_849144.2//immunoglobulin superfamily member 10 isoform 1 precursor [Homo sapiens]	4;1//3
399888	1437	0.04	0.19	2.24793	0.339031	*	0.188309	FAM180B	NA	NA	NA	K14756//klotho [EC:3.2.1.31]	Q6P0A1.2//RecName: Full=Protein FAM180B	1//3
57091	2396	0.04	0.19	2.24793	0.410903	*	0.24646	CASS4	GO:0005856//cytoskeleton;GO:0005925//focal adhesion;GO:0005737//cytoplasm	NA	GO:0007155//cell adhesion	K16832//enhancer of filamentation 1	NP_001157586.1//cas scaffolding protein family member 4 isoform b [Homo sapiens];NP_065089.2//cas scaffolding protein family member 4 isoform a [Homo sapiens];NP_001157587.1//cas scaffolding protein family member 4 isoform c [Homo sapiens]	1//3;3//A2MP1
85366	2793	0.04	0.19	2.24793	0.120154	*	0.0505122	MYLK2	GO:0005634//nucleus;GO:0030017//sarcomere;GO:0005737//cytoplasm	GO:0005524//ATP binding;GO:0004683//calmodulin-dependent protein kinase activity;GO:0004687//myosin light chain kinase activity;GO:0005516//calmodulin binding	GO:0035556//intracellular signal transduction;GO:0010628//positive regulation of gene expression;GO:0032971//regulation of muscle filament sliding;GO:0046777//protein autophosphorylation;GO:0007274//neuromuscular synaptic transmission;GO:0055008//cardiac muscle tissue morphogenesis;GO:0018107//peptidyl-threonine phosphorylation;GO:0006941//striated muscle contraction;GO:0035914//skeletal muscle c…	K00907//myosin-light-chain kinase [EC:2.7.11.18]	NP_149109.1//myosin light chain kinase 2, skeletal/cardiac muscle [Homo sapiens]	3//A2MP1
7481	1927	0.03	0.14	2.22239	0.339107	*	0.188309	WNT11	GO:0005615//extracellular space;GO:0005576//extracellular region;GO:0005737//cytoplasm;GO:0005578//proteinaceous extracellular matrix	GO:0030295//protein kinase activator activity;GO:0005102//receptor binding;GO:0044212//transcription regulatory region DNA binding;GO:0005096//GTPase activator activity;GO:0005109//frizzled binding	GO:0001649//osteoblast differentiation;GO:0060412//ventricular septum morphogenesis;GO:0030335//positive regulation of cell migration;GO:0071260//cellular response to mechanical stimulus;GO:0061053//somite development;GO:0061101//neuroendocrine cell differentiation;GO:0032915//positive regulation of transforming growth factor beta2 production;GO:0003402//planar cell polarity pathway involved in a…	K01384//wingless-type MMTV integration site family, member 11	XP_020747150.1//protein Wnt-11 [Odocoileus virginianus texanus]	2//1
122773	2702	0.09	0.42	2.22239	0.00946393	*	0.00261652	KLHDC1	GO:0005829//cytosol	NA	NA	K12562//amphiphysin;K10317//F-box protein 42;K20285//Rab9 effector protein with kelch motifs	NP_751943.1//kelch domain-containing protein 1 [Homo sapiens]	2//1
5652	1889	0.03	0.14	2.22239	0.338918	*	0.188309	PRSS8	GO:0070062//extracellular exosome;GO:0005615//extracellular space;GO:0016021//integral component of membrane;GO:0005576//extracellular region;GO:0046658//anchored component of plasma membrane;GO:0005886//plasma membrane;GO:0019897//extrinsic component of plasma membrane	GO:0004252//serine-type endopeptidase activity;GO:0004175//endopeptidase activity;GO:0017080//sodium channel regulator activity;GO:0008236//serine-type peptidase activity	GO:0010765//positive regulation of sodium ion transport;GO:0070268//cornification	K08664//prostasin [EC:3.4.21.-];K09630//polyserase 2 [EC:3.4.21.-]	NP_002764.1//prostasin preproprotein [Homo sapiens]	4
146802	2355	0.03	0.14	2.22239	0.215324	*	0.104049	SLC47A2	GO:0016021//integral component of membrane;GO:0005886//plasma membrane	GO:0015307//drug:proton antiporter activity;GO:0015238//drug transmembrane transporter activity;GO:0015297//antiporter activity	GO:0055085//transmembrane transport;GO:0006855//drug transmembrane transport	K03327//multidrug resistance protein, MATE family	NP_001243592.1//multidrug and toxin extrusion protein 2 isoform 3 [Homo sapiens];NP_001093116.1//multidrug and toxin extrusion protein 2 isoform 2 [Homo sapiens];NP_690872.2//multidrug and toxin extrusion protein 2 isoform 1 [Homo sapiens]	1//3;3//A2MP1
5754	4105	0.03	0.14	2.22239	0.0750227	*	0.0287932	PTK7	GO:0005887//integral component of plasma membrane;GO:0005925//focal adhesion;GO:0005911//cell-cell junction	GO:1904929//coreceptor activity involved in Wnt signaling pathway, planar cell polarity pathway;GO:0005524//ATP binding;GO:0004672//protein kinase activity	GO:0016477//cell migration;GO:0060026//convergent extension;GO:0090103//cochlea morphogenesis;GO:0060484//lung-associated mesenchyme development;GO:0003281//ventricular septum development;GO:0060976//coronary vasculature development;GO:0031532//actin cytoskeleton reorganization;GO:0045198//establishment of epithelial cell apical/basal polarity;GO:0007165//signal transduction;GO:0090179//planar ce…	K05127//PTK7 protein tyrosine kinase 7 [EC:2.7.10.1]	NP_001257327.1//inactive tyrosine-protein kinase 7 isoform e [Homo sapiens];NP_690619.1//inactive tyrosine-protein kinase 7 isoform b precursor [Homo sapiens];XP_011927673.1//PREDICTED: inactive tyrosine-protein kinase 7 isoform X2 [Cercocebus atys];NP_690621.1//inactive tyrosine-protein kinase 7 isoform d precursor [Homo sapiens];NP_690620.1//inactive tyrosine-protein kinase 7 isoform c precurso…	1//3;4;3//A2MP1
221395	5762	0.03	0.14	2.22239	0.0427637	*	0.0147488	ADGRF5	GO:0009986//cell surface;GO:0031410//cytoplasmic vesicle;GO:0016021//integral component of membrane;GO:0045177//apical part of cell;GO:0005886//plasma membrane	GO:0004930//G-protein coupled receptor activity	GO:0043031//negative regulation of macrophage activation;GO:0007186//G-protein coupled receptor signaling pathway;GO:0007166//cell surface receptor signaling pathway;GO:0071073//positive regulation of phospholipid biosynthetic process;GO:0042593//glucose homeostasis;GO:0006112//energy reserve metabolic process;GO:0045444//fat cell differentiation;GO:0043129//surfactant homeostasis	K08458//G protein-coupled receptor 116	EAX04309.1//G protein-coupled receptor 116, isoform CRA_b [Homo sapiens]	4;1//3
119467	1160	0.05	0.23	2.20163	0.339145	*	0.188309	CLRN3	GO:0070062//extracellular exosome;GO:0016021//integral component of membrane	NA	NA	NA	NP_689524.1//clarin-3 [Homo sapiens]	4
4256	1858	0.07	0.32	2.19265	0.0749984	*	0.0287932	MGP	GO:0031012//extracellular matrix;GO:0070062//extracellular exosome;GO:0005578//proteinaceous extracellular matrix	GO:0005201//extracellular matrix structural constituent;GO:0005509//calcium ion binding;GO:0008147//structural constituent of bone	GO:0030500//regulation of bone mineralization;GO:0030154//cell differentiation;GO:0001502//cartilage condensation;GO:0001503//ossification	K19481//matrix Gla protein	NP_001177768.1//matrix Gla protein isoform 1 precursor [Homo sapiens];OWK03864.1//MGP [Cervus elaphus hippelaphus]	4;2//1
9246	1310	0.44	1.99	2.17719	1.25938e-05	Up	1.79453e-06	UBE2L6	GO:0005654//nucleoplasm;GO:0005829//cytosol	GO:0043130//ubiquitin binding;GO:0005524//ATP binding;GO:0042296//ISG15 transferase activity;GO:0004842//ubiquitin-protein transferase activity	GO:0044267//cellular protein metabolic process;GO:0019985//translesion synthesis;GO:0032020//ISG15-protein conjugation;GO:0006464//cellular protein modification process;GO:0032480//negative regulation of type I interferon production;GO:0019941//modification-dependent protein catabolic process	K04553//ubiquitin-conjugating enzyme E2 L6 [EC:2.3.2.23]	EAW73755.1//ubiquitin-conjugating enzyme E2L 6, isoform CRA_a, partial [Homo sapiens];XP_017706859.1//PREDICTED: ubiquitin/ISG15-conjugating enzyme E2 L6 [Rhinopithecus bieti]	4;2//1
643596	1514	0.04	0.18	2.16993	0.339373	*	0.188309	RNF224	NA	GO:0046872//metal ion binding	NA	K09381//paired box protein 3/7;K22157//E3 ubiquitin-protein ligase RNF183 [EC:2.3.2.27]	NP_001177157.1//RING finger protein 224 [Homo sapiens]	1//3
147920	618	0.1	0.45	2.16993	0.339297	*	0.188309	IGFL2	GO:0005615//extracellular space	GO:0005102//receptor binding	NA	NA	NP_001002915.2//insulin growth factor-like family member 2 isoform a [Homo sapiens];NP_001128585.1//insulin growth factor-like family member 2 isoform b precursor [Homo sapiens]	1//3;2//1
8534	3947	0.06	0.27	2.16993	0.00599308	*	0.00155972	CHST1	GO:0016021//integral component of membrane;GO:0000139//Golgi membrane	GO:0008146//sulfotransferase activity;GO:0001517//N-acetylglucosamine 6-O-sulfotransferase activity;GO:0045130//keratan sulfotransferase activity	GO:0006790//sulfur compound metabolic process;GO:0042339//keratan sulfate metabolic process;GO:0018146//keratan sulfate biosynthetic process;GO:0006012//galactose metabolic process;GO:0005976//polysaccharide metabolic process;GO:0006954//inflammatory response	K01022//keratan sulfate 6-sulfotransferase 1 [EC:2.8.2.21]	NP_003645.1//carbohydrate sulfotransferase 1 precursor [Homo sapiens]	5
202151	4330	0.02	0.09	2.16993	0.215462	*	0.104049	RANBP3L	GO:0005634//nucleus;GO:0005813//centrosome;GO:0005737//cytoplasm	GO:0008536//Ran GTPase binding;GO:0046332//SMAD binding	GO:0046604//positive regulation of mitotic centrosome separation;GO:0043547//positive regulation of GTPase activity;GO:0006405//RNA export from nucleus;GO:0007051//spindle organization;GO:0006511//ubiquitin-dependent protein catabolic process;GO:1901706//mesenchymal cell differentiation involved in bone development;GO:0045668//negative regulation of osteoblast differentiation;GO:0000082//G1/S tra…	K15304//Ran-binding protein 3	NP_001310208.1//ran-binding protein 3-like isoform 9 [Homo sapiens];NP_001310207.1//ran-binding protein 3-like isoform 8 [Homo sapiens];NP_001310205.1//ran-binding protein 3-like isoform 6 [Homo sapiens];NP_001310203.1//ran-binding protein 3-like isoform 4 [Homo sapiens];NP_001154901.1//ran-binding protein 3-like isoform 1 [Homo sapiens];NP_659437.3//ran-binding protein 3-like isoform 2 [Homo sap…	4;1//3;2//1
5137	9152	0.02	0.09	2.16993	0.0279232	*	0.0090249	PDE1C	GO:0005829//cytosol	GO:0046872//metal ion binding;GO:0004117//calmodulin-dependent cyclic-nucleotide phosphodiesterase activity;GO:0004114//3',5'-cyclic-nucleotide phosphodiesterase activity;GO:0005516//calmodulin binding	GO:0007165//signal transduction	K13755//calcium/calmodulin-dependent 3',5'-cyclic nucleotide phosphodiesterase [EC:3.1.4.17]	NP_001308988.1//calcium/calmodulin-dependent 3',5'-cyclic nucleotide phosphodiesterase 1C isoform 5 [Homo sapiens];NP_001177986.1//calcium/calmodulin-dependent 3',5'-cyclic nucleotide phosphodiesterase 1C isoform 2 [Homo sapiens];XP_011827569.1//PREDICTED: calcium/calmodulin-dependent 3',5'-cyclic nucleotide phosphodiesterase 1C isoform X1 [Mandrillus leucophaeus];NP_005011.1//calcium/calmodulin-…	4;1//3;3//A2MP1
1806	4451	0.04	0.18	2.16993	0.0427714	*	0.0147488	DPYD	GO:0005829//cytosol;GO:0005737//cytoplasm	GO:0050661//NADP binding;GO:0046872//metal ion binding;GO:0017113//dihydropyrimidine dehydrogenase (NADP+) activity;GO:0050660//flavin adenine dinucleotide binding;GO:0051539//4 iron, 4 sulfur cluster binding;GO:0042803//protein homodimerization activity	GO:0006212//uracil catabolic process;GO:0019483//beta-alanine biosynthetic process;GO:0046135//pyrimidine nucleoside catabolic process;GO:0006214//thymidine catabolic process;GO:0006210//thymine catabolic process;GO:0006145//purine nucleobase catabolic process;GO:0006208//pyrimidine nucleobase catabolic process	K00207//dihydropyrimidine dehydrogenase (NADP+) [EC:1.3.1.2]	NP_000101.2//dihydropyrimidine dehydrogenase [NADP(+)] isoform 1 [Homo sapiens];NP_001153773.1//dihydropyrimidine dehydrogenase [NADP(+)] isoform 2 [Homo sapiens]	1//3;3//A2MP1
25834	7876	0.02	0.09	2.16993	0.0279125	*	0.0090249	MGAT4C	NA	NA	NA	K13748//alpha-1,3-mannosylglycoprotein beta-1,4-N-acetylglucosaminyltransferase C [EC:2.4.1.201 2.4.1.145]	XP_008002375.1//PREDICTED: alpha-1,3-mannosyl-glycoprotein 4-beta-N-acetylglucosaminyltransferase C isoform X3 [Chlorocebus sabaeus];XP_014202736.1//PREDICTED: alpha-1,3-mannosyl-glycoprotein 4-beta-N-acetylglucosaminyltransferase C isoform X1 [Pan paniscus];XP_008002369.1//PREDICTED: alpha-1,3-mannosyl-glycoprotein 4-beta-N-acetylglucosaminyltransferase C isoform X1 [Chlorocebus sabaeus];XP_0103…	1//3;4
339488	2189	0.08	0.36	2.16993	0.042756	*	0.0147488	TFAP2E	GO:0005634//nucleus	GO:0000981//RNA polymerase II transcription factor activity, sequence-specific DNA binding;GO:0000978//RNA polymerase II proximal promoter sequence-specific DNA binding;GO:0000977//RNA polymerase II regulatory region sequence-specific DNA binding;GO:0046982//protein heterodimerization activity;GO:0001077//transcriptional activator activity, RNA polymerase II proximal promoter sequence-specific DN…	GO:0042127//regulation of cell proliferation;GO:0048856//anatomical structure development	K09179//transcription factor AP-2 epsilon	XP_017356586.1//PREDICTED: transcription factor AP-2-epsilon [Cebus capucinus imitator]	3//A2MP1
954	2110	1.3	5.81	2.16003	1.27954e-22	Up	3.65766e-24	ENTPD2	GO:0070062//extracellular exosome;GO:0005605//basal lamina;GO:0016021//integral component of membrane;GO:0005789//endoplasmic reticulum membrane;GO:0005886//plasma membrane	GO:0005524//ATP binding;GO:0017111//nucleoside-triphosphatase activity;GO:0017110//nucleoside-diphosphatase activity	GO:0007186//G-protein coupled receptor signaling pathway;GO:0009181//purine ribonucleoside diphosphate catabolic process;GO:0034656//nucleobase-containing small molecule catabolic process;GO:0030168//platelet activation	K01509//adenosinetriphosphatase [EC:3.6.1.3]	NP_982293.1//ectonucleoside triphosphate diphosphohydrolase 2 isoform 1 [Homo sapiens];NP_001237.1//ectonucleoside triphosphate diphosphohydrolase 2 isoform 2 [Homo sapiens]	3//A2MP1;2//1
8787	2306	0.37	1.65	2.15687	5.58996e-07	Up	6.48202e-08	RGS9	GO:0097381//photoreceptor disc membrane;GO:0005634//nucleus;GO:0001917//photoreceptor inner segment;GO:0005834//heterotrimeric G-protein complex;GO:0001750//photoreceptor outer segment;GO:0005886//plasma membrane;GO:0005737//cytoplasm	GO:0004871//signal transducer activity;GO:0032403//protein complex binding;GO:0005096//GTPase activator activity	GO:0007186//G-protein coupled receptor signaling pathway;GO:0006457//protein folding;GO:0007399//nervous system development;GO:0009968//negative regulation of signal transduction;GO:0007601//visual perception;GO:0035556//intracellular signal transduction;GO:0043627//response to estrogen;GO:0007212//dopamine receptor signaling pathway;GO:0008277//regulation of G-protein coupled receptor protein si…	K13765//regulator of G-protein signaling 9	NP_001075424.1//regulator of G-protein signaling 9 isoform 2 [Homo sapiens];NP_003826.2//regulator of G-protein signaling 9 isoform 1 [Homo sapiens];NP_001159405.1//regulator of G-protein signaling 9 isoform 3 [Homo sapiens]	1//3;3//A2MP1;2//1
80765	1344	0.09	0.4	2.152	0.120225	*	0.0505122	STARD5	GO:0005829//cytosol;GO:0005739//mitochondrion	GO:0032052//bile acid binding;GO:0015485//cholesterol binding;GO:0017127//cholesterol transporter activity	GO:0070508//cholesterol import;GO:0015721//bile acid and bile salt transport	K22291//StAR-related lipid transfer protein 3;K21988//transmembrane channel-like protein	NP_871629.1//stAR-related lipid transfer protein 5 [Homo sapiens]	2//1
9077	1984	0.03	0.13	2.11548	0.339069	*	0.188309	DIRAS3	GO:0016020//membrane;GO:0005622//intracellular;GO:0005886//plasma membrane	GO:0005525//GTP binding;GO:0003924//GTPase activity	GO:0007165//signal transduction;GO:0007264//small GTPase mediated signal transduction;GO:0006349//regulation of gene expression by genetic imprinting;GO:0000079//regulation of cyclin-dependent protein serine/threonine kinase activity	K07842//DIRAS family, GTP-binding Ras-like 3	NP_004666.1//GTP-binding protein Di-Ras3 precursor [Homo sapiens]	3//A2MP1
127	2004	0.03	0.13	2.11548	0.338312	*	0.188309	ADH4	GO:0005634//nucleus;GO:0005829//cytosol	GO:0016620//oxidoreductase activity, acting on the aldehyde or oxo group of donors, NAD or NADP as acceptor;GO:0019115//benzaldehyde dehydrogenase activity;GO:0005503//all-trans retinal binding;GO:0004032//alditol:NADP+ 1-oxidoreductase activity;GO:0051287//NAD binding;GO:0019841//retinol binding;GO:0004022//alcohol dehydrogenase (NAD) activity;GO:0004745//retinol dehydrogenase activity;GO:000827…	GO:0001523//retinoid metabolic process;GO:0006081//cellular aldehyde metabolic process;GO:0006069//ethanol oxidation;GO:0042572//retinol metabolic process;GO:0046164//alcohol catabolic process;GO:0006066//alcohol metabolic process;GO:1901661//quinone metabolic process	K13980//alcohol dehydrogenase 4 [EC:1.1.1.1]	NP_001293100.1//alcohol dehydrogenase 4 isoform 1 [Homo sapiens];AAA51595.1//alcohol dehydrogenase pi subunit [Homo sapiens]	1//3;4
283710	1044	0.18	0.78	2.11548	0.0427406	*	0.0147488	LOC283710	NA	NA	NA	NA	NP_001230467.1//uncharacterized protein LOC283710 [Homo sapiens]	2//1
59082	670	0.19	0.82	2.10962	0.120172	*	0.0505122	CARD18	GO:0043234//protein complex;GO:0005737//cytoplasm	GO:0089720//caspase binding;GO:0050700//CARD domain binding;GO:0004869//cysteine-type endopeptidase inhibitor activity;GO:0097200//cysteine-type endopeptidase activity involved in execution phase of apoptosis	GO:0097194//execution phase of apoptosis;GO:0032091//negative regulation of protein binding;GO:0050713//negative regulation of interleukin-1 beta secretion;GO:0042981//regulation of apoptotic process;GO:0097340//inhibition of cysteine-type endopeptidase activity;GO:0006954//inflammatory response	K12806//caspase recruitment domain-containing protein 16/17/18	NP_067546.1//caspase recruitment domain-containing protein 18 [Homo sapiens]	3//A2MP1
220136	1864	0.1	0.43	2.10434	0.0427483	*	0.0147488	CFAP53	NA	NA	GO:0003341//cilium movement;GO:0060271//cilium assembly;GO:0007368//determination of left/right symmetry	K11589//methyl-CpG-binding domain protein 1;K05058//leukemia inhibitory factor receptor;K16811//trichoplein keratin filament-binding protein	XP_003827259.2//PREDICTED: cilia- and flagella-associated protein 53 [Pan paniscus]	4
441161	689	0.56	2.4	2.09954	0.00195869	*	0.000442324	OOEP	GO:0005938//cell cortex;GO:0043234//protein complex;GO:0045177//apical part of cell	GO:0003723//RNA binding	GO:0009566//fertilization;GO:0009880//embryonic pattern specification;GO:0006468//protein phosphorylation;GO:0001701//in utero embryonic development;GO:0035088//establishment or maintenance of apical/basal cell polarity;GO:0007566//embryo implantation;GO:0043623//cellular protein complex assembly	NA	NP_001073976.1//oocyte-expressed protein homolog [Homo sapiens]	2//1
102723555	939	0.07	0.3	2.09954	0.338804	*	0.188309	SPDYE16	NA	GO:0019901//protein kinase binding	GO:0045859//regulation of protein kinase activity	K08694//speedy	NP_001338526.1//putative speedy protein E16 [Homo sapiens]	1//3
148170	904	0.42	1.8	2.09954	0.00195761	*	0.000442324	CDC42EP5	GO:0016020//membrane;GO:0012505//endomembrane system;GO:0005856//cytoskeleton;GO:0005829//cytosol;GO:0005886//plasma membrane;GO:0005737//cytoplasm	GO:0017049//GTP-Rho binding;GO:0005096//GTPase activator activity	GO:0007266//Rho protein signal transduction;GO:0031274//positive regulation of pseudopodium assembly;GO:0030838//positive regulation of actin filament polymerization;GO:0008360//regulation of cell shape;GO:0007254//JNK cascade	K16628//collagen, type VII, alpha	NP_659494.2//cdc42 effector protein 5 [Homo sapiens]	3//A2MP1
3822	1223	0.29	1.24	2.09622	0.00209527	*	0.000477464	KLRC2	GO:0005887//integral component of plasma membrane;GO:0016021//integral component of membrane;GO:0005886//plasma membrane;GO:0043235//receptor complex	GO:0030246//carbohydrate binding;GO:1990405//protein antigen binding;GO:0004888//transmembrane signaling receptor activity;GO:0023024//MHC class I protein complex binding	GO:0002228//natural killer cell mediated immunity;GO:0007165//signal transduction;GO:0045087//innate immune response;GO:0006968//cellular defense response	K06541//killer cell lectin-like receptor subfamily C	NP_002251.2//NKG2-C type II integral membrane protein [Homo sapiens]	3//A2MP1
284040	2515	0.15	0.64	2.09311	0.00195815	*	0.000442324	CDRT4	NA	NA	NA	NA	XP_018869073.1//PREDICTED: CMT1A duplicated region transcript 4 protein isoform X1 [Gorilla gorilla gorilla]	1//3
54847	4952	0.12	0.51	2.08746	2.06421e-05	Up	3.0645e-06	SIDT1	GO:0016021//integral component of membrane	GO:0003723//RNA binding;GO:0051033//RNA transmembrane transporter activity	GO:0033227//dsRNA transport	K11594//ATP-dependent RNA helicase DDX3X [EC:3.6.4.13];K04264//thromboxane A2 receptor;K06588//integrin beta 5;K20526//transgelin	NP_001309227.1//SID1 transmembrane family member 1 isoform 7 [Homo sapiens];NP_001295279.1//SID1 transmembrane family member 1 isoform 1 precursor [Homo sapiens];NP_001309224.1//SID1 transmembrane family member 1 isoform 4 precursor [Homo sapiens];XP_016862153.1//PREDICTED: SID1 transmembrane family member 1 isoform X2 [Homo sapiens];NP_060169.2//SID1 transmembrane family member 1 isoform 2 precu…	1//3;2//1
343505	1611	0.08	0.34	2.08746	0.12019	*	0.0505122	NBPF7	GO:0005737//cytoplasm	NA	NA	K22244//regenerating islet-derived protein 4;K16549//myomegalin	NP_001041445.1//putative neuroblastoma breakpoint family member 7 [Homo sapiens]	2//1
23624	1591	0.04	0.17	2.08746	0.338577	*	0.188309	CBLC	GO:0070062//extracellular exosome;GO:0005634//nucleus;GO:0045121//membrane raft;GO:0005886//plasma membrane	GO:0061630//ubiquitin protein ligase activity;GO:0030971//receptor tyrosine kinase binding;GO:0005154//epidermal growth factor receptor binding;GO:0001784//phosphotyrosine residue binding;GO:0005509//calcium ion binding;GO:0008270//zinc ion binding;GO:0017124//SH3 domain binding;GO:0004871//signal transducer activity	GO:0042059//negative regulation of epidermal growth factor receptor signaling pathway;GO:0043407//negative regulation of MAP kinase activity;GO:0016567//protein ubiquitination;GO:0007166//cell surface receptor signaling pathway;GO:0042787//protein ubiquitination involved in ubiquitin-dependent protein catabolic process;GO:0007175//negative regulation of epidermal growth factor-activated receptor …	K04707//E3 ubiquitin-protein ligase CBL [EC:2.3.2.27]	NP_001124324.1//E3 ubiquitin-protein ligase CBL-C isoform 2 [Homo sapiens];NP_036248.3//E3 ubiquitin-protein ligase CBL-C isoform 1 [Homo sapiens]	1//3;3//A2MP1
5273	2128	0.09	0.38	2.078	0.0427791	*	0.0147488	SERPINB10	NA	NA	NA	K13963//serpin B	XP_009250730.1//PREDICTED: serpin B10 [Pongo abelii]	2//1
342850	4748	0.09	0.38	2.078	0.000454928	Up	8.8741e-05	ANKRD62	NA	NA	NA	K17299//POTE ankyrin domain family protein	NP_001264262.1//ankyrin repeat domain-containing protein 62 [Homo sapiens]	1//3
150356	2533	0.05	0.21	2.07039	0.120136	*	0.0505122	CHADL	GO:0031012//extracellular matrix;GO:0005578//proteinaceous extracellular matrix	GO:0098633//collagen fibril binding;GO:0005518//collagen binding	GO:0032331//negative regulation of chondrocyte differentiation;GO:1904027//negative regulation of collagen fibril organization	K06248//chondroadherin	AAH68590.1//CHADL protein, partial [Homo sapiens]	1//3
79148	1198	0.33	1.37	2.05364	0.00100538	*	0.00021311	MMP28	GO:0031012//extracellular matrix;GO:0005737//cytoplasm;GO:0005578//proteinaceous extracellular matrix	GO:0004222//metalloendopeptidase activity;GO:0008270//zinc ion binding	GO:0010760//negative regulation of macrophage chemotaxis	K08006//matrix metalloproteinase-28 (epilysin) [EC:3.4.24.-]	NP_077278.1//matrix metalloproteinase-28 isoform 1 preproprotein [Homo sapiens];NP_001027449.1//matrix metalloproteinase-28 isoform 3 precursor [Homo sapiens]	4;3//A2MP1;2//1
3574	1957	0.07	0.29	2.05063	0.0750106	*	0.0287932	IL7	GO:0005615//extracellular space;GO:0005576//extracellular region	GO:0008083//growth factor activity;GO:0005125//cytokine activity;GO:0005139//interleukin-7 receptor binding	GO:2001240//negative regulation of extrinsic apoptotic signaling pathway in absence of ligand;GO:0010468//regulation of gene expression;GO:0048873//homeostasis of number of cells within a tissue;GO:0030890//positive regulation of B cell proliferation;GO:0046622//positive regulation of organ growth;GO:0006959//humoral immune response;GO:0045582//positive regulation of T cell differentiation;GO:004…	K05431//interleukin 7	NP_001186817.1//interleukin-7 isoform 4 precursor [Homo sapiens];NP_000871.1//interleukin-7 isoform 1 precursor [Homo sapiens];NP_001186815.1//interleukin-7 isoform 2 precursor [Homo sapiens];NP_001186816.1//interleukin-7 isoform 3 precursor [Homo sapiens]	1//3;3//A2MP1
26576	2014	0.09	0.37	2.03953	0.0674259	*	0.0252114	SRPK3	GO:0005634//nucleus;GO:0005737//cytoplasm	GO:0004674//protein serine/threonine kinase activity;GO:0005524//ATP binding	GO:0050684//regulation of mRNA processing;GO:0030154//cell differentiation;GO:0000245//spliceosomal complex assembly;GO:0007519//skeletal muscle tissue development;GO:0035556//intracellular signal transduction;GO:0060537//muscle tissue development	K08832//serine/threonine-protein kinase SRPK3 [EC:2.7.11.1]	NP_001164231.1//SRSF protein kinase 3 isoform 2 [Homo sapiens];NP_001164232.1//SRSF protein kinase 3 isoform 3 [Homo sapiens];NP_055185.2//SRSF protein kinase 3 isoform 1 [Homo sapiens]	1//3;3//A2MP1
55321	1516	0.22	0.9	2.03242	0.00340423	*	0.000819748	TMEM74B	GO:0016021//integral component of membrane	NA	NA	NA	XP_016883412.1//PREDICTED: transmembrane protein 74B isoform X2 [Homo sapiens];NP_060824.1//transmembrane protein 74B isoform 1 [Homo sapiens]	1//3;2//1
8789	1367	0.05	0.2	2	0.339335	*	0.188309	FBP2	GO:0070062//extracellular exosome;GO:0005654//nucleoplasm;GO:0005829//cytosol;GO:0005886//plasma membrane	GO:0042802//identical protein binding;GO:0042132//fructose 1,6-bisphosphate 1-phosphatase activity	GO:0005986//sucrose biosynthetic process;GO:0006002//fructose 6-phosphate metabolic process;GO:0006094//gluconeogenesis;GO:0006000//fructose metabolic process;GO:0005975//carbohydrate metabolic process;GO:0030388//fructose 1,6-bisphosphate metabolic process	K03841//fructose-1,6-bisphosphatase I [EC:3.1.3.11]	XP_012890385.1//PREDICTED: fructose-1,6-bisphosphatase isozyme 2 [Dipodomys ordii]	3//A2MP1
6335	9771	0.01	0.04	2	0.0364765	*	0.0122472	SCN9A	GO:0042995//cell projection;GO:0005887//integral component of plasma membrane;GO:0001518//voltage-gated sodium channel complex	GO:0005248//voltage-gated sodium channel activity;GO:0031402//sodium ion binding	GO:0035725//sodium ion transmembrane transport;GO:0009636//response to toxic substance;GO:0006954//inflammatory response;GO:0048266//behavioral response to pain;GO:0086010//membrane depolarization during action potential;GO:0019228//neuronal action potential;GO:0009791//post-embryonic development;GO:0019233//sensory perception of pain;GO:0006814//sodium ion transport	K04841//voltage-gated sodium channel type IX alpha	NP_002968.1//sodium channel protein type 9 subunit alpha [Homo sapiens]	3//A2MP1
4969	3455	0.02	0.08	2	0.339259	*	0.188309	OGN	GO:0031012//extracellular matrix;GO:0070062//extracellular exosome;GO:0005783//endoplasmic reticulum;GO:0005615//extracellular space;GO:1903561//extracellular vesicle;GO:0005578//proteinaceous extracellular matrix;GO:0005796//Golgi lumen;GO:0005576//extracellular region;GO:0043202//lysosomal lumen	GO:0008083//growth factor activity	GO:0048662//negative regulation of smooth muscle cell proliferation;GO:0018146//keratan sulfate biosynthetic process;GO:0042340//keratan sulfate catabolic process;GO:0007409//axonogenesis	K08126//osteoglycin (osteoinductive factor, mimecan)	NP_077727.3//mimecan isoform 1 [Homo sapiens];XP_012507285.1//PREDICTED: mimecan isoform X2 [Propithecus coquereli]	4;3//A2MP1
10143	1731	0.01	0.04	2	0.643937	*	0.466386	CLEC3A	GO:0005576//extracellular region	GO:0030246//carbohydrate binding	GO:0001501//skeletal system development	K17519//C-type lectin domain family 3 member A	NP_001231684.1//C-type lectin domain family 3 member A isoform 2 [Homo sapiens];NP_005743.4//C-type lectin domain family 3 member A isoform 1 precursor [Homo sapiens]	4;1//3
100462977	1555	0.01	0.04	2	0.643771	*	0.466386	MTRNR2L1	NA	NA	NA	K22237//Rab effector MyRIP	XP_012365851.1//PREDICTED: rab effector MyRIP [Nomascus leucogenys]	1//3
57188	7290	0.01	0.04	2	0.124031	*	0.0525196	ADAMTSL3	GO:0043231//intracellular membrane-bounded organelle;GO:0005578//proteinaceous extracellular matrix	GO:0004222//metalloendopeptidase activity;GO:0008270//zinc ion binding	NA	K08631//a disintegrin and metalloproteinase with thrombospondin motifs 17 [EC:3.4.24.-]	NP_001288039.1//ADAMTS-like protein 3 isoform b precursor [Homo sapiens];NP_997400.2//ADAMTS-like protein 3 isoform a precursor [Homo sapiens]	1//3;2//1
121643	3356	0.01	0.04	2	0.388114	*	0.225218	FOXN4	GO:0005634//nucleus	GO:0003682//chromatin binding;GO:0043565//sequence-specific DNA binding;GO:0001158//enhancer sequence-specific DNA binding;GO:0003700//DNA binding transcription factor activity	GO:0030154//cell differentiation;GO:0006355//regulation of transcription, DNA-templated;GO:0006351//transcription, DNA-templated;GO:0035881//amacrine cell differentiation;GO:0010842//retina layer formation;GO:0045893//positive regulation of transcription, DNA-templated;GO:0001947//heart looping;GO:0008016//regulation of heart contraction;GO:0060579//ventral spinal cord interneuron fate commitment…	K09407//forkhead box protein N	NP_998761.2//forkhead box protein N4 [Homo sapiens]	2//1
147686	3514	0.01	0.04	2	0.643605	*	0.466386	ZNF418	NA	NA	NA	K09228//KRAB domain-containing zinc finger protein	XP_017365039.1//PREDICTED: zinc finger protein 418 isoform X3 [Cebus capucinus imitator];XP_017365036.1//PREDICTED: zinc finger protein 418 isoform X1 [Cebus capucinus imitator];XP_017365037.1//PREDICTED: zinc finger protein 418 isoform X2 [Cebus capucinus imitator];XP_017365040.1//PREDICTED: zinc finger protein 418 isoform X4 [Cebus capucinus imitator]	1//3;2//1
7512	3333	0.01	0.04	2	0.387492	*	0.225218	XPNPEP2	NA	NA	NA	K14208//Xaa-Pro aminopeptidase 2 [EC:3.4.11.9]	XP_002763295.2//PREDICTED: xaa-Pro aminopeptidase 2 [Callithrix jacchus]	5
1439	4848	0.01	0.04	2	0.222551	*	0.108758	CSF2RB	GO:0005887//integral component of plasma membrane;GO:0030526//granulocyte macrophage colony-stimulating factor receptor complex;GO:0016021//integral component of membrane;GO:0005622//intracellular;GO:0005886//plasma membrane	GO:0004713//protein tyrosine kinase activity;GO:0005088//Ras guanyl-nucleotide exchange factor activity;GO:0004872//receptor activity;GO:0004896//cytokine receptor activity	GO:0044267//cellular protein metabolic process;GO:0007585//respiratory gaseous exchange;GO:0000165//MAPK cascade;GO:0007165//signal transduction;GO:0038156//interleukin-3-mediated signaling pathway;GO:0032496//response to lipopolysaccharide;GO:0038043//interleukin-5-mediated signaling pathway;GO:0036016//cellular response to interleukin-3	K04738//cytokine receptor common subunit beta	XP_005261397.1//PREDICTED: cytokine receptor common subunit beta isoform X3 [Homo sapiens]	2//1
729830	11369	0.05	0.2	2	0.000142293	Up	2.49446e-05	FAM160A1	NA	NA	NA	K12581//CCR4-NOT transcription complex subunit 7/8;K11447//histone demethylase [EC:1.14.11.-];K01064//wingless-type MMTV integration site family, member 9	NP_001103447.1//protein FAM160A1 [Homo sapiens]	1//3;2//1
221188	3310	0.01	0.04	2	0.387326	*	0.225218	ADGRG5	GO:0016021//integral component of membrane;GO:0005886//plasma membrane	GO:0004930//G-protein coupled receptor activity	GO:0007186//G-protein coupled receptor signaling pathway;GO:0007166//cell surface receptor signaling pathway	K08459//G protein-coupled receptor 114	NP_001305410.1//adhesion G-protein coupled receptor G5 isoform 2 precursor [Homo sapiens];NP_722579.1//adhesion G-protein coupled receptor G5 isoform 1 precursor [Homo sapiens]	1//3;3//A2MP1;2//1
170261	2244	0.08	0.32	2	0.0674484	*	0.0252114	ZCCHC12	GO:0016607//nuclear speck	GO:0008270//zinc ion binding;GO:0030374//ligand-dependent nuclear receptor transcription coactivator activity;GO:0003676//nucleic acid binding	GO:0006351//transcription, DNA-templated;GO:0030509//BMP signaling pathway	K12015//tripartite motif-containing protein 39 [EC:2.3.2.27]	NP_776159.1//zinc finger CCHC domain-containing protein 12 [Homo sapiens]	1//3;3//A2MP1
54734	1876	0.01	0.04	2	0.640858	*	0.466386	RAB39A	GO:0045335//phagocytic vesicle;GO:0005794//Golgi apparatus;GO:0005829//cytosol;GO:0030670//phagocytic vesicle membrane;GO:0005764//lysosome;GO:0005886//plasma membrane;GO:0000139//Golgi membrane	GO:0005525//GTP binding;GO:0003924//GTPase activity	GO:0090385//phagosome-lysosome fusion;GO:0006914//autophagy;GO:0090383//phagosome acidification;GO:0015031//protein transport;GO:0061024//membrane organization	K07924//Ras-related protein Rab-39A	NP_059986.1//ras-related protein Rab-39A [Homo sapiens]	2//1
5017	3039	0.01	0.04	2	0.38716	*	0.225218	OVOL1	GO:0005634//nucleus	GO:0000981//RNA polymerase II transcription factor activity, sequence-specific DNA binding;GO:0000978//RNA polymerase II proximal promoter sequence-specific DNA binding;GO:0046872//metal ion binding;GO:0001078//transcriptional repressor activity, RNA polymerase II proximal promoter sequence-specific DNA binding	GO:0007498//mesoderm development;GO:0043588//skin development;GO:0001822//kidney development;GO:0006351//transcription, DNA-templated;GO:0007283//spermatogenesis;GO:1901994//negative regulation of meiotic cell cycle phase transition;GO:0008544//epidermis development;GO:2000647//negative regulation of stem cell proliferation;GO:0051729//germline cell cycle switching, mitotic to meiotic cell cycle	K09216//ovo	XP_002821563.3//PREDICTED: putative transcription factor Ovo-like 1 [Pongo abelii]	3//A2MP1
349633	1541	0.01	0.04	2	0.63971	*	0.466386	PLET1	GO:0009897//external side of plasma membrane;GO:0016324//apical plasma membrane;GO:0005576//extracellular region;GO:0005886//plasma membrane;GO:0031225//anchored component of membrane	NA	GO:0006501//C-terminal protein lipidation;GO:0030335//positive regulation of cell migration;GO:0030154//cell differentiation;GO:0035313//wound healing, spreading of epidermal cells;GO:0001953//negative regulation of cell-matrix adhesion	NA	NP_001138496.1//placenta-expressed transcript 1 protein precursor [Homo sapiens]	1//3
2833	1670	0.01	0.04	2	0.639656	*	0.466386	CXCR3	GO:0005887//integral component of plasma membrane;GO:0009897//external side of plasma membrane;GO:0016021//integral component of membrane;GO:0005886//plasma membrane;GO:0005737//cytoplasm	GO:0019958//C-X-C chemokine binding;GO:0004872//receptor activity;GO:0019956//chemokine binding;GO:0004950//chemokine receptor activity;GO:0016494//C-X-C chemokine receptor activity	GO:0007166//cell surface receptor signaling pathway;GO:0030816//positive regulation of cAMP metabolic process;GO:0010818//T cell chemotaxis;GO:0071954//chemokine (C-C motif) ligand 11 production;GO:1900119//positive regulation of execution phase of apoptosis;GO:0045766//positive regulation of angiogenesis;GO:0006935//chemotaxis;GO:0043950//positive regulation of cAMP-mediated signaling;GO:0007186…	K04188//C-X-C chemokine receptor type 3	NP_001495.1//C-X-C chemokine receptor type 3 isoform 1 [Homo sapiens];XP_010364890.1//PREDICTED: C-X-C chemokine receptor type 3 isoform X1 [Rhinopithecus roxellana]	1//3
254122	1719	0.01	0.04	2	0.639547	*	0.466386	SNX32	GO:0005768//endosome;GO:0019898//extrinsic component of membrane	GO:0035091//phosphatidylinositol binding	GO:0016241//regulation of macroautophagy;GO:0016050//vesicle organization;GO:0006897//endocytosis;GO:0015031//protein transport	K17920//sorting nexin-5/6/32	XP_007980262.1//PREDICTED: sorting nexin-32 isoform X2 [Chlorocebus sabaeus]	2//1
339906	1749	0.01	0.04	2	0.639111	*	0.466386	PRSS42	GO:0005576//extracellular region;GO:0046658//anchored component of plasma membrane;GO:0005737//cytoplasm	GO:0004252//serine-type endopeptidase activity	GO:0007281//germ cell development;GO:0007283//spermatogenesis	K09625//testisin [EC:3.4.21.-];K09639//transmembrane protease serine 8 [EC:3.4.21.-];K09640//transmembrane protease serine 9 [EC:3.4.21.-]	XP_010373114.1//PREDICTED: serine protease 42 [Rhinopithecus roxellana]	2//1
100131107	1512	0.01	0.04	2	0.639002	*	0.466386	LOC100131107	NA	NA	NA	NA	NP_001297071.1//putative UPF0607 protein ENSP00000383783 [Homo sapiens]	1//3
387758	3024	0.01	0.04	2	0.386871	*	0.225218	FIBIN	GO:0005783//endoplasmic reticulum;GO:0005794//Golgi apparatus;GO:0005576//extracellular region	GO:0003743//translation initiation factor activity;GO:0042803//protein homodimerization activity	GO:0010042//response to manganese ion;GO:1904627//response to phorbol 13-acetate 12-myristate;GO:0071548//response to dexamethasone	NA	NP_976249.1//fin bud initiation factor homolog precursor [Homo sapiens]	1//3
7476	1732	0.01	0.04	2	0.638731	*	0.466386	WNT7A	GO:0070062//extracellular exosome;GO:0005788//endoplasmic reticulum lumen;GO:0005615//extracellular space;GO:0030666//endocytic vesicle membrane;GO:0098793//presynapse;GO:0005796//Golgi lumen;GO:0005578//proteinaceous extracellular matrix;GO:0009986//cell surface;GO:0005576//extracellular region;GO:0005886//plasma membrane	GO:0005125//cytokine activity;GO:0048018//receptor ligand activity;GO:0005102//receptor binding;GO:0005109//frizzled binding	GO:0046330//positive regulation of JNK cascade;GO:0048103//somatic stem cell division;GO:0032270//positive regulation of cellular protein metabolic process;GO:0035659//Wnt signaling pathway involved in wound healing, spreading of epidermal cells;GO:0035019//somatic stem cell population maintenance;GO:0010595//positive regulation of endothelial cell migration;GO:0051965//positive regulation of syn…	K00572//wingless-type MMTV integration site family, member 7	NP_004616.2//protein Wnt-7a precursor [Homo sapiens]	3//A2MP1
26240	1673	0.01	0.04	2	0.638459	*	0.466386	FAM50B	GO:0045171//intercellular bridge;GO:0005634//nucleus;GO:0005654//nucleoplasm	NA	NA	K13119//protein FAM50	NP_036267.1//protein FAM50B [Homo sapiens]	2//1
9172	5018	0.01	0.04	2	0.508583	*	0.333714	MYOM2	NA	NA	NA	K12567//titin [EC:2.7.11.1]	XP_007959780.1//PREDICTED: myomesin-2 isoform X2 [Chlorocebus sabaeus]	3//A2MP1
81035	3134	0.01	0.04	2	0.386582	*	0.225218	COLEC12	NA	NA	NA	K10062//collectin sub-family member 12	XP_002194661.2//PREDICTED: collectin-12 [Taeniopygia guttata]	2//1
1440	1485	0.01	0.04	2	0.637483	*	0.466386	CSF3	GO:0005615//extracellular space;GO:0005576//extracellular region	GO:0008083//growth factor activity;GO:0005125//cytokine activity;GO:0019899//enzyme binding;GO:0005130//granulocyte colony-stimulating factor receptor binding	GO:0050731//positive regulation of peptidyl-tyrosine phosphorylation;GO:1901215//negative regulation of neuron death;GO:0051897//positive regulation of protein kinase B signaling;GO:0071222//cellular response to lipopolysaccharide;GO:0045471//response to ethanol;GO:0032092//positive regulation of protein binding;GO:0030225//macrophage differentiation;GO:0030838//positive regulation of actin filam…	K05423//granulocyte colony-stimulating factor	NP_001171618.1//granulocyte colony-stimulating factor isoform d precursor [Homo sapiens];NP_000750.1//granulocyte colony-stimulating factor isoform a precursor [Homo sapiens];NP_757374.2//granulocyte colony-stimulating factor isoform c precursor [Homo sapiens];NP_757373.1//granulocyte colony-stimulating factor isoform b precursor [Homo sapiens]	1//3;3//A2MP1;2//1
1995	4661	0.01	0.04	2	0.508246	*	0.333714	ELAVL3	NA	GO:0003723//RNA binding;GO:0017091//AU-rich element binding	GO:0007399//nervous system development;GO:0030154//cell differentiation	K13208//ELAV like protein 2/3/4	XP_017450979.1//PREDICTED: ELAV-like protein 3 isoform X1 [Rattus norvegicus];XP_006242678.2//PREDICTED: ELAV-like protein 3 isoform X2 [Rattus norvegicus]	3//A2MP1;2//1
5972	1493	0.01	0.04	2	0.637158	*	0.466386	REN	GO:0005615//extracellular space;GO:0005622//intracellular;GO:0005576//extracellular region;GO:0045177//apical part of cell;GO:0005886//plasma membrane;GO:0005737//cytoplasm	GO:0008233//peptidase activity;GO:0005102//receptor binding;GO:0005159//insulin-like growth factor receptor binding;GO:0004190//aspartic-type endopeptidase activity	GO:0008217//regulation of blood pressure;GO:0001822//kidney development;GO:0035690//cellular response to drug;GO:0070305//response to cGMP;GO:0032496//response to lipopolysaccharide;GO:0008584//male gonad development;GO:0050435//amyloid-beta metabolic process;GO:0042756//drinking behavior;GO:0002003//angiotensin maturation;GO:0009755//hormone-mediated signaling pathway;GO:0001823//mesonephros dev…	K01380//renin [EC:3.4.23.15]	XP_003893299.2//renin [Papio anubis]	3//A2MP1
10661	1645	0.01	0.04	2	0.637104	*	0.466386	KLF1	GO:0005634//nucleus;GO:0000790//nuclear chromatin	GO:0046872//metal ion binding;GO:0000987//proximal promoter sequence-specific DNA binding;GO:0044212//transcription regulatory region DNA binding;GO:0003700//DNA binding transcription factor activity	GO:0060135//maternal process involved in female pregnancy;GO:0006355//regulation of transcription, DNA-templated;GO:1901653//cellular response to peptide;GO:0006351//transcription, DNA-templated;GO:0045893//positive regulation of transcription, DNA-templated;GO:0030218//erythrocyte differentiation	K09204//krueppel-like factor 1	NP_006554.1//Krueppel-like factor 1 [Homo sapiens]	4
196993	1842	0.01	0.04	2	0.636563	*	0.466386	CT62	NA	NA	NA	NA	NP_001096128.1//cancer/testis antigen 62 [Homo sapiens]	1//3
116337	1609	0.01	0.04	2	0.636078	*	0.466386	PANX3	GO:0012505//endomembrane system;GO:0005921//gap junction;GO:0016021//integral component of membrane;GO:0005886//plasma membrane	GO:0022829//wide pore channel activity;GO:0055077//gap junction hemi-channel activity	GO:0007267//cell-cell signaling;GO:0006812//cation transport;GO:0034214//protein hexamerization	K20857//pannexin 2/3	NP_443191.1//pannexin-3 [Homo sapiens]	2//1
312	1510	0.01	0.04	2	0.635862	*	0.466386	ANXA13	GO:0070062//extracellular exosome;GO:0070382//exocytic vesicle;GO:0016323//basolateral plasma membrane;GO:0005654//nucleoplasm;GO:0005615//extracellular space;GO:0045121//membrane raft;GO:0016324//apical plasma membrane;GO:0005886//plasma membrane	GO:0005544//calcium-dependent phospholipid binding;GO:0005509//calcium ion binding;GO:0001786//phosphatidylserine binding;GO:1901611//phosphatidylglycerol binding	GO:0030154//cell differentiation;GO:0042998//positive regulation of Golgi to plasma membrane protein transport;GO:0042997//negative regulation of Golgi to plasma membrane protein transport	K17099//annexin A13	NP_004297.2//annexin A13 isoform a [Homo sapiens];NP_001003954.1//annexin A13 isoform b [Homo sapiens]	3//A2MP1;2//1
348303	1629	0.01	0.04	2	0.635593	*	0.466386	SELENOV	NA	NA	NA	K11661//helicase SRCAP [EC:3.6.4.-];K06051//delta	XP_016802414.1//PREDICTED: selenoprotein V-like isoform X1 [Pan troglodytes]	1//3
2257	5408	0.02	0.08	2	0.187159	*	0.0873106	FGF12	GO:0005634//nucleus;GO:0005615//extracellular space;GO:0005622//intracellular	GO:0044325//ion channel binding;GO:0008083//growth factor activity;GO:0017080//sodium channel regulator activity;GO:0008201//heparin binding	GO:0007399//nervous system development;GO:0008344//adult locomotory behavior;GO:1905150//regulation of voltage-gated sodium channel activity;GO:2000649//regulation of sodium ion transmembrane transporter activity;GO:0003254//regulation of membrane depolarization;GO:0008543//fibroblast growth factor receptor signaling pathway;GO:0007165//signal transduction;GO:0007507//heart development;GO:0007267…	K04358//fibroblast growth factor	NP_004104.3//fibroblast growth factor 12 isoform 2 [Homo sapiens];NP_066360.1//fibroblast growth factor 12 isoform 1 [Homo sapiens]	4;5
84073	3207	0.01	0.04	2	0.386006	*	0.225218	MYCBPAP	GO:0016020//membrane;GO:0005737//cytoplasm	NA	GO:0030154//cell differentiation;GO:0007275//multicellular organism development;GO:0007268//chemical synaptic transmission;GO:0007283//spermatogenesis	NA	NP_115509.4//MYCBP-associated protein [Homo sapiens]	4
163183	1036	0.05	0.2	2	0.50815	*	0.333714	SYNE4	GO:0034993//LINC complex;GO:0031309//integral component of nuclear outer membrane	NA	GO:0045198//establishment of epithelial cell apical/basal polarity	K07603//collagen, type XVII, alpha;K19346//nesprin-2;K16882//protein piccolo	NP_001284664.1//nesprin-4 isoform 2 [Homo sapiens];NP_001034965.1//nesprin-4 isoform 1 [Homo sapiens]	2//1
1084	1058	0.01	0.04	2	0.97544	*	0.965802	CEACAM3	GO:0035579//specific granule membrane;GO:0016021//integral component of membrane;GO:0005886//plasma membrane	NA	GO:0050900//leukocyte migration;GO:0043312//neutrophil degranulation	K06499//carcinoembryonic antigen-related cell adhesion molecule	NP_001264092.1//carcinoembryonic antigen-related cell adhesion molecule 3 isoform 2 precursor [Homo sapiens];NP_001806.2//carcinoembryonic antigen-related cell adhesion molecule 3 isoform 1 precursor [Homo sapiens]	4;2//1
11061	1535	0.01	0.04	2	0.634518	*	0.466386	CNMD	NA	NA	NA	K04590//vasoactive intestinal peptide receptor 2;K09291//nucleoprotein TPR	EAW52048.1//leukocyte cell derived chemotaxin 1, isoform CRA_b [Homo sapiens];EAW52047.1//leukocyte cell derived chemotaxin 1, isoform CRA_a [Homo sapiens]	1//3;2//1
27129	2415	0.04	0.16	2	0.187109	*	0.0873106	HSPB7	GO:0005634//nucleus;GO:0005654//nucleoplasm;GO:0016235//aggresome;GO:0015629//actin cytoskeleton;GO:0005739//mitochondrion;GO:0015030//Cajal body;GO:0005737//cytoplasm	GO:0008022//protein C-terminus binding;GO:0031005//filamin binding	GO:0006986//response to unfolded protein;GO:0008016//regulation of heart contraction	K09546//heat shock protein beta-7	XP_001152022.2//PREDICTED: heat shock protein beta-7 isoform X3 [Pan troglodytes];XP_009447270.1//PREDICTED: heat shock protein beta-7 isoform X1 [Pan troglodytes];NP_001336611.1//heat shock protein beta-7 isoform 1 [Homo sapiens];XP_009447280.1//PREDICTED: heat shock protein beta-7 isoform X2 [Pan troglodytes]	4;1//3
84871	2961	0.01	0.04	2	0.385841	*	0.225218	AGBL4	GO:0036064//ciliary basal body;GO:0005814//centriole;GO:0005794//Golgi apparatus;GO:0005829//cytosol	GO:0015631//tubulin binding;GO:0008270//zinc ion binding;GO:0004181//metallocarboxypeptidase activity	GO:0035609//C-terminal protein deglutamylation;GO:0035608//protein deglutamylation;GO:0051607//defense response to virus;GO:0035610//protein side chain deglutamylation	K05840//dopamine receptor D5;K04257//olfactory receptor	NP_001310503.1//cytosolic carboxypeptidase 6 isoform 3 [Homo sapiens];NP_001310504.1//cytosolic carboxypeptidase 6 isoform 4 [Homo sapiens];BAG52938.1//unnamed protein product [Homo sapiens];NP_001310502.1//cytosolic carboxypeptidase 6 isoform 2 [Homo sapiens]	1//3;3//A2MP1
729	3722	0.01	0.04	2	0.385718	*	0.225218	C6	GO:0070062//extracellular exosome;GO:0005579//membrane attack complex;GO:0005576//extracellular region	NA	GO:0030449//regulation of complement activation;GO:0006956//complement activation;GO:0019835//cytolysis;GO:0001701//in utero embryonic development;GO:0006958//complement activation, classical pathway;GO:0001970//positive regulation of activation of membrane attack complex;GO:0045766//positive regulation of angiogenesis;GO:0045087//innate immune response	K03995//complement component 6	XP_005248414.1//PREDICTED: complement component C6 isoform X5 [Homo sapiens]	3//A2MP1;2//1
116444	3299	0.02	0.08	2	0.338652	*	0.188309	GRIN3B	GO:0017146//NMDA selective glutamate receptor complex;GO:0098794//postsynapse;GO:0016021//integral component of membrane;GO:0030054//cell junction;GO:0005886//plasma membrane;GO:0045211//postsynaptic membrane;GO:0043025//neuronal cell body	GO:0016594//glycine binding;GO:0004970//ionotropic glutamate receptor activity;GO:0005234//extracellularly glutamate-gated ion channel activity;GO:0042165//neurotransmitter binding;GO:0005262//calcium channel activity;GO:0030594//neurotransmitter receptor activity;GO:0005261//cation channel activity	GO:0051924//regulation of calcium ion transport;GO:0035235//ionotropic glutamate receptor signaling pathway;GO:0051205//protein insertion into membrane	K05214//glutamate receptor ionotropic, NMDA 3B	NP_619635.1//glutamate receptor ionotropic, NMDA 3B precursor [Homo sapiens]	2//1
2303	1683	0.01	0.04	2	0.633768	*	0.466386	FOXC2	GO:0005634//nucleus	GO:0043565//sequence-specific DNA binding;GO:0003700//DNA binding transcription factor activity	NA	K09396//forkhead box protein C	XP_016785809.1//PREDICTED: forkhead box protein C2 [Pan troglodytes]	2//1
56884	4805	0.01	0.04	2	0.507957	*	0.333714	FSTL5	GO:0005576//extracellular region	GO:0005509//calcium ion binding	NA	K17341//hemicentin	NP_001121900.1//follistatin-related protein 5 isoform c precursor [Homo sapiens];NP_001121899.1//follistatin-related protein 5 isoform b precursor [Homo sapiens];NP_064501.2//follistatin-related protein 5 isoform a precursor [Homo sapiens]	4;2//1
10871	1602	0.01	0.04	2	0.63334	*	0.466386	CD300C	GO:0005887//integral component of plasma membrane;GO:0016021//integral component of membrane;GO:0005886//plasma membrane	GO:0004888//transmembrane signaling receptor activity	GO:0002376//immune system process;GO:0006968//cellular defense response;GO:0050776//regulation of immune response	K06719//CD300 antigen	NP_006669.1//CMRF35-like molecule 6 precursor [Homo sapiens]	4
7456	4600	0.01	0.04	2	0.507861	*	0.333714	WIPF1	GO:0001726//ruffle;GO:0005884//actin filament;GO:0005829//cytosol;GO:0031410//cytoplasmic vesicle;GO:0015629//actin cytoskeleton	GO:0003779//actin binding;GO:0005522//profilin binding;GO:0017124//SH3 domain binding	GO:0030048//actin filament-based movement;GO:0008154//actin polymerization or depolymerization;GO:0038096//Fc-gamma receptor signaling pathway involved in phagocytosis;GO:0051707//response to other organism;GO:0006461//protein complex assembly	K19475//WAS/WASL-interacting protein	NP_003378.3//WAS/WASL-interacting protein family member 1 [Homo sapiens]	4;1//3
163059	2343	0.01	0.04	2	0.6327	*	0.466386	ZNF433	GO:0005634//nucleus	GO:0046872//metal ion binding;GO:0003677//DNA binding	GO:0006355//regulation of transcription, DNA-templated;GO:0006351//transcription, DNA-templated	K09228//KRAB domain-containing zinc finger protein	NP_001295277.1//zinc finger protein 433 isoform 3 [Homo sapiens];NP_001073880.1//zinc finger protein 433 isoform 1 [Homo sapiens]	1//3;2//1
81797	1869	0.01	0.04	2	0.632593	*	0.466386	OR12D3	GO:0016021//integral component of membrane;GO:0005886//plasma membrane	GO:0004888//transmembrane signaling receptor activity;GO:0004984//olfactory receptor activity;GO:0004930//G-protein coupled receptor activity	GO:0007186//G-protein coupled receptor signaling pathway;GO:0050907//detection of chemical stimulus involved in sensory perception	K04257//olfactory receptor	NP_112221.1//olfactory receptor 12D3 [Homo sapiens]	2//1
64091	1700	0.01	0.04	2	0.632486	*	0.466386	POPDC2	GO:0042383//sarcolemma;GO:0016021//integral component of membrane	NA	GO:0002027//regulation of heart rate	K21108//blood vessel epicardial substance	NP_001295262.1//popeye domain-containing protein 2 isoform 2 [Homo sapiens];NP_071418.2//popeye domain-containing protein 2 isoform 1 [Homo sapiens]	1//3;3//A2MP1
919	1687	0.01	0.04	2	0.632327	*	0.466386	CD247	GO:0042101//T cell receptor complex;GO:0042105//alpha-beta T cell receptor complex;GO:0016021//integral component of membrane;GO:0005886//plasma membrane;GO:0005737//cytoplasm	GO:0042802//identical protein binding;GO:0004888//transmembrane signaling receptor activity;GO:1990782//protein tyrosine kinase binding;GO:0042803//protein homodimerization activity	GO:0051289//protein homotetramerization;GO:0050852//T cell receptor signaling pathway;GO:0050690//regulation of defense response to virus by virus;GO:0038096//Fc-gamma receptor signaling pathway involved in phagocytosis;GO:0007166//cell surface receptor signaling pathway;GO:0031295//T cell costimulation;GO:0050776//regulation of immune response;GO:0070207//protein homotrimerization;GO:0002250//ad…	K06453//CD3Z antigen, zeta polypeptide	EAW90790.1//CD247 antigen, isoform CRA_a [Homo sapiens]	3//A2MP1;2//1
5069	10995	0.01	0.04	2	0.131645	*	0.0565784	PAPPA	GO:0005615//extracellular space;GO:0016021//integral component of membrane;GO:0005576//extracellular region	GO:0008237//metallopeptidase activity;GO:0004222//metalloendopeptidase activity;GO:0008270//zinc ion binding	GO:0044267//cellular protein metabolic process;GO:0007565//female pregnancy;GO:0051384//response to glucocorticoid;GO:0032354//response to follicle-stimulating hormone	K07762//pappalysin-1 [EC:3.4.24.79]	NP_002572.2//pappalysin-1 preproprotein [Homo sapiens]	4
340441	1838	0.01	0.04	2	0.632007	*	0.466386	POTEA	NA	NA	NA	K17299//POTE ankyrin domain family protein	XP_001140309.2//PREDICTED: POTE ankyrin domain family member A [Pan troglodytes];NP_001002920.1//POTE ankyrin domain family member A isoform 1 [Homo sapiens]	1//3;2//1
55567	12528	0.01	0.04	2	0.335254	*	0.18544	DNAH3	NA	NA	NA	K10408//dynein heavy chain, axonemal	XP_018868309.1//PREDICTED: dynein heavy chain 3, axonemal [Gorilla gorilla gorilla]	1//3;2//1
5169	3247	0.02	0.08	2	0.338426	*	0.188309	ENPP3	GO:0070062//extracellular exosome;GO:0005887//integral component of plasma membrane;GO:0016021//integral component of membrane;GO:0048471//perinuclear region of cytoplasm	GO:0004551//nucleotide diphosphatase activity;GO:0047429//nucleoside-triphosphate diphosphatase activity;GO:0046872//metal ion binding;GO:0005044//scavenger receptor activity;GO:0030247//polysaccharide binding;GO:0004528//phosphodiesterase I activity;GO:0035529//NADH pyrophosphatase activity;GO:0003676//nucleic acid binding	GO:0009143//nucleoside triphosphate catabolic process;GO:0006955//immune response;GO:0006796//phosphate-containing compound metabolic process	K01513//ectonucleotide pyrophosphatase/phosphodiesterase family member 1/3 [EC:3.1.4.1 3.6.1.9]	XP_003255764.1//PREDICTED: ectonucleotide pyrophosphatase/phosphodiesterase family member 3 isoform X1 [Nomascus leucogenys]	4
8492	4573	0.01	0.04	2	0.507765	*	0.333714	PRSS12	GO:0016020//membrane;GO:0030425//dendrite;GO:0030424//axon;GO:0031410//cytoplasmic vesicle;GO:0043195//terminal bouton;GO:0043083//synaptic cleft;GO:0005886//plasma membrane	GO:0004252//serine-type endopeptidase activity;GO:0005044//scavenger receptor activity;GO:0008236//serine-type peptidase activity	GO:0031638//zymogen activation;GO:0006887//exocytosis	K09624//neurotrypsin [EC:3.4.21.-]	NP_003610.2//neurotrypsin precursor [Homo sapiens]	3//A2MP1
4588	8003	0.01	0.04	2	0.0676147	*	0.0253618	MUC6	GO:0005576//extracellular region;GO:0005886//plasma membrane;GO:0005796//Golgi lumen	GO:0005201//extracellular matrix structural constituent	GO:0002223//stimulatory C-type lectin receptor signaling pathway;GO:0016266//O-glycan processing;GO:0030277//maintenance of gastrointestinal epithelium	K22023//mucin-6	NP_005952.2//mucin-6 precursor [Homo sapiens]	2//1
285641	2983	0.01	0.04	2	0.384491	*	0.225218	SLC36A3	GO:0005774//vacuolar membrane;GO:0016021//integral component of membrane	GO:0015193//L-proline transmembrane transporter activity;GO:0015187//glycine transmembrane transporter activity;GO:0015180//L-alanine transmembrane transporter activity;GO:0005280//hydrogen:amino acid symporter activity;GO:0015078//hydrogen ion transmembrane transporter activity	GO:0015816//glycine transport	K14209//solute carrier family 36 (proton-coupled amino acid transporter)	XP_010371987.1//PREDICTED: proton-coupled amino acid transporter 3 isoform X2 [Rhinopithecus roxellana];NP_001138489.1//proton-coupled amino acid transporter 3 isoform 1 [Homo sapiens]	1//3;3//A2MP1
100507650	1629	0.04	0.16	2	0.338388	*	0.188309	RNF212B	GO:0000795//synaptonemal complex	GO:0046872//metal ion binding;GO:0019789//SUMO transferase activity	GO:0007129//synapsis;GO:0016925//protein sumoylation	K09379//zinc finger homeobox protein 2;K10330//ankyrin repeat and SOCS box protein 8	NP_001269251.1//RING finger protein 212B [Homo sapiens]	2//1
113835	3327	0.02	0.08	2	0.33835	*	0.188309	ZNF257	NA	NA	NA	K09228//KRAB domain-containing zinc finger protein	XP_009433435.2//PREDICTED: LOW QUALITY PROTEIN: zinc finger protein 257 [Pan troglodytes]	1//3;3//A2MP1
344657	1866	0.01	0.04	2	0.629938	*	0.466386	LRRIQ4	GO:0034702//ion channel complex;GO:0005886//plasma membrane;GO:0005737//cytoplasm	GO:0005225//volume-sensitive anion channel activity	GO:0007165//signal transduction;GO:0098656//anion transmembrane transport	K19613//leucine-rich repeat protein SHOC2	XP_516869.3//PREDICTED: leucine-rich repeat and IQ domain-containing protein 4 isoform X1 [Pan troglodytes]	2//1
80129	5283	0.03	0.12	2	0.0749863	*	0.0287932	CCDC170	NA	NA	NA	K10352//myosin heavy chain	NP_079335.2//coiled-coil domain-containing protein 170 [Homo sapiens]	3//A2MP1
12	1629	0.04	0.16	2	0.338274	*	0.188309	SERPINA3	GO:0070062//extracellular exosome;GO:0005615//extracellular space;GO:0072562//blood microparticle	GO:0004867//serine-type endopeptidase inhibitor activity	NA	K04525//serpin peptidase inhibitor, clade A	EAW81588.1//serpin peptidase inhibitor, clade A (alpha-1 antiproteinase, antitrypsin), member 3, isoform CRA_b [Homo sapiens]	4
160419	1705	0.01	0.04	2	0.629463	*	0.466386	C12orf50	NA	NA	NA	NA	XP_016874376.1//PREDICTED: uncharacterized protein C12orf50 isoform X2 [Homo sapiens]	1//3
50614	1744	0.01	0.04	2	0.628988	*	0.466386	GALNT9	GO:0016021//integral component of membrane;GO:0000139//Golgi membrane	GO:0004653//polypeptide N-acetylgalactosaminyltransferase activity;GO:0046872//metal ion binding;GO:0030246//carbohydrate binding;GO:0016757//transferase activity, transferring glycosyl groups	GO:0006486//protein glycosylation;GO:0006493//protein O-linked glycosylation;GO:0016266//O-glycan processing	K00710//polypeptide N-acetylgalactosaminyltransferase [EC:2.4.1.41]	XP_011837610.1//PREDICTED: polypeptide N-acetylgalactosaminyltransferase 9 isoform X1 [Mandrillus leucophaeus];XP_003814635.1//PREDICTED: polypeptide N-acetylgalactosaminyltransferase 9 [Pan paniscus]	1//3;3//A2MP1
57529	5426	0.01	0.04	2	0.221621	*	0.108758	RTL9	NA	NA	NA	K21125//mucin-5AC;K22016//mucin-3/17	NP_065820.1//retrotransposon Gag-like protein 9 [Homo sapiens]	2//1
1493	1923	0.01	0.04	2	0.628882	*	0.466386	CTLA4	GO:0098636//protein complex involved in cell adhesion;GO:0005887//integral component of plasma membrane;GO:0009897//external side of plasma membrane;GO:0005794//Golgi apparatus;GO:0045334//clathrin-coated endocytic vesicle;GO:0016021//integral component of membrane;GO:0005886//plasma membrane;GO:0048471//perinuclear region of cytoplasm	NA	GO:0050853//B cell receptor signaling pathway;GO:0031295//T cell costimulation;GO:0002250//adaptive immune response;GO:0042130//negative regulation of T cell proliferation;GO:0043065//positive regulation of apoptotic process;GO:0050777//negative regulation of immune response;GO:0006955//immune response;GO:0030889//negative regulation of B cell proliferation;GO:0006974//cellular response to DNA da…	K06538//cytotoxic T-lymphocyte-associated protein 4	XP_011805292.1//PREDICTED: cytotoxic T-lymphocyte protein 4 isoform X2 [Colobus angolensis palliatus];NP_005205.2//cytotoxic T-lymphocyte protein 4 isoform CTLA4-TM precursor [Homo sapiens]	4;2//1
55237	3464	0.01	0.04	2	0.383961	*	0.225218	VRTN	NA	GO:0004803//transposase activity;GO:0043565//sequence-specific DNA binding	GO:0006313//transposition, DNA-mediated	K16628//collagen, type VII, alpha	NP_060698.2//vertnin [Homo sapiens]	2//1
285311	1740	0.01	0.04	2	0.62883	*	0.466386	C3orf56	NA	NA	NA	NA	NP_001007535.1//putative uncharacterized protein C3orf56 [Homo sapiens]	2//1
474354	1642	0.01	0.04	2	0.628146	*	0.466386	LRRC18	GO:0005737//cytoplasm	NA	GO:0007165//signal transduction	K10130//leucine-rich repeats and death domain-containing protein	NP_001006940.3//leucine-rich repeat-containing protein 18 [Homo sapiens]	3//A2MP1
342510	3525	0.03	0.12	2	0.2821	*	0.148273	CD300E	NA	NA	NA	K06719//CD300 antigen	BAG64571.1//unnamed protein product [Homo sapiens]	2//1
84282	2032	0.03	0.12	2	0.507334	*	0.333714	RNF135	GO:0005829//cytosol;GO:0005737//cytoplasm	GO:0046872//metal ion binding;GO:0042802//identical protein binding;GO:0043021//ribonucleoprotein complex binding;GO:0004842//ubiquitin-protein transferase activity	GO:0032728//positive regulation of interferon-beta production;GO:0016567//protein ubiquitination;GO:0016579//protein deubiquitination;GO:0045088//regulation of innate immune response;GO:0032480//negative regulation of type I interferon production;GO:0045087//innate immune response	K16272//E3 ubiquitin-protein ligase RNF135 [EC:2.3.2.27]	XP_002827271.2//PREDICTED: E3 ubiquitin-protein ligase RNF135 isoform X1 [Pongo abelii];XP_003778828.2//PREDICTED: E3 ubiquitin-protein ligase RNF135 isoform X3 [Pongo abelii];XP_009249753.1//PREDICTED: E3 ubiquitin-protein ligase RNF135 isoform X2 [Pongo abelii]	1//3;3//A2MP1
2638	1895	0.01	0.04	2	0.627463	*	0.466386	GC	GO:0070062//extracellular exosome;GO:0005615//extracellular space;GO:0072562//blood microparticle;GO:0005829//cytosol;GO:0043202//lysosomal lumen;GO:0005576//extracellular region	GO:0005499//vitamin D binding;GO:0003779//actin binding;GO:1902118//calcidiol binding	GO:0051180//vitamin transport;GO:0042359//vitamin D metabolic process	K12258//vitamin D-binding protein	NP_001191236.1//vitamin D-binding protein isoform 3 precursor [Homo sapiens]	1//3;3//A2MP1
7805	2240	0.11	0.44	2	0.0241222	*	0.007618	LAPTM5	GO:0005765//lysosomal membrane;GO:0005887//integral component of plasma membrane;GO:0005764//lysosome	NA	GO:0006810//transport;GO:1990830//cellular response to leukemia inhibitory factor	K12387//lysosomal-associated transmembrane protein	NP_006753.1//lysosomal-associated transmembrane protein 5 [Homo sapiens]	2//1
84217	1610	0.01	0.04	2	0.627306	*	0.466386	ZMYND12	GO:0005622//intracellular	GO:0046872//metal ion binding	NA	NA	NP_001139664.1//zinc finger MYND domain-containing protein 12 isoform 2 [Homo sapiens];NP_115633.3//zinc finger MYND domain-containing protein 12 isoform 1 [Homo sapiens]	4;1//3
133482	1878	0.01	0.04	2	0.626886	*	0.466386	SLCO6A1	GO:0005887//integral component of plasma membrane;GO:0016021//integral component of membrane;GO:0005886//plasma membrane	GO:0005215//transporter activity;GO:0015347//sodium-independent organic anion transmembrane transporter activity	GO:0043252//sodium-independent organic anion transport;GO:0006811//ion transport	K14357//solute carrier organic anion transporter family, member 6A	NP_775759.3//solute carrier organic anion transporter family member 6A1 isoform 1 [Homo sapiens];NP_001275933.1//solute carrier organic anion transporter family member 6A1 isoform 2 [Homo sapiens];NP_001294943.1//solute carrier organic anion transporter family member 6A1 isoform 3 [Homo sapiens]	4;1//3
338809	1858	0.01	0.04	2	0.626782	*	0.466386	C12orf74	NA	NA	NA	NA	EAW97470.1//hypothetical protein LOC338809, partial [Homo sapiens]	3//A2MP1;2//1
1116	1867	0.01	0.04	2	0.626415	*	0.466386	CHI3L1	GO:0070062//extracellular exosome;GO:0005615//extracellular space;GO:0005783//endoplasmic reticulum;GO:0035580//specific granule lumen;GO:0005576//extracellular region;GO:0005737//cytoplasm;GO:0005578//proteinaceous extracellular matrix;GO:0048471//perinuclear region of cytoplasm	GO:0005201//extracellular matrix structural constituent;GO:0030246//carbohydrate binding;GO:0008061//chitin binding	GO:0030324//lung development;GO:0051897//positive regulation of protein kinase B signaling;GO:0071356//cellular response to tumor necrosis factor;GO:0051216//cartilage development;GO:0071347//cellular response to interleukin-1;GO:0070555//response to interleukin-1;GO:0005975//carbohydrate metabolic process;GO:0043312//neutrophil degranulation;GO:0045766//positive regulation of angiogenesis;GO:000…	K17523//chitinase-3-like protein 1/2	NP_001267.2//chitinase-3-like protein 1 precursor [Homo sapiens]	2//1
646915	2649	0.03	0.12	2	0.338123	*	0.188309	ZNF806	NA	NA	NA	K09228//KRAB domain-containing zinc finger protein	NP_001342390.1//zinc finger protein 806 isoform 2 [Homo sapiens];XP_017715274.1//PREDICTED: zinc finger protein 285 isoform X1 [Rhinopithecus bieti]	1//3
2741	1683	0.01	0.04	2	0.626259	*	0.466386	GLRA1	GO:0043231//intracellular membrane-bounded organelle;GO:0030425//dendrite;GO:0005783//endoplasmic reticulum;GO:0009897//external side of plasma membrane;GO:0030054//cell junction;GO:0034707//chloride channel complex;GO:0043204//perikaryon;GO:0043025//neuronal cell body;GO:0043005//neuron projection;GO:0005887//integral component of plasma membrane;GO:0060077//inhibitory synapse;GO:0016021//integr…	GO:0022824//transmitter-gated ion channel activity;GO:0030977//taurine binding;GO:0016594//glycine binding;GO:0042802//identical protein binding;GO:0016934//extracellularly glycine-gated chloride channel activity;GO:0008270//zinc ion binding	GO:0043200//response to amino acid;GO:0034220//ion transmembrane transport;GO:0051260//protein homooligomerization;GO:0007601//visual perception;GO:0060012//synaptic transmission, glycinergic;GO:0002087//regulation of respiratory gaseous exchange by neurological system process;GO:0007340//acrosome reaction;GO:0097305//response to alcohol;GO:0006821//chloride transport;GO:0007218//neuropeptide sig…	K05193//glycine receptor alpha-1	NP_001139512.1//glycine receptor subunit alpha-1 isoform 1 precursor [Homo sapiens];CAA36258.1//inhibitory glycine receptor [Homo sapiens];NP_000162.2//glycine receptor subunit alpha-1 isoform 2 precursor [Homo sapiens]	1//3;3//A2MP1
163747	1719	0.01	0.04	2	0.625997	*	0.466386	LEXM	GO:0005761//mitochondrial ribosome	NA	GO:1903862//positive regulation of oxidative phosphorylation;GO:0008284//positive regulation of cell proliferation	NA	XP_018889915.1//PREDICTED: lymphocyte expansion molecule [Gorilla gorilla gorilla]	1//3;2//1
145264	1497	0.01	0.04	2	0.625841	*	0.466386	SERPINA12	GO:0005615//extracellular space;GO:0005886//plasma membrane	GO:0004867//serine-type endopeptidase inhibitor activity	GO:0051055//negative regulation of lipid biosynthetic process;GO:0090181//regulation of cholesterol metabolic process;GO:0090207//regulation of triglyceride metabolic process;GO:0014068//positive regulation of phosphatidylinositol 3-kinase signaling;GO:0046628//positive regulation of insulin receptor signaling pathway;GO:0045721//negative regulation of gluconeogenesis	K04525//serpin peptidase inhibitor, clade A	NP_776249.1//serpin A12 precursor [Homo sapiens]	1//3;3//A2MP1
6554	1631	0.01	0.04	2	0.625789	*	0.466386	SLC10A1	GO:0016323//basolateral plasma membrane;GO:0005887//integral component of plasma membrane;GO:0016021//integral component of membrane;GO:0005886//plasma membrane	GO:0008508//bile acid:sodium symporter activity;GO:0001618//virus receptor activity	GO:0006810//transport;GO:0015721//bile acid and bile salt transport	K14341//solute carrier family 10 (sodium/bile acid cotransporter), member 1	NP_003040.1//sodium/bile acid cotransporter [Homo sapiens]	3//A2MP1
50801	1694	0.01	0.04	2	0.62558	*	0.466386	KCNK4	NA	NA	NA	K04915//potassium channel subfamily K member 4	XP_012633391.1//potassium channel subfamily K member 4 isoform X1 [Microcebus murinus];AAI10328.1//KCNK4 protein, partial [Homo sapiens]	1//3;2//1
647309	3624	0.01	0.04	2	0.38319	*	0.225218	GMNC	GO:0005634//nucleus	GO:0003682//chromatin binding	GO:0060271//cilium assembly;GO:0008283//cell proliferation;GO:0006270//DNA replication initiation;GO:0007049//cell cycle	K10749//geminin	NP_001140158.1//geminin coiled-coil domain-containing protein 1 [Homo sapiens]	2//1
342977	846	0.08	0.32	2	0.338086	*	0.188309	NANOS3	GO:0010494//cytoplasmic stress granule;GO:0005634//nucleus;GO:0000932//P-body;GO:0005737//cytoplasm;GO:0048471//perinuclear region of cytoplasm	GO:0003723//RNA binding;GO:0008270//zinc ion binding	GO:0048477//oogenesis;GO:0007283//spermatogenesis;GO:0006417//regulation of translation;GO:1900153//positive regulation of nuclear-transcribed mRNA catabolic process, deadenylation-dependent decay;GO:0007281//germ cell development;GO:0017148//negative regulation of translation;GO:0007275//multicellular organism development;GO:0051726//regulation of cell cycle;GO:2001234//negative regulation of ap…	K18761//protein nanos 3	NP_001092092.1//nanos homolog 3 [Homo sapiens]	2//1
27445	17095	0.01	0.04	2	0.191737	*	0.090209	PCLO	GO:0016020//membrane;GO:0070062//extracellular exosome;GO:0048788//cytoskeleton of presynaptic active zone;GO:0005856//cytoskeleton;GO:0048786//presynaptic active zone;GO:0030054//cell junction;GO:0045202//synapse;GO:0014069//postsynaptic density	GO:0046872//metal ion binding;GO:0005522//profilin binding;GO:0005544//calcium-dependent phospholipid binding;GO:0005509//calcium ion binding	GO:0035418//protein localization to synapse;GO:0030073//insulin secretion;GO:0019933//cAMP-mediated signaling;GO:0007416//synapse assembly;GO:0017157//regulation of exocytosis;GO:0016079//synaptic vesicle exocytosis;GO:0007010//cytoskeleton organization;GO:0099526//presynapse to nucleus signaling pathway	K16882//protein piccolo	NP_149015.2//protein piccolo isoform 1 [Homo sapiens];NP_055325.2//protein piccolo isoform 2 [Homo sapiens]	2//1;5
342125	4696	0.01	0.04	2	0.507046	*	0.333714	TMC3	GO:0016021//integral component of membrane	NA	GO:0006811//ion transport	K21988//transmembrane channel-like protein	NP_001074001.1//transmembrane channel-like protein 3 [Homo sapiens]	2//1
1369	1756	0.01	0.04	2	0.624851	*	0.466386	CPN1	GO:0030141//secretory granule;GO:0005615//extracellular space;GO:0005794//Golgi apparatus;GO:0005576//extracellular region;GO:0097060//synaptic membrane;GO:0043025//neuronal cell body	GO:0004185//serine-type carboxypeptidase activity;GO:0008270//zinc ion binding;GO:0004181//metallocarboxypeptidase activity	GO:0010815//bradykinin catabolic process;GO:0030449//regulation of complement activation;GO:0051384//response to glucocorticoid;GO:0030070//insulin processing	K01292//carboxypeptidase N catalytic subunit [EC:3.4.17.3]	NP_001299.1//carboxypeptidase N catalytic chain precursor [Homo sapiens]	2//1
145864	1983	0.44	1.74	1.98351	3.37096e-06	Up	4.3949e-07	HAPLN3	GO:0005615//extracellular space;GO:0005578//proteinaceous extracellular matrix	GO:0005201//extracellular matrix structural constituent;GO:0005540//hyaluronic acid binding	GO:0007155//cell adhesion;GO:0001501//skeletal system development;GO:0007417//central nervous system development	K06852//hyaluronan and proteoglycan link protein 3	XP_011519563.1//PREDICTED: hyaluronan and proteoglycan link protein 3 isoform X1 [Homo sapiens];NP_001294881.1//hyaluronan and proteoglycan link protein 3 isoform 1 [Homo sapiens]	1//3;3//A2MP1
441273	1983	0.53	2.09	1.97944	1.6537e-07	Up	1.76859e-08	SPDYE2	NA	GO:0019901//protein kinase binding	GO:0045859//regulation of protein kinase activity	K08694//speedy	NP_001026789.2//speedy protein E2 [Homo sapiens]	3//A2MP1
100529241	4279	1.32	5.18	1.97241	1.95353e-36	Up	2.85284e-38	HSPE1-MOB4	GO:0005737//cytoplasm	GO:0005524//ATP binding	GO:0006457//protein folding	K04078//chaperonin GroES	XP_004871754.3//MOB-like protein phocein isoform X4 [Heterocephalus glaber]	1//3
3834	1354	0.09	0.35	1.95936	0.187259	*	0.0873106	KIF25	GO:0005874//microtubule;GO:0005813//centrosome;GO:0005737//cytoplasm;GO:0005871//kinesin complex	GO:0005524//ATP binding;GO:0003777//microtubule motor activity;GO:0008569//ATP-dependent microtubule motor activity, minus-end-directed;GO:0008017//microtubule binding;GO:0016887//ATPase activity	GO:0051647//nucleus localization;GO:0000070//mitotic sister chromatid segregation;GO:0007018//microtubule-based movement;GO:0051294//establishment of spindle orientation;GO:0051289//protein homotetramerization;GO:0010507//negative regulation of autophagy;GO:0046603//negative regulation of mitotic centrosome separation;GO:0006996//organelle organization	K18627//kinesin family member 25	NP_005346.3//kinesin-like protein KIF25 isoform 2 [Homo sapiens];NP_085118.2//kinesin-like protein KIF25 isoform 1 [Homo sapiens]	3//A2MP1;2//1
392636	2475	0.09	0.35	1.95936	0.0266396	*	0.00853058	AGMO	GO:0005783//endoplasmic reticulum;GO:0016021//integral component of membrane;GO:0005789//endoplasmic reticulum membrane	GO:0005506//iron ion binding;GO:0004497//monooxygenase activity;GO:0050479//glyceryl-ether monooxygenase activity	GO:0046485//ether lipid metabolic process;GO:0019432//triglyceride biosynthetic process;GO:0006643//membrane lipid metabolic process;GO:0008610//lipid biosynthetic process	K15537//alkylglycerol monooxygenase [EC:1.14.16.5]	NP_001004320.1//alkylglycerol monooxygenase [Homo sapiens]	1//3
58475	2841	0.08	0.31	1.9542	0.0266448	*	0.00853058	MS4A7	GO:0016021//integral component of membrane	NA	NA	K22191//membrane-spanning 4-domains subfamily A member 5/6/7	NP_067024.1//membrane-spanning 4-domains subfamily A member 7 isoform 1 [Homo sapiens];NP_996821.1//membrane-spanning 4-domains subfamily A member 7 isoform 2 [Homo sapiens]	4;1//3
126669	6186	0.06	0.23	1.9386	0.00493393	*	0.00124881	SHE	NA	GO:0005070//SH3/SH2 adaptor activity	GO:0007165//signal transduction	K17985//activating molecule in BECN1-regulated autophagy protein 1;K15696//RING finger protein 113B	NP_001010846.1//SH2 domain-containing adapter protein E [Homo sapiens]	2//1
9080	2139	0.12	0.46	1.9386	0.0241269	*	0.007618	CLDN9	GO:0016021//integral component of membrane;GO:0005923//bicellular tight junction;GO:0005886//plasma membrane	GO:0005198//structural molecule activity	NA	K06087//claudin	XP_008694995.1//PREDICTED: claudin-9 [Ursus maritimus]	3//A2MP1
340542	840	0.53	2.03	1.93742	0.00282349	*	0.000661832	BEX5	GO:0070062//extracellular exosome;GO:0005737//cytoplasm	NA	NA	K12465//nerve growth factor receptor-associated protein 1	NP_001012996.1//protein BEX5 [Homo sapiens]	1//3;2//1
6578	4234	0.16	0.61	1.93074	0.000116888	Up	2.00842e-05	SLCO2A1	GO:0016020//membrane;GO:0005887//integral component of plasma membrane;GO:0005886//plasma membrane	GO:0005319//lipid transporter activity;GO:0015132//prostaglandin transmembrane transporter activity;GO:0015347//sodium-independent organic anion transmembrane transporter activity	GO:0043252//sodium-independent organic anion transport;GO:0006869//lipid transport	K14345//solute carrier organic anion transporter family, member 2A	NP_005621.2//solute carrier organic anion transporter family member 2A1 [Homo sapiens]	2//1
50943	2292	0.05	0.19	1.926	0.187084	*	0.0873106	FOXP3	GO:0005654//nucleoplasm;GO:0005737//cytoplasm	GO:0051525//NFAT protein binding;GO:0003714//transcription corepressor activity;GO:0042826//histone deacetylase binding;GO:0003705//transcription factor activity, RNA polymerase II distal enhancer sequence-specific binding;GO:0042803//protein homodimerization activity;GO:0043565//sequence-specific DNA binding;GO:0035035//histone acetyltransferase binding;GO:0001047//core promoter binding	GO:0032715//negative regulation of interleukin-6 production;GO:0002262//myeloid cell homeostasis;GO:0002513//tolerance induction to self antigen;GO:0042130//negative regulation of T cell proliferation;GO:0031064//negative regulation of histone deacetylation;GO:0032753//positive regulation of interleukin-4 production;GO:0032088//negative regulation of NF-kappaB transcription factor activity;GO:005…	K10163//forkhead box P3	XP_016799125.1//PREDICTED: forkhead box protein P3 [Pan troglodytes];XP_016885055.1//PREDICTED: forkhead box protein P3 isoform X4 [Homo sapiens]	1//3;3//A2MP1
100129583	1627	0.04	0.15	1.90689	0.5095	*	0.333714	FAM47E	GO:0005737//cytoplasm	NA	NA	K00522//ferritin heavy chain [EC:1.16.3.2];K22267//starch-binding domain-containing protein 1	NP_001229865.1//protein FAM47E isoform b [Homo sapiens];NP_001130042.1//protein FAM47E isoform a [Homo sapiens]	1//3;2//1
916	1534	0.08	0.3	1.90689	0.187309	*	0.0873106	CD3E	GO:0042101//T cell receptor complex;GO:0009897//external side of plasma membrane;GO:0042105//alpha-beta T cell receptor complex;GO:0001772//immunological synapse;GO:0044297//cell body;GO:0005887//integral component of plasma membrane;GO:0005911//cell-cell junction;GO:0016021//integral component of membrane;GO:0043197//dendritic spine;GO:0005886//plasma membrane	GO:0005057//signal transducer activity, downstream of receptor;GO:0046982//protein heterodimerization activity;GO:0042803//protein homodimerization activity;GO:0042608//T cell receptor binding;GO:0019901//protein kinase binding;GO:0030159//receptor signaling complex scaffold activity;GO:0004888//transmembrane signaling receptor activity;GO:0017124//SH3 domain binding	GO:0002669//positive regulation of T cell anergy;GO:0050731//positive regulation of peptidyl-tyrosine phosphorylation;GO:0050850//positive regulation of calcium-mediated signaling;GO:0016358//dendrite development;GO:0097190//apoptotic signaling pathway;GO:0042102//positive regulation of T cell proliferation;GO:0046641//positive regulation of alpha-beta T cell proliferation;GO:0051260//protein hom…	K06451//T-cell surface glycoprotein CD3 epsilon chain	NP_000724.1//T-cell surface glycoprotein CD3 epsilon chain precursor [Homo sapiens]	3//A2MP1
100996648	1747	0.04	0.15	1.90689	0.338728	*	0.188309	TCP11X2	NA	NA	NA	NA	EAW54742.1//hCG2045904, isoform CRA_a [Homo sapiens]	1//3
341392	1743	0.04	0.15	1.90689	0.338615	*	0.188309	ACSM4	GO:0005759//mitochondrial matrix	GO:0015645//fatty acid ligase activity;GO:0003824//catalytic activity;GO:0004321//fatty-acyl-CoA synthase activity;GO:0003996//acyl-CoA ligase activity	GO:0008152//metabolic process;GO:0006633//fatty acid biosynthetic process;GO:0006637//acyl-CoA metabolic process	K01896//medium-chain acyl-CoA synthetase [EC:6.2.1.2]	XP_003273837.1//PREDICTED: acyl-coenzyme A synthetase ACSM4, mitochondrial [Nomascus leucogenys]	1//3
9103	2488	0.04	0.15	1.90689	0.215241	*	0.104049	FCGR2C	GO:0070062//extracellular exosome;GO:0016021//integral component of membrane;GO:0005886//plasma membrane;GO:0005737//cytoplasm	GO:0004888//transmembrane signaling receptor activity;GO:0019864//IgG binding	GO:0006955//immune response	K06472//low affinity immunoglobulin gamma Fc receptor II-a;K16824//low affinity immunoglobulin gamma Fc receptor II-c	NP_963857.3//low affinity immunoglobulin gamma Fc region receptor II-c precursor [Homo sapiens]	5
1674	2268	0.11	0.41	1.89812	0.0378937	*	0.0128079	DES	GO:0070062//extracellular exosome;GO:0005634//nucleus;GO:0045111//intermediate filament cytoskeleton;GO:0031594//neuromuscular junction;GO:0005882//intermediate filament;GO:0097512//cardiac myofibril;GO:0005916//fascia adherens;GO:0030018//Z disc;GO:0005829//cytosol;GO:0042383//sarcolemma;GO:0014704//intercalated disc	GO:0042802//identical protein binding;GO:0008092//cytoskeletal protein binding;GO:0005198//structural molecule activity;GO:0005200//structural constituent of cytoskeleton	GO:0030049//muscle filament sliding;GO:0045109//intermediate filament organization;GO:0008016//regulation of heart contraction;GO:0006936//muscle contraction;GO:0007010//cytoskeleton organization	K07610//desmin	XP_007964574.1//PREDICTED: desmin [Chlorocebus sabaeus]	3//A2MP1
9095	2882	0.11	0.41	1.89812	0.0136843	*	0.00396362	TBX19	GO:0005634//nucleus	GO:0003677//DNA binding;GO:0000978//RNA polymerase II proximal promoter sequence-specific DNA binding;GO:0001158//enhancer sequence-specific DNA binding;GO:0001077//transcriptional activator activity, RNA polymerase II proximal promoter sequence-specific DNA binding;GO:0003700//DNA binding transcription factor activity	GO:0045165//cell fate commitment;GO:0006357//regulation of transcription from RNA polymerase II promoter;GO:0009653//anatomical structure morphogenesis;GO:0021983//pituitary gland development;GO:0042127//regulation of cell proliferation;GO:0006351//transcription, DNA-templated;GO:0045595//regulation of cell differentiation	K10184//T-box protein 19	NP_005140.1//T-box transcription factor TBX19 [Homo sapiens]	2//1
284306	2876	0.07	0.26	1.89308	0.0674035	*	0.0252114	ZNF547	NA	NA	NA	K09228//KRAB domain-containing zinc finger protein	XP_022259175.1//LOW QUALITY PROTEIN: zinc finger protein 208 [Canis lupus familiaris]	3//A2MP1
7087	3005	0.1	0.37	1.88753	0.0213153	*	0.00658718	ICAM5	GO:0005887//integral component of plasma membrane;GO:0016021//integral component of membrane;GO:0005886//plasma membrane	GO:0005178//integrin binding	GO:0007155//cell adhesion;GO:0030198//extracellular matrix organization;GO:0050776//regulation of immune response;GO:0006909//phagocytosis	K06769//intercellular adhesion molecule 5	NP_003250.3//intercellular adhesion molecule 5 precursor [Homo sapiens]	3//A2MP1
399693	3596	0.03	0.11	1.87447	0.282702	*	0.148273	CCDC187	GO:0005813//centrosome	GO:0008017//microtubule binding	GO:0034453//microtubule anchoring	K06237//collagen, type IV, alpha;K16768//centrosomal protein CEP350	AAH31926.1//MGC50722 protein, partial [Homo sapiens]	1//3
6660	7030	0.06	0.22	1.87447	0.00438139	*	0.00109154	SOX5	GO:0005634//nucleus	GO:0003677//DNA binding;GO:0003700//DNA binding transcription factor activity	GO:0071560//cellular response to transforming growth factor beta stimulus;GO:2000741//positive regulation of mesenchymal stem cell differentiation;GO:0061036//positive regulation of cartilage development;GO:0006366//transcription from RNA polymerase II promoter;GO:0032332//positive regulation of chondrocyte differentiation;GO:0055059//asymmetric neuroblast division	K09269//transcription factor SOX5/6/13 (SOX group D)	XP_006727807.1//PREDICTED: transcription factor SOX-5 isoform X1 [Leptonychotes weddellii];XP_021584484.1//transcription factor SOX-5 isoform X1 [Ictidomys tridecemlineatus];NP_001248343.1//transcription factor SOX-5 isoform d [Homo sapiens];XP_007966099.1//PREDICTED: transcription factor SOX-5 isoform X2 [Chlorocebus sabaeus];NP_821078.1//transcription factor SOX-5 isoform c [Homo sapiens];XP_01…	4;1//3;3//A2MP1;2//1;5
128853	1112	0.06	0.22	1.87447	0.215601	*	0.104049	DUSP15	GO:0005829//cytosol;GO:0005886//plasma membrane	GO:0008138//protein tyrosine/serine/threonine phosphatase activity;GO:0004725//protein tyrosine phosphatase activity;GO:0016791//phosphatase activity	GO:0007179//transforming growth factor beta receptor signaling pathway;GO:0046330//positive regulation of JNK cascade;GO:0048713//regulation of oligodendrocyte differentiation;GO:0042127//regulation of cell proliferation;GO:0016311//dephosphorylation	K14165//atypical dual specificity phosphatase [EC:3.1.3.16 3.1.3.48]	NP_001307408.1//dual specificity protein phosphatase 15 isoform d [Homo sapiens];NP_542178.2//dual specificity protein phosphatase 15 isoform a [Homo sapiens];XP_008018507.1//PREDICTED: dual specificity protein phosphatase 15 isoform X1 [Chlorocebus sabaeus];NP_001307407.1//dual specificity protein phosphatase 15 isoform c [Homo sapiens]	1//3;4;2//1
27065	2418	0.03	0.11	1.87447	0.338501	*	0.188309	NSG1	GO:0030425//dendrite;GO:0005634//nucleus;GO:0005783//endoplasmic reticulum;GO:0005770//late endosome;GO:0005737//cytoplasm;GO:0000139//Golgi membrane;GO:0005768//endosome;GO:0032588//trans-Golgi network membrane;GO:0098845//postsynaptic endosome;GO:0016021//integral component of membrane;GO:0016328//lateral plasma membrane;GO:0055037//recycling endosome;GO:0005769//early endosome;GO:0045211//post…	GO:0005102//receptor binding;GO:0032051//clathrin light chain binding	GO:0099627//neurotransmitter receptor cycle;GO:0001881//receptor recycling;GO:0016197//endosomal transport;GO:0098814//spontaneous synaptic transmission;GO:1900271//regulation of long-term synaptic potentiation;GO:0001921//positive regulation of receptor recycling;GO:0007212//dopamine receptor signaling pathway;GO:0006915//apoptotic process;GO:0042982//amyloid precursor protein metabolic process;…	K10955//mucin-2;K15493//neuron-specific vesicular protein calcyon;K19582//lipid phosphate phosphatase-related protein type 3/4	EAW82430.1//DNA segment on chromosome 4 (unique) 234 expressed sequence, isoform CRA_a [Homo sapiens]	4;1//3
152110	2510	0.06	0.22	1.87447	0.232319	*	0.115669	NEK10	GO:1902911//protein kinase complex	GO:0046872//metal ion binding;GO:0004674//protein serine/threonine kinase activity;GO:0005524//ATP binding;GO:0004672//protein kinase activity	GO:0070372//regulation of ERK1 and ERK2 cascade;GO:0043406//positive regulation of MAP kinase activity;GO:1902749//regulation of cell cycle G2/M phase transition;GO:0006468//protein phosphorylation;GO:0031954//positive regulation of protein autophosphorylation	K20879//NIMA (never in mitosis gene a)-related kinase 10 [EC:2.7.11.1]	NP_955379.2//serine/threonine-protein kinase Nek10 isoform 3 [Homo sapiens];XP_011825251.1//PREDICTED: serine/threonine-protein kinase Nek10 isoform X4 [Mandrillus leucophaeus];NP_689747.3//serine/threonine-protein kinase Nek10 isoform 2 [Homo sapiens];XP_011825250.1//PREDICTED: serine/threonine-protein kinase Nek10 isoform X3 [Mandrillus leucophaeus]	1//3;4;3//A2MP1
51351	6404	0.2	0.73	1.8679	7.10252e-08	Up	7.19874e-09	ZNF117	NA	NA	NA	K09228//KRAB domain-containing zinc finger protein	XP_018886338.1//PREDICTED: LOW QUALITY PROTEIN: zinc finger protein 107-like [Gorilla gorilla gorilla]	3//A2MP1
57158	4404	0.11	0.4	1.8625	0.00502368	*	0.00127652	JPH2	GO:0030018//Z disc;GO:0016021//integral component of membrane;GO:0005886//plasma membrane;GO:0014701//junctional sarcoplasmic reticulum membrane;GO:0030314//junctional membrane complex;GO:0016529//sarcoplasmic reticulum	GO:0070300//phosphatidic acid binding;GO:0032266//phosphatidylinositol-3-phosphate binding;GO:0010314//phosphatidylinositol-5-phosphate binding;GO:0005546//phosphatidylinositol-4,5-bisphosphate binding;GO:0015278//calcium-release channel activity;GO:0005547//phosphatidylinositol-3,4,5-trisphosphate binding;GO:0080025//phosphatidylinositol-3,5-bisphosphate binding;GO:0070273//phosphatidylinositol-…	GO:0055024//regulation of cardiac muscle tissue development;GO:0060402//calcium ion transport into cytosol;GO:0060314//regulation of ryanodine-sensitive calcium-release channel activity;GO:0060316//positive regulation of ryanodine-sensitive calcium-release channel activity;GO:0055074//calcium ion homeostasis	K19530//junctophilin	ELK04210.1//Junctophilin-2 [Pteropus alecto];NP_065166.2//junctophilin-2 isoform 1 [Homo sapiens]	4;3//A2MP1
4776	5285	0.07	0.25	1.8365	0.00771434	*	0.0020748	NFATC4	GO:0005634//nucleus;GO:0005667//transcription factor complex;GO:0005829//cytosol;GO:0016607//nuclear speck	GO:0000978//RNA polymerase II proximal promoter sequence-specific DNA binding;GO:0003713//transcription coactivator activity;GO:0008134//transcription factor binding;GO:0001227//transcriptional repressor activity, RNA polymerase II transcription regulatory region sequence-specific DNA binding;GO:0001078//transcriptional repressor activity, RNA polymerase II proximal promoter sequence-specific DNA…	GO:0055001//muscle cell development;GO:0030178//negative regulation of Wnt signaling pathway;GO:0034644//cellular response to UV;GO:0032760//positive regulation of tumor necrosis factor production;GO:0032091//negative regulation of protein binding;GO:0033173//calcineurin-NFAT signaling cascade;GO:0045333//cellular respiration;GO:0008630//intrinsic apoptotic signaling pathway in response to DNA da…	K17334//nuclear factor of activated T-cells, cytoplasmic 4	NP_004545.2//nuclear factor of activated T-cells, cytoplasmic 4 isoform 2 [Homo sapiens];NP_001185896.1//nuclear factor of activated T-cells, cytoplasmic 4 isoform 5 [Homo sapiens];NP_001275731.1//nuclear factor of activated T-cells, cytoplasmic 4 isoform 6 [Homo sapiens];NP_001129494.1//nuclear factor of activated T-cells, cytoplasmic 4 isoform 1 [Homo sapiens];NP_001306972.1//nuclear factor of …	1//3;4;2//1
389333	3251	0.09	0.32	1.83007	0.0327922	*	0.010839	PROB1	NA	NA	NA	K16628//collagen, type VII, alpha;K22020//mucin-19	NP_001155018.1//proline-rich basic protein 1 [Homo sapiens]	1//3
123036	5100	0.65	2.29	1.81684	1.45837e-17	Up	5.72764e-19	TC2N	GO:0005634//nucleus;GO:0005886//plasma membrane	NA	GO:0030193//regulation of blood coagulation;GO:0010468//regulation of gene expression	K17287//tandem C2 domains nuclear protein	NP_689545.1//tandem C2 domains nuclear protein isoform 1 [Homo sapiens];NP_001276063.1//tandem C2 domains nuclear protein isoform 2 [Homo sapiens]	1//3;2//1;5
3433	3505	0.23	0.81	1.81629	9.15725e-05	Up	1.53987e-05	IFIT2	GO:0005783//endoplasmic reticulum;GO:0005829//cytosol;GO:0005737//cytoplasm	GO:0003723//RNA binding	GO:0060337//type I interferon signaling pathway;GO:0043065//positive regulation of apoptotic process;GO:0032091//negative regulation of protein binding;GO:0051607//defense response to virus;GO:0008637//apoptotic mitochondrial changes;GO:0009615//response to virus;GO:0035457//cellular response to interferon-alpha	K14217//interferon-induced protein with tetratricopeptide repeats 1	AAH32839.2//Interferon-induced protein with tetratricopeptide repeats 2 [Homo sapiens]	4
5444	2567	0.02	0.07	1.80735	0.388488	*	0.225218	PON1	GO:0043231//intracellular membrane-bounded organelle;GO:0070062//extracellular exosome;GO:0005615//extracellular space;GO:0072562//blood microparticle;GO:0034364//high-density lipoprotein particle;GO:0005576//extracellular region;GO:0034366//spherical high-density lipoprotein particle	GO:0004063//aryldialkylphosphatase activity;GO:0005509//calcium ion binding;GO:0004064//arylesterase activity;GO:0102007//acyl-L-homoserine-lactone lactonohydrolase activity;GO:0042803//protein homodimerization activity;GO:0005543//phospholipid binding	GO:0010875//positive regulation of cholesterol efflux;GO:0046395//carboxylic acid catabolic process;GO:0009605//response to external stimulus;GO:0046470//phosphatidylcholine metabolic process;GO:0019439//aromatic compound catabolic process;GO:0008203//cholesterol metabolic process;GO:0032411//positive regulation of transporter activity;GO:0046434//organophosphate catabolic process;GO:0009636//res…	K01045//arylesterase / paraoxonase [EC:3.1.1.2 3.1.8.1]	NP_000437.3//serum paraoxonase/arylesterase 1 precursor [Homo sapiens]	6
7781	2190	0.06	0.21	1.80735	0.282635	*	0.148273	SLC30A3	GO:0016020//membrane;GO:0005765//lysosomal membrane;GO:0005770//late endosome;GO:0008021//synaptic vesicle;GO:0031902//late endosome membrane;GO:0030054//cell junction;GO:0005737//cytoplasm;GO:0043005//neuron projection;GO:0005768//endosome;GO:0005887//integral component of plasma membrane;GO:0030672//synaptic vesicle membrane;GO:0016021//integral component of membrane	GO:0015633//zinc-transporting ATPase activity;GO:0008324//cation transmembrane transporter activity	GO:0006810//transport;GO:0010043//response to zinc ion;GO:0061088//regulation of sequestering of zinc ion;GO:0051050//positive regulation of transport	K14690//solute carrier family 30 (zinc transporter), member 3	NP_001305880.1//zinc transporter 3 isoform c [Homo sapiens];XP_525721.4//PREDICTED: zinc transporter 3 isoform X1 [Pan troglodytes];NP_001305878.1//zinc transporter 3 isoform b [Homo sapiens]	4;1//3
5346	2908	0.02	0.07	1.80735	0.508679	*	0.333714	PLIN1	GO:0005783//endoplasmic reticulum;GO:0005811//lipid droplet;GO:0005829//cytosol	GO:0008289//lipid binding	GO:0016042//lipid catabolic process;GO:0006629//lipid metabolic process	K08768//perilipin-1	NP_002657.3//perilipin-1 [Homo sapiens]	4;1//3
1576	2789	0.04	0.14	1.80735	0.131683	*	0.0565784	CYP3A4	GO:0043231//intracellular membrane-bounded organelle;GO:0031090//organelle membrane;GO:0016021//integral component of membrane;GO:0005789//endoplasmic reticulum membrane;GO:0005737//cytoplasm	GO:0050591//quinine 3-monooxygenase activity;GO:0005506//iron ion binding;GO:0047638//albendazole monooxygenase activity;GO:0019825//oxygen binding;GO:0101020//estrogen 16-alpha-hydroxylase activity;GO:0070576//vitamin D 24-hydroxylase activity;GO:0034875//caffeine oxidase activity;GO:0033780//taurochenodeoxycholate 6alpha-hydroxylase activity;GO:0005496//steroid binding;GO:0016491//oxidoreductas…	GO:0008209//androgen metabolic process;GO:0070989//oxidative demethylation;GO:0016098//monoterpenoid metabolic process;GO:0006805//xenobiotic metabolic process;GO:0046483//heterocycle metabolic process;GO:0055114//oxidation-reduction process;GO:0017144//drug metabolic process;GO:0008202//steroid metabolic process;GO:0006706//steroid catabolic process;GO:0042738//exogenous drug catabolic process;G…	K17691//cytochrome P450 family 3 subfamily A polypeptide 7 [EC:1.14.14.1];K17689//cytochrome P450 family 3 subfamily A polypeptide 4 [EC:1.14.13.32 1.14.13.67 1.14.13.97 1.14.13.157 1.14.13.-]	NP_001189784.1//cytochrome P450 3A4 isoform 2 [Homo sapiens];XP_002817781.1//PREDICTED: cytochrome P450 3A8 isoform X1 [Pongo abelii]	2//1;5
284297	4910	0.06	0.21	1.80735	0.0327798	*	0.010839	SSC5D	GO:0016020//membrane;GO:0031012//extracellular matrix;GO:0005615//extracellular space;GO:0005622//intracellular;GO:0005737//cytoplasm	GO:0005044//scavenger receptor activity;GO:0001968//fibronectin binding;GO:0043236//laminin binding;GO:0050840//extracellular matrix binding	GO:0042494//detection of bacterial lipoprotein;GO:0050829//defense response to Gram-negative bacterium;GO:0007275//multicellular organism development;GO:0050830//defense response to Gram-positive bacterium;GO:2000483//negative regulation of interleukin-8 secretion;GO:0045087//innate immune response	K13912//deleted in malignant brain tumors 1 protein	NP_001138422.1//soluble scavenger receptor cysteine-rich domain-containing protein SSC5D isoform 1 precursor [Homo sapiens];NP_001182196.1//soluble scavenger receptor cysteine-rich domain-containing protein SSC5D isoform 2 precursor [Homo sapiens]	1//3
3071	3780	0.02	0.07	1.80735	0.338842	*	0.188309	NCKAP1L	GO:0031209//SCAR complex;GO:0016020//membrane;GO:0070062//extracellular exosome;GO:0005829//cytosol	GO:0030295//protein kinase activator activity;GO:0032403//protein complex binding;GO:0005096//GTPase activator activity	GO:0060100//positive regulation of phagocytosis, engulfment;GO:0042102//positive regulation of T cell proliferation;GO:0032715//negative regulation of interleukin-6 production;GO:0030866//cortical actin cytoskeleton organization;GO:0030890//positive regulation of B cell proliferation;GO:0048821//erythrocyte development;GO:0030838//positive regulation of actin filament polymerization;GO:0043372//p…	K05750//NCK-associated protein 1	XP_010372155.1//PREDICTED: nck-associated protein 1-like [Rhinopithecus roxellana]	1//3;4
10677	3163	0.06	0.21	1.80735	0.103966	*	0.042544	AVIL	NA	GO:0051015//actin filament binding	GO:0060271//cilium assembly;GO:0007010//cytoskeleton organization;GO:0010976//positive regulation of neuron projection development	K08017//advillin	XP_012632595.1//advillin isoform X7 [Microcebus murinus]	3//A2MP1
196385	13716	0.02	0.07	1.80735	0.0378868	*	0.0128079	DNAH10	GO:0005929//cilium;GO:0005874//microtubule;GO:0030286//dynein complex;GO:0005737//cytoplasm	GO:0051959//dynein light intermediate chain binding;GO:0045505//dynein intermediate chain binding;GO:0005524//ATP binding;GO:0003777//microtubule motor activity;GO:0045503//dynein light chain binding;GO:0008569//ATP-dependent microtubule motor activity, minus-end-directed;GO:0016887//ATPase activity	GO:0007018//microtubule-based movement	K10408//dynein heavy chain, axonemal	NP_997320.2//dynein heavy chain 10, axonemal [Homo sapiens]	3//A2MP1
460	3974	0.02	0.07	1.80735	0.410733	*	0.24646	ASTN1	GO:0005768//endosome;GO:0009897//external side of plasma membrane;GO:0030136//clathrin-coated vesicle;GO:0016021//integral component of membrane;GO:0043204//perikaryon	NA	GO:0007626//locomotory behavior;GO:0001764//neuron migration;GO:0007158//neuron cell-cell adhesion	K10414//dynein heavy chain 2, cytosolic;K09291//nucleoprotein TPR;K19901//disabled homolog 2-interacting protein;K05207//glutamate receptor delta-2 subunit	NP_004310.1//astrotactin-1 isoform 1 precursor [Homo sapiens];NP_001273093.1//astrotactin-1 isoform 3 precursor [Homo sapiens]	1//3;2//1
416	2167	0.06	0.21	1.80735	0.282234	*	0.148273	ARSF	GO:0070062//extracellular exosome;GO:0005788//endoplasmic reticulum lumen	GO:0046872//metal ion binding;GO:0004065//arylsulfatase activity	GO:0043687//post-translational protein modification;GO:0006687//glycosphingolipid metabolic process	K12374//arylsulfatase D/F/H [EC:3.1.6.-]	NP_004033.2//arylsulfatase F precursor [Homo sapiens];XP_017809644.1//arylsulfatase F isoform X1 [Papio anubis]	4;1//3
728621	3021	0.02	0.07	1.80735	0.507717	*	0.333714	CCDC30	GO:0070062//extracellular exosome	NA	NA	K18626//trichohyalin;K16549//myomegalin;K20478//golgin subfamily B member 1	NP_001074319.1//coiled-coil domain-containing protein 30 isoform 1 [Homo sapiens];XP_011540373.1//PREDICTED: coiled-coil domain-containing protein 30 isoform X4 [Homo sapiens];XP_011540372.1//PREDICTED: coiled-coil domain-containing protein 30 isoform X3 [Homo sapiens];XP_011540371.1//PREDICTED: coiled-coil domain-containing protein 30 isoform X2 [Homo sapiens]	1//3;3//A2MP1
1758	2645	0.02	0.07	1.80735	0.507573	*	0.333714	DMP1	NA	NA	NA	K19607//X-linked retinitis pigmentosa GTPase regulator	XP_011807209.1//PREDICTED: dentin matrix acidic phosphoprotein 1 isoform X2 [Colobus angolensis palliatus];XP_011807208.1//PREDICTED: dentin matrix acidic phosphoprotein 1 isoform X1 [Colobus angolensis palliatus]	3//A2MP1;2//1
157807	3506	0.02	0.07	1.80735	0.507381	*	0.333714	CLVS1	GO:0005768//endosome;GO:0032588//trans-Golgi network membrane;GO:0031901//early endosome membrane;GO:0030136//clathrin-coated vesicle;GO:0005802//trans-Golgi network;GO:0030669//clathrin-coated endocytic vesicle membrane	GO:0080025//phosphatidylinositol-3,5-bisphosphate binding;GO:0005215//transporter activity	GO:0007040//lysosome organization	K19625//retinaldehyde-binding protein 1	NP_775790.1//clavesin-1 [Homo sapiens]	2//1
9720	5830	0.1	0.35	1.80735	0.00187728	*	0.000421722	CCDC144A	NA	NA	NA	K17299//POTE ankyrin domain family protein	NP_055510.1//coiled-coil domain-containing protein 144A [Homo sapiens]	2//1
9628	3728	0.22	0.76	1.7885	0.00375022	*	0.000913784	RGS6	GO:0005634//nucleus;GO:0005834//heterotrimeric G-protein complex;GO:0019898//extrinsic component of membrane;GO:0005829//cytosol;GO:0005886//plasma membrane	GO:0004871//signal transducer activity;GO:0005096//GTPase activator activity	GO:0007186//G-protein coupled receptor signaling pathway;GO:0008277//regulation of G-protein coupled receptor protein signaling pathway;GO:0009968//negative regulation of signal transduction;GO:0043547//positive regulation of GTPase activity;GO:0035556//intracellular signal transduction	K16449//regulator of G-protein signaling	NP_001191349.1//regulator of G-protein signaling 6 isoform 6 [Homo sapiens];NP_001191348.1//regulator of G-protein signaling 6 isoform 5 [Homo sapiens];NP_001191350.1//regulator of G-protein signaling 6 isoform 7 [Homo sapiens];BAD92699.1//RGS6 protein epsilon isoform variant, partial [Homo sapiens];NP_001191346.1//regulator of G-protein signaling 6 isoform 3 [Homo sapiens];NP_004287.3//regulator…	6;1//3;2//1
387264	942	0.47	1.62	1.78526	0.0103726	*	0.00290126	KRTAP5-1	GO:0005829//cytosol;GO:0045095//keratin filament	NA	GO:0031424//keratinization	K03006//DNA-directed RNA polymerase II subunit RPB1 [EC:2.7.7.6]	NP_001005922.1//keratin-associated protein 5-1 [Homo sapiens]	1//3
5097	3613	0.51	1.75	1.77879	1.67384e-07	Up	1.79429e-08	PCDH1	GO:0043231//intracellular membrane-bounded organelle;GO:0005634//nucleus;GO:0030054//cell junction;GO:0005887//integral component of plasma membrane;GO:0005730//nucleolus;GO:0005911//cell-cell junction;GO:0016021//integral component of membrane;GO:0005886//plasma membrane	GO:0005509//calcium ion binding	GO:0007399//nervous system development;GO:0007156//homophilic cell adhesion via plasma membrane adhesion molecules;GO:0007267//cell-cell signaling	K16498//protocadherin delta 1	AAA36419.1//protocadherin 42 [Homo sapiens];XP_016809463.1//PREDICTED: protocadherin-1 isoform X5 [Pan troglodytes];NP_002578.2//protocadherin-1 isoform 1 precursor [Homo sapiens];NP_115796.2//protocadherin-1 isoform 2 precursor [Homo sapiens]	1//3;4;3//A2MP1
148418	1480	0.26	0.89	1.77529	0.00771256	*	0.0020748	SAMD13	NA	NA	NA	K11458//polyhomeotic-like protein 3;K11457//polyhomeotic-like protein 2	XP_005542946.1//PREDICTED: sterile alpha motif domain-containing protein 13 isoform X3 [Macaca fascicularis];XP_005542945.1//PREDICTED: sterile alpha motif domain-containing protein 13 isoform X2 [Macaca fascicularis];XP_019269720.1//PREDICTED: sterile alpha motif domain-containing protein 13 [Panthera pardus]	1//3;2//1
441869	1645	0.12	0.41	1.77259	0.103951	*	0.042544	ANKRD65	NA	NA	NA	K10380//ankyrin;K15503//serine/threonine-protein phosphatase 6 regulatory ankyrin repeat subunit B;K21440//ankyrin repeat domain-containing protein 50	NP_001138682.1//ankyrin repeat domain-containing protein 65 isoform 1 [Homo sapiens];XP_009207919.1//ankyrin repeat domain-containing protein 65 isoform X5 [Papio anubis]	1//3;2//1
170680	1185	0.05	0.17	1.76553	0.508968	*	0.333714	PSORS1C2	GO:0005576//extracellular region	NA	NA	K16760//coiled-coil alpha-helical rod protein 1;K10572//inositol-pentakisphosphate 2-kinase [EC:2.7.1.158];K07604//type I keratin, acidic	XP_005553644.1//PREDICTED: psoriasis susceptibility 1 candidate gene 2 protein [Macaca fascicularis]	2//1
8395	2682	0.05	0.17	1.76553	0.187184	*	0.0873106	PIP5K1B	GO:0016020//membrane;GO:0012505//endomembrane system;GO:0005829//cytosol;GO:0001931//uropod	GO:0052812//phosphatidylinositol-3,4-bisphosphate 5-kinase activity;GO:0000285//1-phosphatidylinositol-3-phosphate 5-kinase activity;GO:0005524//ATP binding;GO:0052810//1-phosphatidylinositol-5-kinase activity;GO:0016308//1-phosphatidylinositol-4-phosphate 5-kinase activity;GO:0052811//1-phosphatidylinositol-3-phosphate 4-kinase activity	GO:0014066//regulation of phosphatidylinositol 3-kinase signaling;GO:0006661//phosphatidylinositol biosynthetic process	K00889//1-phosphatidylinositol-4-phosphate 5-kinase [EC:2.7.1.68]	NP_003549.1//phosphatidylinositol 4-phosphate 5-kinase type-1 beta isoform 2 [Homo sapiens]	1//3;3//A2MP1
5446	1201	0.1	0.34	1.76553	0.282368	*	0.148273	PON3	GO:0070062//extracellular exosome;GO:0005576//extracellular region	GO:0004064//arylesterase activity;GO:0042803//protein homodimerization activity	GO:0046395//carboxylic acid catabolic process;GO:0019439//aromatic compound catabolic process;GO:0032929//negative regulation of superoxide anion generation	K01045//arylesterase / paraoxonase [EC:3.1.1.2 3.1.8.1]	XP_017704798.1//PREDICTED: serum paraoxonase/lactonase 3 [Rhinopithecus bieti]	2//1
26575	1472	0.08	0.27	1.75489	0.282501	*	0.148273	RGS17	NA	NA	NA	K16449//regulator of G-protein signaling	XP_011751968.1//PREDICTED: regulator of G-protein signaling 17 isoform X3 [Macaca nemestrina]	4
1582	3950	0.08	0.27	1.75489	0.032786	*	0.010839	CYP8B1	GO:0031090//organelle membrane;GO:0016021//integral component of membrane;GO:0005789//endoplasmic reticulum membrane	GO:0020037//heme binding;GO:0033778//7alpha-hydroxycholest-4-en-3-one 12alpha-hydroxylase activity;GO:0005506//iron ion binding;GO:0008397//sterol 12-alpha-hydroxylase activity;GO:0019825//oxygen binding	GO:0016125//sterol metabolic process;GO:0006699//bile acid biosynthetic process	K07431//sterol 12-alpha-hydroxylase [EC:1.14.18.8 1.14.13.96]	NP_004382.2//7-alpha-hydroxycholest-4-en-3-one 12-alpha-hydroxylase [Homo sapiens]	2//1
57731	3285	0.08	0.27	1.75489	0.103982	*	0.042544	SPTBN4	GO:0016020//membrane;GO:0043194//axon initial segment;GO:0005737//cytoplasm;GO:0043025//neuronal cell body;GO:0005829//cytosol;GO:0014704//intercalated disc;GO:0005886//plasma membrane;GO:0070062//extracellular exosome;GO:0016605//PML body;GO:0043203//axon hillock;GO:0070852//cell body fiber;GO:0016363//nuclear matrix;GO:0005912//adherens junction;GO:0033270//paranode region of axon;GO:0008091//s…	GO:0003779//actin binding;GO:0005088//Ras guanyl-nucleotide exchange factor activity;GO:0019902//phosphatase binding;GO:0005200//structural constituent of cytoskeleton;GO:0030506//ankyrin binding;GO:0030507//spectrin binding;GO:0005543//phospholipid binding	GO:0002028//regulation of sodium ion transport;GO:0019226//transmission of nerve impulse;GO:0007016//cytoskeletal anchoring at plasma membrane;GO:0033135//regulation of peptidyl-serine phosphorylation;GO:0010459//negative regulation of heart rate;GO:0016192//vesicle-mediated transport;GO:0007411//axon guidance;GO:0051693//actin filament capping;GO:0061337//cardiac conduction;GO:0000165//MAPK casc…	K06115//spectrin beta	EAW56975.1//spectrin, beta, non-erythrocytic 4, isoform CRA_c [Homo sapiens];NP_066022.2//spectrin beta chain, non-erythrocytic 4 isoform sigma1 [Homo sapiens]	2//1
8876	3844	0.27	0.91	1.75291	2.2102e-05	Up	3.2991e-06	VNN1	GO:0070062//extracellular exosome;GO:0016021//integral component of membrane;GO:0005576//extracellular region;GO:0005886//plasma membrane;GO:0031225//anchored component of membrane;GO:0035577//azurophil granule membrane	GO:0017159//pantetheine hydrolase activity	GO:1902176//negative regulation of oxidative stress-induced intrinsic apoptotic signaling pathway;GO:0006501//C-terminal protein lipidation;GO:0033089//positive regulation of T cell differentiation in thymus;GO:0002526//acute inflammatory response;GO:0006954//inflammatory response;GO:0006979//response to oxidative stress;GO:0098609//cell-cell adhesion;GO:0006928//movement of cell or subcellular c…	K08069//pantetheine hydrolase [EC:3.5.1.92]	NP_004657.2//pantetheinase precursor [Homo sapiens]	2//1
7113	3212	0.17	0.57	1.74543	0.0033272	*	0.000798304	TMPRSS2	GO:0070062//extracellular exosome;GO:0016021//integral component of membrane;GO:0005886//plasma membrane	GO:0004252//serine-type endopeptidase activity;GO:0005044//scavenger receptor activity	GO:0016540//protein autoprocessing;GO:0046598//positive regulation of viral entry into host cell	K09633//transmembrane protease serine 2 [EC:3.4.21.-]	AAD37117.1//transmembrane serine protease 2 [Homo sapiens]	1//3;3//A2MP1
57523	7857	0.2	0.67	1.74416	1.23996e-07	Up	1.30376e-08	NYNRIN	GO:0016021//integral component of membrane	GO:0003676//nucleic acid binding	GO:0015074//DNA integration	K18668//ribonuclease ZC3H12 [EC:3.1.-.-]	NP_079357.2//protein NYNRIN [Homo sapiens]	2//1
1428	1559	0.32	1.07	1.74147	0.00585012	*	0.00151779	CRYM	GO:0070062//extracellular exosome;GO:0005634//nucleus;GO:0005829//cytosol;GO:0005782//peroxisomal matrix;GO:0005739//mitochondrion;GO:0005737//cytoplasm	GO:0050661//NADP binding;GO:0047127//thiomorpholine-carboxylate dehydrogenase activity;GO:0003714//transcription corepressor activity;GO:0070324//thyroid hormone binding;GO:0042803//protein homodimerization activity;GO:0016639//oxidoreductase activity, acting on the CH-NH2 group of donors, NAD or NADP as acceptor	GO:0000122//negative regulation of transcription from RNA polymerase II promoter;GO:0070327//thyroid hormone transport;GO:0007605//sensory perception of sound;GO:0006554//lysine catabolic process;GO:0042403//thyroid hormone metabolic process	K18258//thiomorpholine-carboxylate dehydrogenase [EC:1.5.1.25]	NP_001879.1//ketimine reductase mu-crystallin [Homo sapiens]	4
1510	1959	0.03	0.1	1.73697	0.509403	*	0.333714	CTSE	GO:0070062//extracellular exosome;GO:0005768//endosome	GO:0042803//protein homodimerization activity;GO:0004190//aspartic-type endopeptidase activity	GO:0016540//protein autoprocessing;GO:0006508//proteolysis;GO:0007586//digestion;GO:0019886//antigen processing and presentation of exogenous peptide antigen via MHC class II;GO:0030163//protein catabolic process	K01382//cathepsin E [EC:3.4.23.34]	NP_683865.1//cathepsin E isoform b precursor [Homo sapiens];NP_001901.1//cathepsin E isoform a preproprotein [Homo sapiens]	1//3;3//A2MP1;2//1
55507	1038	0.06	0.2	1.73697	0.509306	*	0.333714	GPRC5D	GO:0016021//integral component of membrane;GO:0005886//plasma membrane	GO:0004930//G-protein coupled receptor activity	NA	K04621//G protein-coupled receptor family C group 5 member D	NP_061124.1//G-protein coupled receptor family C group 5 member D [Homo sapiens]	1//3
2569	2944	0.06	0.2	1.73697	0.120243	*	0.0505122	GABRR1	GO:0030054//cell junction;GO:0034707//chloride channel complex;GO:1902711//GABA-A receptor complex;GO:0005887//integral component of plasma membrane;GO:0016021//integral component of membrane;GO:0005886//plasma membrane;GO:0045202//synapse;GO:0045211//postsynaptic membrane	GO:0005230//extracellular ligand-gated ion channel activity;GO:0004890//GABA-A receptor activity;GO:0005254//chloride channel activity	GO:0006810//transport;GO:0034220//ion transmembrane transport;GO:0007214//gamma-aminobutyric acid signaling pathway;GO:0007268//chemical synaptic transmission	K05190//gamma-aminobutyric acid receptor subunit rho	NP_002033.2//gamma-aminobutyric acid receptor subunit rho-1 isoform a precursor [Homo sapiens];NP_001243632.1//gamma-aminobutyric acid receptor subunit rho-1 isoform b precursor [Homo sapiens];XP_012361374.1//PREDICTED: gamma-aminobutyric acid receptor subunit rho-1 isoform X1 [Nomascus leucogenys];AAI30345.1//Gamma-aminobutyric acid (GABA) receptor, rho 1 [Homo sapiens]	4;1//3
4909	999	0.06	0.2	1.73697	0.509113	*	0.333714	NTF4	GO:0005788//endoplasmic reticulum lumen;GO:0031410//cytoplasmic vesicle;GO:0005576//extracellular region	GO:0008083//growth factor activity;GO:0005166//neurotrophin p75 receptor binding	GO:0060384//innervation;GO:0008052//sensory organ boundary specification;GO:0043524//negative regulation of neuron apoptotic process;GO:0007267//cell-cell signaling;GO:0008344//adult locomotory behavior;GO:0045664//regulation of neuron differentiation;GO:0042490//mechanoreceptor differentiation;GO:0007616//long-term memory;GO:0007169//transmembrane receptor protein tyrosine kinase signaling pathw…	K12457//neurotrophin 4	XP_011525310.1//PREDICTED: neurotrophin-4 isoform X1 [Homo sapiens]	4
8292	3007	0.06	0.2	1.73697	0.158029	*	0.0707456	COLQ	NA	NA	NA	K19719//collagen, type II, alpha	OXB75770.1//hypothetical protein H355_012279, partial [Colinus virginianus];XP_021000079.1//collagen alpha-1(I) chain [Parasteatoda tepidariorum]	3//A2MP1;2//1
100130357	2305	0.03	0.1	1.73697	0.509065	*	0.333714	LOC100130357	NA	NA	NA	K09228//KRAB domain-containing zinc finger protein;K12581//CCR4-NOT transcription complex subunit 7/8;K22069//LYR motif-containing protein 4	EAW55322.1//hCG2038897, partial [Homo sapiens]	1//3
6401	3875	0.03	0.1	1.73697	0.282568	*	0.148273	SELE	GO:0005615//extracellular space;GO:0005901//caveola;GO:0045121//membrane raft;GO:0005905//clathrin-coated pit;GO:0016021//integral component of membrane;GO:0005886//plasma membrane;GO:0048471//perinuclear region of cytoplasm;GO:0030863//cortical cytoskeleton	GO:0033691//sialic acid binding;GO:0004888//transmembrane signaling receptor activity;GO:0043274//phospholipase binding;GO:0070492//oligosaccharide binding	GO:0007159//leukocyte cell-cell adhesion;GO:0050900//leukocyte migration;GO:0019722//calcium-mediated signaling;GO:0032496//response to lipopolysaccharide;GO:0002092//positive regulation of receptor internalization;GO:0050901//leukocyte tethering or rolling;GO:0007157//heterophilic cell-cell adhesion via plasma membrane cell adhesion molecules;GO:0006954//inflammatory response;GO:0030029//actin f…	K06494//selectin, endothelial cell	NP_000441.2//E-selectin precursor [Homo sapiens]	2//1
94	4126	0.03	0.1	1.73697	0.411286	*	0.24646	ACVRL1	GO:0030425//dendrite;GO:0009986//cell surface;GO:0005887//integral component of plasma membrane;GO:0016021//integral component of membrane;GO:0043025//neuronal cell body	GO:0005025//transforming growth factor beta receptor activity, type I;GO:0005524//ATP binding;GO:0048185//activin binding;GO:0019901//protein kinase binding;GO:0016361//activin receptor activity, type I;GO:0098821//BMP receptor activity;GO:0046872//metal ion binding;GO:0004702//signal transducer, downstream of receptor, with serine/threonine kinase activity;GO:0046332//SMAD binding;GO:0050431//tr…	GO:0008217//regulation of blood pressure;GO:0030513//positive regulation of BMP signaling pathway;GO:0060836//lymphatic endothelial cell differentiation;GO:0061154//endothelial tube morphogenesis;GO:0003203//endocardial cushion morphogenesis;GO:0045766//positive regulation of angiogenesis;GO:0001937//negative regulation of endothelial cell proliferation;GO:0001525//angiogenesis;GO:0035912//dorsal…	K13594//activin receptor-like kinase 1 [EC:2.7.11.30]	XP_009423642.1//PREDICTED: serine/threonine-protein kinase receptor R3 isoform X2 [Pan troglodytes];XP_014202656.1//PREDICTED: serine/threonine-protein kinase receptor R3 isoform X1 [Pan paniscus]	1//3;2//1
54360	1019	0.06	0.2	1.73697	0.508342	*	0.333714	CYTL1	GO:0005615//extracellular space	GO:0005102//receptor binding	GO:0002062//chondrocyte differentiation;GO:0007165//signal transduction;GO:0051091//positive regulation of DNA binding transcription factor activity;GO:1990079//cartilage homeostasis;GO:0045944//positive regulation of transcription from RNA polymerase II promoter;GO:0048839//inner ear development;GO:0050650//chondroitin sulfate proteoglycan biosynthetic process	NA	NP_061129.1//cytokine-like protein 1 precursor [Homo sapiens]	2//1
100526835	2799	0.03	0.1	1.73697	0.338463	*	0.188309	FPGT-TNNI3K	GO:0005634//nucleus;GO:0005737//cytoplasm	GO:0005524//ATP binding;GO:0004672//protein kinase activity;GO:0004871//signal transducer activity	GO:1903779//regulation of cardiac conduction;GO:0006468//protein phosphorylation;GO:0035556//intracellular signal transduction;GO:0002027//regulation of heart rate	K17535//serine/threonine-protein kinase TNNI3K [EC:2.7.11.1]	NP_001186256.2//FPGT-TNNI3K fusion protein isoform b [Homo sapiens];NP_001106279.2//FPGT-TNNI3K fusion protein isoform a [Homo sapiens]	1//3;2//1
10900	2047	0.06	0.2	1.73697	0.282201	*	0.148273	RUNDC3A	GO:0005829//cytosol;GO:0005886//plasma membrane	GO:0051428//peptide hormone receptor binding;GO:0030250//guanylate cyclase activator activity;GO:0030695//GTPase regulator activity	GO:0007264//small GTPase mediated signal transduction	K05659//ATP-binding cassette, subfamily B (MDR/TAP), member 4 [EC:3.6.3.44];K12482//RUN and FYVE domain-containing protein 1	BAD93039.1//RaP2 interacting protein 8 variant, partial [Homo sapiens]	4;1//3
4693	2058	0.03	0.1	1.73697	0.706538	*	0.5746	NDP	GO:0031012//extracellular matrix;GO:0005615//extracellular space;GO:0009986//cell surface	GO:0005125//cytokine activity;GO:0042803//protein homodimerization activity;GO:0005109//frizzled binding	GO:0060070//canonical Wnt signaling pathway;GO:0051091//positive regulation of DNA binding transcription factor activity;GO:0016055//Wnt signaling pathway;GO:0001890//placenta development;GO:0061299//retina vasculature morphogenesis in camera-type eye;GO:0045893//positive regulation of transcription, DNA-templated;GO:0035426//extracellular matrix-cell signaling	NA	XP_002762854.1//PREDICTED: norrin [Callithrix jacchus]	3//A2MP1
374900	4122	0.03	0.1	1.73697	0.215047	*	0.104049	ZNF568	GO:0005634//nucleus	GO:0046872//metal ion binding;GO:0003676//nucleic acid binding	GO:0006355//regulation of transcription, DNA-templated	K09228//KRAB domain-containing zinc finger protein	XP_014419292.1//PREDICTED: zinc finger protein 568 isoform X3 [Camelus ferus];XP_012881660.1//PREDICTED: zinc finger protein 850 isoform X1 [Dipodomys ordii]	1//3;3//A2MP1
3972	523	0.12	0.4	1.73697	0.507286	*	0.333714	LHB	GO:0070062//extracellular exosome;GO:0005615//extracellular space;GO:0005576//extracellular region;GO:0005737//cytoplasm;GO:0005796//Golgi lumen	GO:0005102//receptor binding;GO:0005179//hormone activity	GO:0007186//G-protein coupled receptor signaling pathway;GO:0016486//peptide hormone processing;GO:0007165//signal transduction;GO:0007267//cell-cell signaling;GO:0006701//progesterone biosynthetic process;GO:0030728//ovulation;GO:0009755//hormone-mediated signaling pathway;GO:0008584//male gonad development	K08521//luteinizing hormone beta polypeptide	NP_000885.1//lutropin subunit beta precursor [Homo sapiens]	2//1
2301	2000	0.06	0.2	1.73697	0.281934	*	0.148273	FOXE3	GO:0005634//nucleus;GO:0005667//transcription factor complex	GO:0000981//RNA polymerase II transcription factor activity, sequence-specific DNA binding;GO:0003677//DNA binding;GO:0043565//sequence-specific DNA binding;GO:0003700//DNA binding transcription factor activity	GO:0009653//anatomical structure morphogenesis;GO:0001654//eye development;GO:0030154//cell differentiation;GO:0002930//trabecular meshwork development;GO:0043066//negative regulation of apoptotic process;GO:0061303//cornea development in camera-type eye;GO:0042789//mRNA transcription from RNA polymerase II promoter;GO:0006366//transcription from RNA polymerase II promoter;GO:1902747//negative re…	K09398//forkhead box protein E	NP_036318.1//forkhead box protein E3 [Homo sapiens]	2//1
644634	3467	0.35	1.16	1.7287	2.92273e-06	Up	3.78328e-07	FAM231D	NA	NA	NA	NA	XP_011817615.1//PREDICTED: protein FAM231A/C-like [Colobus angolensis palliatus]	1//3
643965	492	0.13	0.43	1.72583	0.508776	*	0.333714	TMEM88B	GO:0016021//integral component of membrane	NA	NA	K16628//collagen, type VII, alpha;K09193//transcription factor Sp3	NP_001140157.1//transmembrane protein 88B [Homo sapiens]	1//3
51710	2657	0.07	0.23	1.71621	0.157897	*	0.0707456	ZNF44	GO:0005634//nucleus	GO:0046872//metal ion binding;GO:0003676//nucleic acid binding	GO:0006355//regulation of transcription, DNA-templated	K09228//KRAB domain-containing zinc finger protein	XP_512401.4//PREDICTED: zinc finger protein 44 isoform X10 [Pan troglodytes];XP_015296246.1//PREDICTED: zinc finger protein 44 isoform X1 [Macaca fascicularis];NP_057348.3//zinc finger protein 44 isoform 2 [Homo sapiens]	1//3;3//A2MP1
10316	3274	0.07	0.23	1.71621	0.0674147	*	0.0252114	NMUR1	GO:0005887//integral component of plasma membrane;GO:0005622//intracellular;GO:0016021//integral component of membrane;GO:0005886//plasma membrane	GO:0008188//neuropeptide receptor activity;GO:0001607//neuromedin U receptor activity;GO:0004930//G-protein coupled receptor activity	GO:0007200//phospholipase C-activating G-protein coupled receptor signaling pathway;GO:0007186//G-protein coupled receptor signaling pathway;GO:1903955//positive regulation of protein targeting to mitochondrion;GO:0006939//smooth muscle contraction;GO:0019722//calcium-mediated signaling;GO:0006816//calcium ion transport;GO:0006821//chloride transport;GO:0048016//inositol phosphate-mediated signal…	K05052//neuromedin U receptor 1	NP_006047.3//neuromedin-U receptor 1 [Homo sapiens]	4
1519	2943	1.76	5.78	1.71549	4.93825e-23	Up	1.36867e-24	CTSO	GO:0005615//extracellular space;GO:0005764//lysosome	GO:0008234//cysteine-type peptidase activity;GO:0004197//cysteine-type endopeptidase activity	GO:0051603//proteolysis involved in cellular protein catabolic process;GO:0006508//proteolysis	K01374//cathepsin O [EC:3.4.22.42]	EAX04883.1//cathepsin O [Homo sapiens]	2//1
9076	3452	0.11	0.36	1.71049	0.018525	*	0.00558328	CLDN1	GO:0016323//basolateral plasma membrane;GO:0016324//apical plasma membrane;GO:0005737//cytoplasm;GO:0005887//integral component of plasma membrane;GO:0005923//bicellular tight junction;GO:0016021//integral component of membrane;GO:0016328//lateral plasma membrane;GO:0005886//plasma membrane	GO:0042802//identical protein binding;GO:0005198//structural molecule activity;GO:0001618//virus receptor activity	GO:0097421//liver regeneration;GO:0008065//establishment of blood-nerve barrier;GO:0032496//response to lipopolysaccharide;GO:0051260//protein homooligomerization;GO:0071356//cellular response to tumor necrosis factor;GO:0009636//response to toxic substance;GO:0045471//response to ethanol;GO:0070673//response to interleukin-18;GO:0045216//cell-cell junction organization;GO:0071346//cellular respo…	K06087//claudin	NP_066924.1//claudin-1 [Homo sapiens]	4
83872	18212	0.04	0.13	1.70044	0.00258884	*	0.000601682	HMCN1	GO:0070062//extracellular exosome;GO:0032154//cleavage furrow;GO:0005938//cell cortex;GO:0030054//cell junction;GO:0005604//basement membrane	GO:0005509//calcium ion binding	GO:0051301//cell division;GO:0050896//response to stimulus;GO:0007601//visual perception;GO:0007049//cell cycle	K17341//hemicentin	NP_114141.2//hemicentin-1 precursor [Homo sapiens]	2//1
10107	3572	0.12	0.39	1.70044	0.0236943	*	0.00745048	TRIM10	GO:0005622//intracellular;GO:0005737//cytoplasm	GO:0008270//zinc ion binding	GO:0046597//negative regulation of viral entry into host cell;GO:0045087//innate immune response;GO:0030218//erythrocyte differentiation	K12002//tripartite motif-containing protein 10	NP_439893.2//tripartite motif-containing protein 10 isoform 2 [Homo sapiens];NP_006769.2//tripartite motif-containing protein 10 isoform 1 [Homo sapiens]	3//A2MP1;2//1
84839	2190	0.2	0.65	1.70044	0.0158301	*	0.00467072	RAX2	GO:0005634//nucleus	GO:0000978//RNA polymerase II proximal promoter sequence-specific DNA binding;GO:0001077//transcriptional activator activity, RNA polymerase II proximal promoter sequence-specific DNA binding	GO:0045944//positive regulation of transcription from RNA polymerase II promoter;GO:0050896//response to stimulus;GO:0007601//visual perception	K09333//retina and anterior neural fold homeobox-like protein	NP_001306003.1//retina and anterior neural fold homeobox protein 2 isoform 1 [Homo sapiens]	1//3;3//A2MP1
27134	3127	0.96	3.12	1.70044	3.27788e-13	Up	1.77419e-14	TJP3	GO:0005634//nucleus;GO:0005923//bicellular tight junction;GO:0005886//plasma membrane	NA	NA	K06097//tight junction protein 3	NP_001254490.1//tight junction protein ZO-3 isoform 2 [Homo sapiens]	1//3
6424	2974	0.04	0.13	1.70044	0.282167	*	0.148273	SFRP4	GO:0005576//extracellular region	NA	GO:0007275//multicellular organism development;GO:0016055//Wnt signaling pathway	K02185//secreted frizzled-related protein 4	XP_003815025.1//PREDICTED: secreted frizzled-related protein 4 [Pan paniscus]	3//A2MP1
100287045	1395	0.04	0.13	1.70044	0.383109	*	0.225218	FAM90A26	NA	NA	NA	K09228//KRAB domain-containing zinc finger protein	A8MXJ8.1//PUTATIVE PSEUDOGENE: RecName: Full=Putative protein FAM90A5P	1//3
128497	752	0.17	0.55	1.6939	0.282468	*	0.148273	SPATA25	GO:0016021//integral component of membrane	NA	GO:0030154//cell differentiation;GO:0007283//spermatogenesis	K13289//cathepsin A (carboxypeptidase C) [EC:3.4.16.5]	NP_542175.1//spermatogenesis-associated protein 25 [Homo sapiens]	3//A2MP1
130733	1703	0.09	0.29	1.68806	0.282267	*	0.148273	TMEM178A	GO:0016021//integral component of membrane;GO:0005789//endoplasmic reticulum membrane	NA	GO:0045671//negative regulation of osteoclast differentiation;GO:0051480//regulation of cytosolic calcium ion concentration	K17602//YLP motif-containing protein 1;K18755//importin-8;K16628//collagen, type VII, alpha	AAH29530.1//Transmembrane protein 178 [Homo sapiens];EDL38533.1//RIKEN cDNA 2810417M05, partial [Mus musculus]	1//3;2//1
91179	3499	0.14	0.45	1.6845	0.00888092	*	0.00243436	SCARF2	GO:0005925//focal adhesion;GO:0016021//integral component of membrane	NA	GO:0007157//heterophilic cell-cell adhesion via plasma membrane cell adhesion molecules	K06776//receptor-type tyrosine-protein phosphatase kappa [EC:3.1.3.48];K02258//cytochrome c oxidase assembly protein subunit 11	XP_007973174.1//PREDICTED: scavenger receptor class F member 2 isoform X1 [Chlorocebus sabaeus];XP_007973175.1//PREDICTED: scavenger receptor class F member 2 isoform X2 [Chlorocebus sabaeus]	6;4
3687	4720	0.24	0.77	1.68182	1.90518e-05	Up	2.81538e-06	ITGAX	NA	NA	NA	K06462//integrin alpha X	AAA59180.1//eukocyte adhesion glycoprotein precursor [Homo sapiens]	1//3;4
344658	2387	0.05	0.16	1.67807	0.215545	*	0.104049	SAMD7	GO:0005634//nucleus;GO:0005737//cytoplasm	NA	NA	K11457//polyhomeotic-like protein 2	NP_872416.1//sterile alpha motif domain-containing protein 7 [Homo sapiens]	1//3;3//A2MP1
57795	3681	0.05	0.16	1.67807	0.157985	*	0.0707456	BRINP2	GO:0030425//dendrite;GO:0005783//endoplasmic reticulum;GO:0043025//neuronal cell body	NA	GO:0071300//cellular response to retinoic acid;GO:0045666//positive regulation of neuron differentiation;GO:0045930//negative regulation of mitotic cell cycle	NA	XP_004425063.1//PREDICTED: BMP/retinoic acid-inducible neural-specific protein 2 [Ceratotherium simum simum]	3//A2MP1
167681	2527	0.05	0.16	1.67807	0.282401	*	0.148273	PRSS35	GO:0005576//extracellular region;GO:0005739//mitochondrion	GO:0004252//serine-type endopeptidase activity	NA	K09627//serine protease 23 [EC:3.4.21.-]	NP_699193.2//inactive serine protease 35 precursor [Homo sapiens]	1//3;2//1
196743	1857	0.1	0.32	1.67807	0.157919	*	0.0707456	PAOX	GO:0005782//peroxisomal matrix	GO:0052901//spermine:oxygen oxidoreductase (spermidine-forming) activity;GO:0052902//spermidine:oxygen oxidoreductase (3-aminopropanal-forming) activity;GO:0005102//receptor binding;GO:0052903//N1-acetylspermine:oxygen oxidoreductase (3-acetamidopropanal-forming) activity;GO:0052899//N(1),N(12)-diacetylspermine:oxygen oxidoreductase (3-acetamidopropanal-forming) activity;GO:0052904//N1-acetylsper…	GO:0009447//putrescine catabolic process;GO:0006598//polyamine catabolic process;GO:0046203//spermidine catabolic process;GO:0009446//putrescine biosynthetic process;GO:0046208//spermine catabolic process;GO:1901307//positive regulation of spermidine biosynthetic process;GO:0006596//polyamine biosynthetic process	K00308//N1-acetylpolyamine oxidase [EC:1.5.3.13]	NP_997011.1//peroxisomal N(1)-acetyl-spermine/spermidine oxidase isoform 4 [Homo sapiens];NP_997010.1//peroxisomal N(1)-acetyl-spermine/spermidine oxidase isoform 2 [Homo sapiens];NP_690875.1//peroxisomal N(1)-acetyl-spermine/spermidine oxidase isoform 1 [Homo sapiens]	3//A2MP1;2//1
343521	1278	0.05	0.16	1.67807	0.508102	*	0.333714	TCTEX1D4	NA	NA	NA	K16628//collagen, type VII, alpha;K06085//synovial sarcoma, X breakpoint 2 interacting protein	XP_006710677.1//PREDICTED: tctex1 domain-containing protein 4 isoform X1 [Homo sapiens]	3//A2MP1
5662	3861	0.1	0.32	1.67807	0.0185212	*	0.00558328	PSD	GO:0032154//cleavage furrow;GO:0032587//ruffle membrane;GO:0098999//extrinsic component of postsynaptic endosome membrane;GO:0043197//dendritic spine;GO:0014069//postsynaptic density	GO:0004871//signal transducer activity;GO:0005086//ARF guanyl-nucleotide exchange factor activity;GO:0005543//phospholipid binding	GO:0007165//signal transduction;GO:0032012//regulation of ARF protein signal transduction;GO:0031175//neuron projection development	K12494//PH and SEC7 domain-containing protein	AAH39259.2//PSD protein, partial [Homo sapiens];XP_016774705.1//PREDICTED: PH and SEC7 domain-containing protein 1 isoform X1 [Pan troglodytes]	1//3;4
282966	3034	0.05	0.16	1.67807	0.281967	*	0.148273	C10orf53	GO:0016021//integral component of membrane	GO:0008484//sulfuric ester hydrolase activity;GO:0016491//oxidoreductase activity	NA	K12559//myosin X;K06245//laminin, beta 4;K12581//CCR4-NOT transcription complex subunit 7/8;K15322//tRNA-splicing endonuclease subunit Sen2 [EC:3.1.27.9];K21958//extracellular serine/threonine protein kinase FAM20C [EC:2.7.11.1];K12025//tripartite motif-containing protein 52	NP_001035892.1//UPF0728 protein C10orf53 isoform b [Homo sapiens];CDQ65304.1//unnamed protein product [Oncorhynchus mykiss]	3//A2MP1;2//1
333929	1713	0.11	0.35	1.66985	0.158051	*	0.0707456	SNAI3	NA	NA	NA	K09228//KRAB domain-containing zinc finger protein;K09217//snail 3	XP_012321480.1//zinc finger protein SNAI3 isoform X1 [Aotus nancymaae]	3//A2MP1
3158	2390	0.47	1.49	1.66458	2.90842e-05	Up	4.44252e-06	HMGCS2	GO:0005759//mitochondrial matrix;GO:0005743//mitochondrial inner membrane;GO:0005739//mitochondrion	GO:0004421//hydroxymethylglutaryl-CoA synthase activity	GO:0008299//isoprenoid biosynthetic process;GO:0016126//sterol biosynthetic process;GO:0046951//ketone body biosynthetic process;GO:0019216//regulation of lipid metabolic process;GO:0006695//cholesterol biosynthetic process	K01641//hydroxymethylglutaryl-CoA synthase [EC:2.3.3.10]	XP_513693.1//PREDICTED: hydroxymethylglutaryl-CoA synthase, mitochondrial [Pan troglodytes];NP_001159579.1//hydroxymethylglutaryl-CoA synthase, mitochondrial isoform 2 precursor [Homo sapiens]	1//3;3//A2MP1
5493	6256	0.12	0.38	1.66297	0.000900895	Up	0.000188946	PPL	GO:0070062//extracellular exosome;GO:0005856//cytoskeleton;GO:0005634//nucleus;GO:0005829//cytosol;GO:0001533//cornified envelope;GO:0005739//mitochondrion;GO:0030057//desmosome	GO:0005200//structural constituent of cytoskeleton;GO:0045296//cadherin binding	GO:0009612//response to mechanical stimulus;GO:0070268//cornification	K10386//periplakin	NP_002696.3//periplakin [Homo sapiens]	4
285852	2088	0.06	0.19	1.66297	0.282334	*	0.148273	TREML4	GO:0005576//extracellular region;GO:0005886//plasma membrane	NA	GO:0034157//positive regulation of toll-like receptor 7 signaling pathway;GO:0045087//innate immune response;GO:0050776//regulation of immune response	K06742//natural cytotoxicity triggering receptor 2;K14364//trem-like transcript 2 protein	NP_937796.1//trem-like transcript 4 protein precursor [Homo sapiens]	2//1
4151	1170	0.06	0.19	1.66297	0.507525	*	0.333714	MB	GO:0070062//extracellular exosome;GO:0005829//cytosol	GO:0046872//metal ion binding;GO:0020037//heme binding;GO:0005344//oxygen carrier activity;GO:0019825//oxygen binding	GO:0015671//oxygen transport;GO:0031444//slow-twitch skeletal muscle fiber contraction;GO:0043353//enucleate erythrocyte differentiation;GO:0007507//heart development;GO:0009725//response to hormone;GO:0050873//brown fat cell differentiation;GO:0042542//response to hydrogen peroxide;GO:0001666//response to hypoxia	K21892//myoglobin	XP_003264736.1//PREDICTED: myoglobin isoform X1 [Nomascus leucogenys];EAW60065.1//myoglobin, isoform CRA_a [Homo sapiens]	1//3;2//1
2277	2084	0.06	0.19	1.66297	0.282	*	0.148273	VEGFD	GO:0031093//platelet alpha granule lumen;GO:0016020//membrane;GO:0005615//extracellular space;GO:0005576//extracellular region	GO:0043185//vascular endothelial growth factor receptor 3 binding;GO:0005161//platelet-derived growth factor receptor binding;GO:0008083//growth factor activity;GO:0005172//vascular endothelial growth factor receptor binding;GO:0042803//protein homodimerization activity;GO:0042056//chemoattractant activity	GO:0050930//induction of positive chemotaxis;GO:0001525//angiogenesis;GO:0051781//positive regulation of cell division;GO:0071542//dopaminergic neuron differentiation;GO:0001666//response to hypoxia;GO:0002576//platelet degranulation;GO:0008283//cell proliferation;GO:0060754//positive regulation of mast cell chemotaxis;GO:0048010//vascular endothelial growth factor receptor signaling pathway;GO:0…	K05449//vascular endothelial growth factor C/D	NP_004460.1//vascular endothelial growth factor D preproprotein [Homo sapiens]	4
948	3971	0.37	1.17	1.66091	7.49634e-05	Up	1.23961e-05	CD36	GO:0005615//extracellular space;GO:0009897//external side of plasma membrane;GO:0016324//apical plasma membrane;GO:0030666//endocytic vesicle membrane;GO:0031526//brush border membrane;GO:0009986//cell surface;GO:0045121//membrane raft;GO:0005794//Golgi apparatus;GO:0016021//integral component of membrane;GO:0045177//apical part of cell;GO:0005581//collagen trimer	GO:0008289//lipid binding;GO:0005041//low-density lipoprotein receptor activity;GO:0001540//amyloid-beta binding;GO:0071813//lipoprotein particle binding;GO:0030169//low-density lipoprotein particle binding;GO:0070892//lipoteichoic acid receptor activity;GO:0008035//high-density lipoprotein particle binding	GO:0050731//positive regulation of peptidyl-tyrosine phosphorylation;GO:0010744//positive regulation of macrophage derived foam cell differentiation;GO:0060100//positive regulation of phagocytosis, engulfment;GO:0007596//blood coagulation;GO:0070543//response to linoleic acid;GO:0031623//receptor internalization;GO:0071222//cellular response to lipopolysaccharide;GO:2000334//positive regulation o…	K06259//CD36 antigen	NP_001276838.1//platelet glycoprotein 4 isoform 3 [Homo sapiens];NP_001001547.1//platelet glycoprotein 4 isoform 1 [Homo sapiens];NP_001276837.1//platelet glycoprotein 4 isoform 2 [Homo sapiens]	1//3;3//A2MP1;2//1
219670	3348	0.13	0.41	1.65711	0.0158334	*	0.00467072	ENKUR	GO:0097228//sperm principal piece;GO:0001669//acrosomal vesicle	GO:0017124//SH3 domain binding;GO:0005516//calmodulin binding	NA	K05039//solute carrier family 6 (neurotransmitter transporter, GABA) member 6/8/11/12/13	XP_009234292.1//PREDICTED: enkurin isoform X2 [Pongo abelii];NP_659447.1//enkurin isoform 1 [Homo sapiens]	1//3;3//A2MP1
50839	924	0.07	0.22	1.65208	0.508872	*	0.333714	TAS2R10	GO:0016021//integral component of membrane;GO:0005886//plasma membrane	GO:0008527//taste receptor activity;GO:0033038//bitter taste receptor activity;GO:0004930//G-protein coupled receptor activity	GO:0050909//sensory perception of taste;GO:0001580//detection of chemical stimulus involved in sensory perception of bitter taste	K08474//taste receptor type 2	NP_076410.1//taste receptor type 2 member 10 [Homo sapiens]	1//3
284422	908	0.07	0.22	1.65208	0.508727	*	0.333714	SMIM24	GO:0070062//extracellular exosome;GO:0016021//integral component of membrane	NA	NA	NA	EAW69319.1//hCG1811317, isoform CRA_a [Homo sapiens]	1//3
4992	939	0.07	0.22	1.65208	0.508005	*	0.333714	OR1F1	GO:0016021//integral component of membrane;GO:0005886//plasma membrane	GO:0004984//olfactory receptor activity;GO:0004930//G-protein coupled receptor activity	NA	K04257//olfactory receptor	XP_008966298.1//PREDICTED: LOW QUALITY PROTEIN: olfactory receptor 1F1 [Pan paniscus]	1//3
147685	928	0.07	0.22	1.65208	0.507813	*	0.333714	C19orf18	GO:0070062//extracellular exosome;GO:0016021//integral component of membrane	NA	NA	NA	NP_689687.1//uncharacterized protein C19orf18 precursor [Homo sapiens]	4
8431	1277	0.15	0.47	1.6477	0.158007	*	0.0707456	NR0B2	GO:0005634//nucleus;GO:0005654//nucleoplasm;GO:0043234//protein complex;GO:0005737//cytoplasm	GO:0003707//steroid hormone receptor activity;GO:0003677//DNA binding;GO:0003714//transcription corepressor activity;GO:0046966//thyroid hormone receptor binding;GO:0042803//protein homodimerization activity;GO:0042975//peroxisome proliferator activated receptor binding;GO:0046965//retinoid X receptor binding;GO:0019904//protein domain specific binding;GO:0032403//protein complex binding	GO:0031100//animal organ regeneration;GO:0032024//positive regulation of insulin secretion;GO:0008203//cholesterol metabolic process;GO:0043433//negative regulation of DNA binding transcription factor activity;GO:0006351//transcription, DNA-templated;GO:0010629//negative regulation of gene expression;GO:0010628//positive regulation of gene expression;GO:0000122//negative regulation of transcripti…	K08563//nuclear receptor subfamily 0 group B member 2	NP_068804.1//nuclear receptor subfamily 0 group B member 2 [Homo sapiens]	2//1
115572	2391	0.15	0.47	1.6477	0.0420336	*	0.0144579	FAM46B	NA	NA	NA	K19719//collagen, type II, alpha;K05742//solute carrier family 9 (sodium/hydrogen exchanger), member 1;K17498//transcription factor SPN1;K19720//collagen, type III, alpha	XP_007978044.1//PREDICTED: protein FAM46B [Chlorocebus sabaeus]	3//A2MP1
2642	2053	0.3	0.94	1.6477	0.00428904	*	0.0010656	GCGR	GO:0005768//endosome;GO:0005887//integral component of plasma membrane;GO:0005622//intracellular;GO:0016021//integral component of membrane;GO:0005886//plasma membrane	GO:0004967//glucagon receptor activity;GO:0017046//peptide hormone binding;GO:0005085//guanyl-nucleotide exchange factor activity	GO:0008217//regulation of blood pressure;GO:0071377//cellular response to glucagon stimulus;GO:0006091//generation of precursor metabolites and energy;GO:0007166//cell surface receptor signaling pathway;GO:0070873//regulation of glycogen metabolic process;GO:0042593//glucose homeostasis;GO:0042594//response to starvation;GO:0007584//response to nutrient;GO:0007189//adenylate cyclase-activating G-…	K04583//glucagon receptor	NP_000151.1//glucagon receptor precursor [Homo sapiens]	4
59340	3422	0.08	0.25	1.64386	0.058501	*	0.0212926	HRH4	GO:0005623//cell;GO:0016021//integral component of membrane;GO:0005886//plasma membrane	GO:0004969//histamine receptor activity	GO:0007194//negative regulation of adenylate cyclase activity;GO:0007204//positive regulation of cytosolic calcium ion concentration;GO:0043408//regulation of MAPK cascade;GO:0006954//inflammatory response	K04152//histamine receptor H4	NP_001137300.1//histamine H4 receptor isoform 2 [Homo sapiens];NP_067637.2//histamine H4 receptor isoform 1 [Homo sapiens]	1//3;3//A2MP1
83538	3200	0.08	0.25	1.64386	0.0882981	*	0.0349582	TTC25	GO:0005856//cytoskeleton;GO:0042995//cell projection;GO:0005737//cytoplasm	NA	NA	K15837//G-protein signaling modulator 2;K02145//V-type H+-transporting ATPase subunit A [EC:3.6.3.14];K09553//stress-induced-phosphoprotein 1	NP_001337248.1//tetratricopeptide repeat protein 25 isoform 2 [Homo sapiens];NP_113609.1//tetratricopeptide repeat protein 25 isoform 1 [Homo sapiens]	4;1//3
11320	8382	0.08	0.25	1.64386	0.00121671	*	0.000262668	MGAT4A	GO:0016020//membrane;GO:0070062//extracellular exosome;GO:0005788//endoplasmic reticulum lumen;GO:0005576//extracellular region;GO:0016021//integral component of membrane;GO:0000139//Golgi membrane	GO:0008375//acetylglucosaminyltransferase activity;GO:0046872//metal ion binding;GO:0016758//transferase activity, transferring hexosyl groups;GO:0008454//alpha-1,3-mannosylglycoprotein 4-beta-N-acetylglucosaminyltransferase activity	GO:0043687//post-translational protein modification;GO:0044267//cellular protein metabolic process;GO:0006486//protein glycosylation;GO:0006487//protein N-linked glycosylation;GO:0005975//carbohydrate metabolic process;GO:0006491//N-glycan processing	K00738//alpha-1,3-mannosylglycoprotein beta-1,4-N-acetylglucosaminyltransferase A/B [EC:2.4.1.145]	NP_001153626.1//alpha-1,3-mannosyl-glycoprotein 4-beta-N-acetylglucosaminyltransferase A isoform 2 [Homo sapiens];NP_036346.1//alpha-1,3-mannosyl-glycoprotein 4-beta-N-acetylglucosaminyltransferase A isoform 1 [Homo sapiens]	1//3;2//1
170067	5179	0.08	0.25	1.64386	0.0185288	*	0.00558328	SUPT20HL2	NA	NA	NA	K21245//transcription factor SPT20 homolog	NP_001129705.2//putative transcription factor SPT20 homolog-like 2 precursor [Homo sapiens]	2//1
720	5426	0.08	0.25	1.64386	0.0236896	*	0.00745048	C4A	GO:0005615//extracellular space	GO:0004866//endopeptidase inhibitor activity	GO:0006956//complement activation;GO:0006954//inflammatory response	K03989//complement component 4	NP_009224.2//complement C4-A isoform 1 preproprotein [Homo sapiens];NP_001239133.1//complement C4-A isoform 2 preproprotein [Homo sapiens]	1//3;2//1
6320	1423	0.09	0.28	1.63743	0.282067	*	0.148273	CLEC11A	GO:0005615//extracellular space;GO:0005576//extracellular region;GO:0005737//cytoplasm	GO:0008083//growth factor activity;GO:0030246//carbohydrate binding	GO:0001503//ossification;GO:0008284//positive regulation of cell proliferation	K17521//C-type lectin domain family 11 member A	XP_007995878.1//PREDICTED: C-type lectin domain family 11 member A [Chlorocebus sabaeus]	2//1
319	1720	0.1	0.31	1.63227	0.187334	*	0.0873106	APOF	GO:0034364//high-density lipoprotein particle;GO:0034362//low-density lipoprotein particle;GO:0005576//extracellular region	GO:0005319//lipid transporter activity;GO:0015485//cholesterol binding;GO:0005102//receptor binding	GO:0008203//cholesterol metabolic process;GO:0006869//lipid transport;GO:0006629//lipid metabolic process	K01368//cathepsin S [EC:3.4.22.27];K17985//activating molecule in BECN1-regulated autophagy protein 1;K00731//glycoprotein-N-acetylgalactosamine 3-beta-galactosyltransferase [EC:2.4.1.122];K03155//timeless	XP_009246176.1//PREDICTED: apolipoprotein F isoform X1 [Pongo abelii]	2//1
23498	1301	0.1	0.31	1.63227	0.282434	*	0.148273	HAAO	NA	NA	NA	K00452//3-hydroxyanthranilate 3,4-dioxygenase [EC:1.13.11.6]	XP_011711358.1//PREDICTED: 3-hydroxyanthranilate 3,4-dioxygenase isoform X2 [Macaca nemestrina]	2//1
56103	3315	0.11	0.34	1.62803	0.0134179	*	0.00387228	PCDHGB2	NA	NA	NA	K16496//protocadherin gamma subfamily B	NP_001076031.1//protocadherin gamma-B2 precursor [Pan troglodytes]	1//3;2//1
2842	1743	0.11	0.34	1.62803	0.157941	*	0.0707456	GPR19	GO:0005887//integral component of plasma membrane;GO:0016021//integral component of membrane	GO:0004930//G-protein coupled receptor activity	GO:0007186//G-protein coupled receptor signaling pathway;GO:0007631//feeding behavior;GO:0007268//chemical synaptic transmission;GO:0007218//neuropeptide signaling pathway	K04316//G protein-coupled receptor 19	EAW96272.1//hCG2039474, isoform CRA_b [Homo sapiens]	2//1
1513	1825	1.77	5.46	1.62515	1.12287e-12	Up	6.37774e-14	CTSK	GO:0043231//intracellular membrane-bounded organelle;GO:0005654//nucleoplasm;GO:0005615//extracellular space;GO:0043202//lysosomal lumen;GO:0005576//extracellular region;GO:0005764//lysosome;GO:0036021//endolysosome lumen	GO:0004252//serine-type endopeptidase activity;GO:0008234//cysteine-type peptidase activity;GO:0005518//collagen binding;GO:0001968//fibronectin binding;GO:0004197//cysteine-type endopeptidase activity;GO:0043394//proteoglycan binding	GO:0045453//bone resorption;GO:0051603//proteolysis involved in cellular protein catabolic process;GO:1903955//positive regulation of protein targeting to mitochondrion;GO:1903146//regulation of autophagy of mitochondrion;GO:0001957//intramembranous ossification;GO:0002224//toll-like receptor signaling pathway;GO:0022617//extracellular matrix disassembly;GO:0045616//regulation of keratinocyte dif…	K01371//cathepsin K [EC:3.4.22.38]	NP_000387.1//cathepsin K preproprotein [Homo sapiens]	3//A2MP1
1410	989	6.95	21.35	1.61915	1.20306e-25	Up	2.84094e-27	CRYAB	NA	GO:0005212//structural constituent of eye lens	NA	K09542//crystallin, alpha B	XP_010984284.1//PREDICTED: alpha-crystallin B chain [Camelus dromedarius];AAC19161.1//unknown [Homo sapiens]	1//3;2//1
1356	4674	5.38	16.42	1.60978	6.30114e-94	Up	2.34942e-96	CP	GO:0005765//lysosomal membrane;GO:0070062//extracellular exosome;GO:0005788//endoplasmic reticulum lumen;GO:0005615//extracellular space;GO:0072562//blood microparticle;GO:0005576//extracellular region	GO:0004322//ferroxidase activity;GO:0005507//copper ion binding;GO:0051087//chaperone binding	GO:0043687//post-translational protein modification;GO:0044267//cellular protein metabolic process;GO:0006879//cellular iron ion homeostasis;GO:0006825//copper ion transport	K13624//ceruloplasmin [EC:1.16.3.1]	NP_000087.1//ceruloplasmin precursor [Homo sapiens]	3//A2MP1
81493	3482	0.33	1	1.59946	0.000100392	Up	1.7019e-05	SYNC	GO:0030018//Z disc;GO:0005829//cytosol;GO:0042383//sarcolemma;GO:0031594//neuromuscular junction;GO:0005882//intermediate filament;GO:0048471//perinuclear region of cytoplasm	GO:0005198//structural molecule activity	GO:0045103//intermediate filament-based process	K10377//syncoilin 1	NP_110413.2//syncoilin isoform 1 [Homo sapiens];NP_001155180.1//syncoilin isoform 2 [Homo sapiens]	1//3;2//1
27063	1994	2.45	7.42	1.59864	4.78875e-18	Up	1.79742e-19	ANKRD1	GO:0005634//nucleus;GO:0005654//nucleoplasm;GO:0005667//transcription factor complex;GO:0005829//cytosol;GO:0031674//I band;GO:0001650//fibrillar center;GO:0005737//cytoplasm	GO:0003677//DNA binding;GO:0003714//transcription corepressor activity;GO:0001105//RNA polymerase II transcription coactivator activity;GO:0002039//p53 binding;GO:0042826//histone deacetylase binding;GO:0061629//RNA polymerase II sequence-specific DNA binding transcription factor binding;GO:0001085//RNA polymerase II transcription factor binding;GO:0070412//R-SMAD binding;GO:0031432//titin binding	GO:0071456//cellular response to hypoxia;GO:0071260//cellular response to mechanical stimulus;GO:0035690//cellular response to drug;GO:0071222//cellular response to lipopolysaccharide;GO:0071356//cellular response to tumor necrosis factor;GO:0055008//cardiac muscle tissue morphogenesis;GO:0071560//cellular response to transforming growth factor beta stimulus;GO:0043065//positive regulation of apo…	K21433//ankyrin repeat domain-containing protein 1	NP_055206.2//ankyrin repeat domain-containing protein 1 [Homo sapiens]	2//1
442868	1206	0.01	0.03	1.58496	0.976175	*	0.965802	BPY2C	GO:0005634//nucleus	GO:0032399//HECT domain binding	GO:0007338//single fertilization;GO:0007283//spermatogenesis	NA	NP_001002760.1//testis-specific basic protein Y 2 [Homo sapiens]	1//3
29842	9306	0.01	0.03	1.58496	0.749261	*	0.624524	TFCP2L1	GO:0016020//membrane;GO:0005634//nucleus;GO:0001650//fibrillar center;GO:0005739//mitochondrion	GO:0003714//transcription corepressor activity;GO:0000977//RNA polymerase II regulatory region sequence-specific DNA binding;GO:0043565//sequence-specific DNA binding;GO:0003700//DNA binding transcription factor activity	GO:0006694//steroid biosynthetic process;GO:0000902//cell morphogenesis;GO:0007565//female pregnancy;GO:0006351//transcription, DNA-templated;GO:0000122//negative regulation of transcription from RNA polymerase II promoter;GO:0007431//salivary gland development;GO:0008340//determination of adult lifespan;GO:0006357//regulation of transcription from RNA polymerase II promoter;GO:0007028//cytoplasm…	K09275//transcription factor CP2 and related proteins	XP_007962878.1//PREDICTED: transcription factor CP2-like protein 1 isoform X2 [Chlorocebus sabaeus]	2//1
220047	2276	0.01	0.03	1.58496	0.645377	*	0.466386	CCDC83	NA	NA	NA	K20283//golgin subfamily A member 4;K16476//ninein;K20478//golgin subfamily B member 1	NP_001273088.1//coiled-coil domain-containing protein 83 isoform 2 [Homo sapiens];NP_775827.2//coiled-coil domain-containing protein 83 isoform 1 [Homo sapiens]	4;1//3
494513	1565	0.18	0.54	1.58496	0.109145	*	0.0450496	PJVK	GO:0043025//neuronal cell body	NA	GO:0007605//sensory perception of sound	K22147//pejvakin	NP_001340704.1//pejvakin isoform 2 [Homo sapiens];NP_001340705.1//pejvakin isoform 3 [Homo sapiens];XP_016859710.1//PREDICTED: pejvakin isoform X1 [Homo sapiens];NP_001036167.1//pejvakin isoform 1 [Homo sapiens]	4;1//3
8528	1556	0.04	0.12	1.58496	0.509355	*	0.333714	DDO	GO:0005782//peroxisomal matrix;GO:0005777//peroxisome	GO:0008445//D-aspartate oxidase activity;GO:0005102//receptor binding;GO:0048037//cofactor binding;GO:0071949//FAD binding	GO:0019478//D-amino acid catabolic process;GO:0007320//insemination;GO:0042445//hormone metabolic process;GO:0034641//cellular nitrogen compound metabolic process;GO:0006531//aspartate metabolic process;GO:0007625//grooming behavior;GO:0006533//aspartate catabolic process	K00272//D-aspartate oxidase [EC:1.4.3.1]	NP_003640.2//D-aspartate oxidase isoform a [Homo sapiens];NP_004023.2//D-aspartate oxidase isoform b [Homo sapiens]	2//1
65982	2250	0.01	0.03	1.58496	0.645044	*	0.466386	ZSCAN18	GO:0005634//nucleus	GO:0000981//RNA polymerase II transcription factor activity, sequence-specific DNA binding;GO:0046872//metal ion binding;GO:0003677//DNA binding;GO:0003700//DNA binding transcription factor activity;GO:0003676//nucleic acid binding	GO:0006351//transcription, DNA-templated	K09230//SCAN domain-containing zinc finger protein	NP_001139014.1//zinc finger and SCAN domain-containing protein 18 isoform 1 [Homo sapiens];XP_016882658.1//PREDICTED: zinc finger and SCAN domain-containing protein 18 isoform X3 [Homo sapiens]	4;1//3
221711	3139	0.02	0.06	1.58496	0.509258	*	0.333714	SYCP2L	GO:0005654//nucleoplasm;GO:0000780//condensed nuclear chromosome, centromeric region;GO:0000800//lateral element	NA	GO:0060548//negative regulation of cell death	K19529//synaptonemal complex protein 2	NP_001035364.2//synaptonemal complex protein 2-like [Homo sapiens]	2//1
126520	1933	0.01	0.03	1.58496	0.644877	*	0.466386	PLK5	NA	NA	NA	K19596//inactive serine/threonine-protein kinase PLK5	XP_014977851.1//PREDICTED: inactive serine/threonine-protein kinase PLK5 [Macaca mulatta]	1//3
220388	2434	0.01	0.03	1.58496	0.644656	*	0.466386	CCDC89	GO:0005634//nucleus;GO:0005737//cytoplasm	NA	NA	K11498//centromeric protein E;K20283//golgin subfamily A member 4	NP_689936.1//coiled-coil domain-containing protein 89 [Homo sapiens]	2//1
4360	5205	0.01	0.03	1.58496	0.388322	*	0.225218	MRC1	GO:0010008//endosome membrane;GO:0009986//cell surface;GO:0005887//integral component of plasma membrane;GO:0005886//plasma membrane	GO:0004872//receptor activity;GO:0004888//transmembrane signaling receptor activity;GO:0001618//virus receptor activity;GO:0005537//mannose binding	GO:0071346//cellular response to interferon-gamma;GO:0006898//receptor-mediated endocytosis;GO:0071222//cellular response to lipopolysaccharide;GO:0071353//cellular response to interleukin-4	K06560//mannose receptor, C type	NP_002429.1//macrophage mannose receptor 1 precursor [Homo sapiens]	3//A2MP1
3937	4312	0.01	0.03	1.58496	0.38828	*	0.225218	LCP2	GO:0005829//cytosol;GO:0005911//cell-cell junction;GO:0044853//plasma membrane raft;GO:0036398//TCR signalosome	NA	GO:0050663//cytokine secretion;GO:0050852//T cell receptor signaling pathway;GO:0030168//platelet activation;GO:0035556//intracellular signal transduction;GO:0038095//Fc-epsilon receptor signaling pathway;GO:0007169//transmembrane receptor protein tyrosine kinase signaling pathway;GO:0006955//immune response;GO:0045576//mast cell activation;GO:0045860//positive regulation of protein kinase activi…	K07361//lymphocyte cytosolic protein 2	XP_003810968.2//PREDICTED: lymphocyte cytosolic protein 2 [Pan paniscus]	4
259307	2335	0.01	0.03	1.58496	0.643882	*	0.466386	IL4I1	GO:0005576//extracellular region;GO:0005764//lysosome	GO:0001716//L-amino-acid oxidase activity;GO:0016491//oxidoreductase activity	GO:0006559//L-phenylalanine catabolic process	K03334//L-amino-acid oxidase [EC:1.4.3.2]	NP_690863.1//L-amino-acid oxidase isoform 1 precursor [Homo sapiens];NP_758962.1//L-amino-acid oxidase isoform 2 precursor [Homo sapiens]	1//3;2//1
63923	5008	0.01	0.03	1.58496	0.388197	*	0.225218	TNN	GO:0009986//cell surface;GO:0005578//proteinaceous extracellular matrix	GO:0005178//integrin binding;GO:0042802//identical protein binding	GO:0016477//cell migration;GO:0016049//cell growth;GO:1905240//negative regulation of canonical Wnt signaling pathway involved in osteoblast differentiation;GO:0007409//axonogenesis;GO:0007160//cell-matrix adhesion;GO:0033689//negative regulation of osteoblast proliferation;GO:0045668//negative regulation of osteoblast differentiation;GO:0002076//osteoblast development	K06252//tenascin	XP_016857537.1//PREDICTED: tenascin-N isoform X1 [Homo sapiens]	1//3
23111	4838	0.01	0.03	1.58496	0.388072	*	0.225218	SPART	GO:0005654//nucleoplasm;GO:0005741//mitochondrial outer membrane;GO:0005737//cytoplasm;GO:0030496//midbody;GO:0005829//cytosol;GO:0005811//lipid droplet;GO:0005886//plasma membrane;GO:0045202//synapse	GO:0031625//ubiquitin protein ligase binding	GO:0030514//negative regulation of BMP signaling pathway;GO:0048698//negative regulation of collateral sprouting in absence of injury;GO:0009838//abscission;GO:0034389//lipid particle organization;GO:0060612//adipose tissue development;GO:0051301//cell division;GO:0050905//neuromuscular process;GO:0051881//regulation of mitochondrial membrane potential	K19366//spartin	NP_055902.1//spartin [Homo sapiens]	4;1//3
100996492	6943	0.02	0.06	1.58496	0.282602	*	0.148273	CTXND1	NA	NA	NA	K15696//RING finger protein 113B;K08857//NIMA (never in mitosis gene a)-related kinase 1/4/5 [EC:2.7.11.1];K04460//serine/threonine-protein phosphatase 5 [EC:3.1.3.16]	EAW99119.1//hCG1648316 [Homo sapiens]	1//3
27019	2593	0.01	0.03	1.58496	0.64355	*	0.466386	DNAI1	GO:0005856//cytoskeleton;GO:0005929//cilium;GO:0036157//outer dynein arm;GO:0005874//microtubule;GO:0005813//centrosome;GO:0005737//cytoplasm	GO:0003774//motor activity;GO:0045503//dynein light chain binding;GO:0045504//dynein heavy chain binding	GO:0003341//cilium movement;GO:0030317//flagellated sperm motility;GO:0008286//insulin receptor signaling pathway;GO:0007368//determination of left/right symmetry;GO:0007507//heart development;GO:0036158//outer dynein arm assembly;GO:0003351//epithelial cilium movement	K10409//dynein intermediate chain 1, axonemal	NP_001268357.1//dynein intermediate chain 1, axonemal isoform 2 [Homo sapiens];NP_036276.1//dynein intermediate chain 1, axonemal isoform 1 [Homo sapiens]	1//3;3//A2MP1
84873	2333	0.02	0.06	1.58496	0.709193	*	0.5746	ADGRG7	GO:0016021//integral component of membrane	GO:0004930//G-protein coupled receptor activity	GO:0007186//G-protein coupled receptor signaling pathway;GO:0007166//cell surface receptor signaling pathway	K08464//G protein-coupled receptor 128	NP_116176.2//adhesion G-protein coupled receptor G7 isoform 1 precursor [Homo sapiens];NP_001295291.1//adhesion G-protein coupled receptor G7 isoform 2 precursor [Homo sapiens]	1//3;2//1
2894	5849	0.02	0.06	1.58496	0.411457	*	0.24646	GRID1	GO:0070062//extracellular exosome;GO:0016021//integral component of membrane;GO:0030054//cell junction;GO:0045211//postsynaptic membrane	GO:0004970//ionotropic glutamate receptor activity;GO:0005234//extracellularly glutamate-gated ion channel activity	GO:0035176//social behavior	K05206//glutamate receptor delta-1 subunit	NP_060021.1//glutamate receptor ionotropic, delta-1 precursor [Homo sapiens]	2//1
81061	981	0.01	0.03	1.58496	0.975807	*	0.965802	OR11H1	GO:0016021//integral component of membrane;GO:0005886//plasma membrane	GO:0004984//olfactory receptor activity;GO:0004930//G-protein coupled receptor activity	NA	K04257//olfactory receptor	NP_001005239.1//olfactory receptor 11H1 [Homo sapiens]	1//3
11105	3284	0.12	0.36	1.58496	0.0420412	*	0.0144579	PRDM7	GO:0005634//nucleus;GO:0005694//chromosome	GO:0003676//nucleic acid binding;GO:0018024//histone-lysine N-methyltransferase activity	GO:0006355//regulation of transcription, DNA-templated	K20796//histone-lysine N-methyltransferase PRDM7/9 [EC:2.1.1.43]	NP_001091643.1//probable histone-lysine N-methyltransferase PRDM7 [Homo sapiens]	1//3
1188	2626	0.01	0.03	1.58496	0.642174	*	0.466386	CLCNKB	GO:0005887//integral component of plasma membrane;GO:0034707//chloride channel complex;GO:0005886//plasma membrane	GO:0046872//metal ion binding;GO:0005247//voltage-gated chloride channel activity	GO:0006810//transport;GO:0034220//ion transmembrane transport;GO:0007588//excretion;GO:1902476//chloride transmembrane transport	K05017//chloride channel Ka;K05018//chloride channel Kb	XP_016810262.1//PREDICTED: chloride channel protein ClC-Kb isoform X1 [Pan troglodytes];NP_001159417.2//chloride channel protein ClC-Kb isoform 2 [Homo sapiens]	4;2//1
5008	2057	0.01	0.03	1.58496	0.642119	*	0.466386	OSM	GO:0005615//extracellular space;GO:0005622//intracellular;GO:0005576//extracellular region	GO:0008083//growth factor activity;GO:0005125//cytokine activity;GO:0005147//oncostatin-M receptor binding	GO:0050731//positive regulation of peptidyl-tyrosine phosphorylation;GO:0002675//positive regulation of acute inflammatory response;GO:0040008//regulation of growth;GO:0051781//positive regulation of cell division;GO:0045835//negative regulation of meiotic nuclear division;GO:0042531//positive regulation of tyrosine phosphorylation of STAT protein;GO:0008283//cell proliferation;GO:0008285//negati…	K05418//oncostatin M	NP_065391.1//oncostatin-M isoform 1 preproprotein [Homo sapiens]	1//3;5
6940	2471	0.01	0.03	1.58496	0.642064	*	0.466386	ZNF354A	GO:0005730//nucleolus;GO:0005829//cytosol	GO:0046872//metal ion binding;GO:0003676//nucleic acid binding	GO:0006355//regulation of transcription, DNA-templated	K09228//KRAB domain-containing zinc finger protein	XP_004008778.1//PREDICTED: zinc finger protein 354A isoform X1 [Ovis aries]	1//3;2//1
9547	1989	0.01	0.03	1.58496	0.641899	*	0.466386	CXCL14	NA	NA	NA	K10033//C-X-C motif chemokine 14	EAW62211.1//hCG39697, isoform CRA_a, partial [Homo sapiens]	4
10673	2618	0.01	0.03	1.58496	0.641844	*	0.466386	TNFSF13B	GO:0005615//extracellular space;GO:0016021//integral component of membrane;GO:0005576//extracellular region;GO:0005886//plasma membrane;GO:0005737//cytoplasm;GO:0048471//perinuclear region of cytoplasm	GO:0005164//tumor necrosis factor receptor binding;GO:0005125//cytokine activity;GO:0005102//receptor binding	GO:0048305//immunoglobulin secretion;GO:0031296//B cell costimulation;GO:0007165//signal transduction;GO:0042102//positive regulation of T cell proliferation;GO:0031295//T cell costimulation;GO:0030890//positive regulation of B cell proliferation;GO:0008283//cell proliferation;GO:0002636//positive regulation of germinal center formation;GO:0006955//immune response;GO:0001782//B cell homeostasis;G…	K05476//tumor necrosis factor ligand superfamily member 13B	NP_001139117.1//tumor necrosis factor ligand superfamily member 13B isoform 2 [Homo sapiens];NP_006564.1//tumor necrosis factor ligand superfamily member 13B isoform 1 [Homo sapiens]	4;2//1
55068	3089	0.02	0.06	1.58496	0.50892	*	0.333714	ENOX1	GO:0005615//extracellular space;GO:0005886//plasma membrane	GO:0003723//RNA binding;GO:0016491//oxidoreductase activity;GO:0003676//nucleic acid binding	GO:0048511//rhythmic process	K18626//trichohyalin	NP_001334892.1//ecto-NOX disulfide-thiol exchanger 1 isoform a [Homo sapiens]	4;1//3;2//1
254173	2126	0.01	0.03	1.58496	0.641789	*	0.466386	TTLL10	GO:0005829//cytosol	GO:0005524//ATP binding;GO:0070735//protein-glycine ligase activity	GO:0018094//protein polyglycylation	K16770//centriolin;K16603//tubulin polyglutamylase TTLL9 [EC:6.-.-.-]	NP_694986.2//inactive polyglycylase TTLL10 isoform 2 [Homo sapiens];NP_001123517.1//inactive polyglycylase TTLL10 isoform 1 [Homo sapiens]	1//3;2//1
9420	7531	0.02	0.06	1.58496	0.459145	*	0.290518	CYP7B1	GO:0031090//organelle membrane;GO:0016021//integral component of membrane;GO:0005789//endoplasmic reticulum membrane	GO:0016705//oxidoreductase activity, acting on paired donors, with incorporation or reduction of molecular oxygen;GO:0020037//heme binding;GO:0005506//iron ion binding;GO:0004497//monooxygenase activity;GO:0008396//oxysterol 7-alpha-hydroxylase activity	GO:0008203//cholesterol metabolic process;GO:0035754//B cell chemotaxis;GO:0016125//sterol metabolic process;GO:0060740//prostate gland epithelium morphogenesis;GO:0050679//positive regulation of epithelial cell proliferation;GO:0033147//negative regulation of intracellular estrogen receptor signaling pathway;GO:0006699//bile acid biosynthetic process	K07430//25/26-hydroxycholesterol 7alpha-hydroxylase [EC:1.14.14.29]	NP_001311041.1//25-hydroxycholesterol 7-alpha-hydroxylase isoform 2 [Homo sapiens];NP_004811.1//25-hydroxycholesterol 7-alpha-hydroxylase isoform 1 [Homo sapiens]	4;1//3
10663	1953	0.01	0.03	1.58496	0.641296	*	0.466386	CXCR6	GO:0016021//integral component of membrane	GO:0019958//C-X-C chemokine binding;GO:0015026//coreceptor activity;GO:0016494//C-X-C chemokine receptor activity	GO:0006935//chemotaxis;GO:0006954//inflammatory response	K04191//C-X-C chemokine receptor type 6	XP_007982130.1//PREDICTED: C-X-C chemokine receptor type 6 [Chlorocebus sabaeus]	1//3
29906	2627	0.01	0.03	1.58496	0.641186	*	0.466386	ST8SIA5	GO:0005794//Golgi apparatus;GO:0016021//integral component of membrane;GO:0000139//Golgi membrane	GO:0008373//sialyltransferase activity;GO:0003828//alpha-N-acetylneuraminate alpha-2,8-sialyltransferase activity	GO:0006486//protein glycosylation;GO:0006688//glycosphingolipid biosynthetic process;GO:0005975//carbohydrate metabolic process	K03369//alpha-N-acetyl-neuraminate alpha-2,8-sialyltransferase (sialyltransferase 8E) [EC:2.4.99.-]	NP_001294916.1//alpha-2,8-sialyltransferase 8E isoform 3 [Homo sapiens];NP_037437.2//alpha-2,8-sialyltransferase 8E isoform 2 [Homo sapiens];NP_001294915.1//alpha-2,8-sialyltransferase 8E isoform 1 [Homo sapiens]	1//3;5
2840	2315	0.01	0.03	1.58496	0.641077	*	0.466386	GPR17	GO:0005887//integral component of plasma membrane;GO:0016021//integral component of membrane;GO:0005886//plasma membrane	GO:0004950//chemokine receptor activity;GO:0004930//G-protein coupled receptor activity	GO:0002862//negative regulation of inflammatory response to antigenic stimulus;GO:0007186//G-protein coupled receptor signaling pathway;GO:0051482//positive regulation of cytosolic calcium ion concentration involved in phospholipase C-activating G-protein coupled signaling pathway;GO:0035025//positive regulation of Rho protein signal transduction;GO:0002376//immune system process	K08404//G protein-coupled receptor 17	NP_005282.1//uracil nucleotide/cysteinyl leukotriene receptor isoform a [Homo sapiens]	1//3;2//1
57172	2507	0.01	0.03	1.58496	0.641022	*	0.466386	CAMK1G	GO:0012505//endomembrane system;GO:0005954//calcium- and calmodulin-dependent protein kinase complex;GO:0005622//intracellular;GO:0005886//plasma membrane;GO:0043005//neuron projection;GO:0000139//Golgi membrane	GO:0005524//ATP binding;GO:0004683//calmodulin-dependent protein kinase activity;GO:0005516//calmodulin binding	GO:0018107//peptidyl-threonine phosphorylation;GO:0018105//peptidyl-serine phosphorylation;GO:0035556//intracellular signal transduction	K08794//calcium/calmodulin-dependent protein kinase I [EC:2.7.11.17]	XP_008954847.1//PREDICTED: calcium/calmodulin-dependent protein kinase type 1G isoform X1 [Pan paniscus]	2//1
284716	10583	0.01	0.03	1.58496	0.21549	*	0.104049	RIMKLA	GO:0005829//cytosol;GO:0005737//cytoplasm	GO:0072590//N-acetyl-L-aspartate-L-glutamate ligase activity;GO:0046872//metal ion binding;GO:0005524//ATP binding;GO:0003824//catalytic activity	GO:0008652//cellular amino acid biosynthetic process;GO:0006464//cellular protein modification process	K18311//N-acetylaspartylglutamate/N-acetylaspartylglutamylglutamate synthase [EC:6.3.2.41 6.3.2.42]	XP_007977373.1//PREDICTED: N-acetylaspartylglutamate synthase A [Chlorocebus sabaeus]	3//A2MP1
100129520	4765	0.01	0.03	1.58496	0.387243	*	0.225218	TEX13C	NA	GO:0046872//metal ion binding	NA	K01326//pancreatic elastase I [EC:3.4.21.36];K12006//tripartite motif-containing protein 16	NP_001182201.1//putative testis-expressed protein 13C [Homo sapiens]	2//1
197135	1882	0.13	0.39	1.58496	0.131579	*	0.0565988	PATL2	GO:0005634//nucleus;GO:0000932//P-body;GO:0005737//cytoplasm	GO:0003723//RNA binding	GO:0017148//negative regulation of translation;GO:0010607//negative regulation of cytoplasmic mRNA processing body assembly;GO:0033962//cytoplasmic mRNA processing body assembly;GO:0000290//deadenylation-dependent decapping of nuclear-transcribed mRNA	K12617//DNA topoisomerase 2-associated protein PAT1;K19026//spatacsin	XP_001146504.3//PREDICTED: protein PAT1 homolog 2 isoform X2 [Pan troglodytes];NP_001138584.1//protein PAT1 homolog 2 isoform 1 [Homo sapiens]	1//3
84935	2394	0.01	0.03	1.58496	0.640475	*	0.466386	MEDAG	GO:0005737//cytoplasm	NA	GO:0045600//positive regulation of fat cell differentiation	K20638//Rho GTPase-activating protein 17	XP_007958253.1//PREDICTED: mesenteric estrogen-dependent adipogenesis protein [Chlorocebus sabaeus]	3//A2MP1
51296	2134	0.01	0.03	1.58496	0.640092	*	0.466386	SLC15A3	GO:0005765//lysosomal membrane;GO:0043231//intracellular membrane-bounded organelle;GO:0016021//integral component of membrane	GO:0015333//peptide:proton symporter activity;GO:0005215//transporter activity	GO:0015031//protein transport;GO:0006811//ion transport	K14638//solute carrier family 15 (peptide/histidine transporter), member 3/4	NP_057666.1//solute carrier family 15 member 3 [Homo sapiens]	2//1
113730	4837	0.01	0.03	1.58496	0.387078	*	0.225218	KLHDC7B	NA	NA	NA	K05185//gamma-aminobutyric acid receptor subunit epsilon	XP_015006178.1//PREDICTED: kelch domain-containing protein 7B [Macaca mulatta]	4
80835	2041	0.01	0.03	1.58496	0.639492	*	0.466386	TAS1R1	GO:0016021//integral component of membrane;GO:0005886//plasma membrane	GO:0046982//protein heterodimerization activity;GO:0008527//taste receptor activity;GO:0004930//G-protein coupled receptor activity	GO:0050917//sensory perception of umami taste	K04624//taste receptor type 1 member 1	XP_003822192.1//PREDICTED: taste receptor type 1 member 1 isoform X1 [Pan paniscus];NP_803884.1//taste receptor type 1 member 1 isoform c precursor [Homo sapiens]	3//A2MP1;2//1
23145	15580	0.01	0.03	1.58496	0.187209	*	0.0873106	SSPO	GO:0005615//extracellular space	GO:0030414//peptidase inhibitor activity	GO:0007399//nervous system development;GO:0007155//cell adhesion;GO:0030154//cell differentiation	K10955//mucin-2	NP_940857.2//SCO-spondin precursor [Homo sapiens]	2//1
1296	4397	0.01	0.03	1.58496	0.386954	*	0.225218	COL8A2	GO:0031012//extracellular matrix;GO:0005788//endoplasmic reticulum lumen;GO:0005576//extracellular region;GO:0005581//collagen trimer;GO:0005578//proteinaceous extracellular matrix;GO:0005604//basement membrane	GO:0005201//extracellular matrix structural constituent;GO:0030674//protein binding, bridging	GO:0050673//epithelial cell proliferation;GO:0098609//cell-cell adhesion;GO:0048593//camera-type eye morphogenesis;GO:0001525//angiogenesis;GO:0030198//extracellular matrix organization;GO:0030574//collagen catabolic process	K19479//collagen, type X, alpha	XP_001158595.3//PREDICTED: collagen alpha-2(VIII) chain [Pan troglodytes];AAH96297.1//COL8A2 protein, partial [Homo sapiens]	1//3;3//A2MP1
[truncated: 15,337 more rows]
