# Supplementary material for: ANKRD17 induces pro-survival signaling pathways that enhance cellular invasion and migration during hepatocellular carcinoma tumorigenesis
Source: iScience. 2025 Apr 17;28(5):112463. doi: 10.1016/j.isci.2025.112463 (PMC12127597; doi:10.1016/j.isci.2025.112463)
Supplement: Data S2. Differentially expressed genes (DEGs) identified based on gene expression level irregularities between control vs ANKRD17-overexpressing cells [file mmc3.xlsx]

## Sheet: Sheet1
GeneID	Length	Control-Expression	ANKRD17-Expression	log2FoldChange(ANKRD17/Control)	FDR	Up/Down-Regulation(ANKRD17/Control)	Pvalue	Symbol	Cellular Component	Molecular Function	Biological Process	Kegg Orthology	Nr Description	Desc
2241	3454	10.18	11.39	0.16203	0.0499077	*	0.0177245	FER	GO:0005856//cytoskeleton;GO:0005634//nucleus;GO:0042995//cell projection;GO:0005938//cell cortex;GO:0015630//microtubule cytoskeleton;GO:0030054//cell junction;GO:0000790//nuclear chromatin;GO:0030027//lamellipodium;GO:0005737//cytoplasm;GO:0005829//cytosol;GO:0031234//extrinsic component of cytoplasmic side of plasma membrane;GO:0015629//actin cytoskeleton	GO:0008289//lipid binding;GO:0004713//protein tyrosine kinase activity;GO:0004715//non-membrane spanning protein tyrosine kinase activity;GO:0005524//ATP binding;GO:0005154//epidermal growth factor receptor binding;GO:0008157//protein phosphatase 1 binding	GO:0030335//positive regulation of cell migration;GO:0048008//platelet-derived growth factor receptor signaling pathway;GO:0010762//regulation of fibroblast migration;GO:0044331//cell-cell adhesion mediated by cadherin;GO:0035426//extracellular matrix-cell signaling;GO:0036119//response to platelet-derived growth factor;GO:0070102//interleukin-6-mediated signaling pathway;GO:0045087//innate immun…	K08889//tyrosine-protein kinase Fer [EC:2.7.10.2]	NP_005237.2//tyrosine-protein kinase Fer isoform a [Homo sapiens];XP_016809079.1//PREDICTED: tyrosine-protein kinase Fer isoform X3 [Pan troglodytes];NP_001294960.1//tyrosine-protein kinase Fer isoform c [Homo sapiens];NP_001294967.1//tyrosine-protein kinase Fer isoform d [Homo sapiens]	1//3;3//A2MP1
54534	1050	58.8	52.57	-0.161576	0.0498127	*	0.0176876	MRPL50	GO:0005762//mitochondrial large ribosomal subunit;GO:0005743//mitochondrial inner membrane	NA	GO:0070126//mitochondrial translational termination;GO:0070125//mitochondrial translational elongation	K17431//large subunit ribosomal protein L50	NP_061924.1//39S ribosomal protein L50, mitochondrial [Homo sapiens]	2//1
64282	8099	8.63	7.8	-0.145886	0.0497694	*	0.0176692	PAPD5	GO:0005730//nucleolus;GO:0005737//cytoplasm	GO:0003723//RNA binding;GO:0004652//polynucleotide adenylyltransferase activity;GO:0046872//metal ion binding;GO:0003887//DNA-directed DNA polymerase activity;GO:0003677//DNA binding;GO:0070034//telomerase RNA binding	GO:0006397//mRNA processing;GO:0071044//histone mRNA catabolic process;GO:0051301//cell division;GO:0006364//rRNA processing;GO:0032211//negative regulation of telomere maintenance via telomerase;GO:0043630//ncRNA polyadenylation involved in polyadenylation-dependent ncRNA catabolic process;GO:0007049//cell cycle	K03514//non-canonical poly(A) RNA polymerase PAPD5/7 [EC:2.7.7.19]	NP_001035375.2//non-canonical poly(A) RNA polymerase PAPD5 isoform b [Homo sapiens];NP_001035374.2//non-canonical poly(A) RNA polymerase PAPD5 isoform a [Homo sapiens]	2//1
29984	1150	14.4	17.43	0.275504	0.0496366	*	0.0176159	RHOD	GO:0016020//membrane;GO:0010008//endosome membrane;GO:0005829//cytosol;GO:0005622//intracellular;GO:0005886//plasma membrane;GO:0005769//early endosome	GO:0005525//GTP binding;GO:0019901//protein kinase binding;GO:0003924//GTPase activity	GO:0006605//protein targeting;GO:0030032//lamellipodium assembly;GO:0030335//positive regulation of cell migration;GO:0045785//positive regulation of cell adhesion;GO:2000249//regulation of actin cytoskeleton reorganization;GO:0051893//regulation of focal adhesion assembly;GO:0007266//Rho protein signal transduction;GO:0007264//small GTPase mediated signal transduction;GO:0051017//actin filament …	K07530//Ras homolog gene family, member D	NP_001287815.1//rho-related GTP-binding protein RhoD isoform 2 [Homo sapiens];NP_055393.1//rho-related GTP-binding protein RhoD isoform 1 [Homo sapiens]	1//3;3//A2MP1
100505876	3053	27.14	29.91	0.140207	0.0496366	*	0.0176189	CEBPZOS	GO:0016021//integral component of membrane;GO:0031966//mitochondrial membrane	NA	NA	K12581//CCR4-NOT transcription complex subunit 7/8;K06245//laminin, beta 4;K15322//tRNA-splicing endonuclease subunit Sen2 [EC:3.1.27.9];K15696//RING finger protein 113B;K17985//activating molecule in BECN1-regulated autophagy protein 1;K04613//vomeronasal 2 receptor;K12025//tripartite motif-containing protein 52	XP_017715909.1//PREDICTED: protein CEBPZOS [Rhinopithecus bieti];NP_001309303.1//protein CEBPZOS [Homo sapiens];XP_007985368.1//PREDICTED: uncharacterized protein LOC103229289 [Chlorocebus sabaeus]	1//3
85461	7324	7.51	8.44	0.16843	0.0495923	*	0.017594	TANC1	GO:0030425//dendrite;GO:0030054//cell junction;GO:0043679//axon terminus;GO:0014069//postsynaptic density;GO:0045211//postsynaptic membrane;GO:0043025//neuronal cell body	NA	GO:0008542//visual learning;GO:0007520//myoblast fusion;GO:0097062//dendritic spine maintenance	K21440//ankyrin repeat domain-containing protein 50	NP_001139381.1//protein TANC1 isoform 2 [Homo sapiens];XP_006712877.1//PREDICTED: protein TANC1 isoform X22 [Homo sapiens];NP_001336992.1//protein TANC1 isoform 4 [Homo sapiens];XP_005246975.1//PREDICTED: protein TANC1 isoform X7 [Homo sapiens]	1//3;2//1
29094	3842	8.05	9.33	0.212888	0.0495838	*	0.017594	LGALSL	GO:0005622//intracellular	GO:0030246//carbohydrate binding	NA	K10093//galectin-9;K06832//galectin-8	XP_014968064.1//PREDICTED: galectin-related protein [Macaca mulatta]	2//1
8836	1505	67.08	72.92	0.120432	0.0495054	*	0.017557	GGH	GO:1904724//tertiary granule lumen;GO:0070062//extracellular exosome;GO:0005634//nucleus;GO:0005615//extracellular space;GO:0035580//specific granule lumen;GO:0042470//melanosome;GO:0005773//vacuole;GO:0035578//azurophil granule lumen;GO:0005829//cytosol;GO:0005576//extracellular region	GO:0008238//exopeptidase activity;GO:0034722//gamma-glutamyl-peptidase activity;GO:0008242//omega peptidase activity	GO:0042493//response to drug;GO:0032868//response to insulin;GO:0043312//neutrophil degranulation;GO:0046900//tetrahydrofolylpolyglutamate metabolic process;GO:0010043//response to zinc ion;GO:0045471//response to ethanol	K01307//gamma-glutamyl hydrolase [EC:3.4.19.9]	NP_003869.1//gamma-glutamyl hydrolase precursor [Homo sapiens]	2//1
10848	3120	6.64	7.92	0.254317	0.0495018	*	0.0175588	PPP1R13L	GO:0045171//intercellular bridge;GO:0005634//nucleus;GO:0005654//nucleoplasm;GO:0005829//cytosol;GO:0030054//cell junction	GO:0003714//transcription corepressor activity;GO:0042802//identical protein binding;GO:0008134//transcription factor binding;GO:0045296//cadherin binding	GO:0003229//ventricular cardiac muscle tissue development;GO:0006351//transcription, DNA-templated;GO:0031076//embryonic camera-type eye development;GO:0035264//multicellular organism growth;GO:0006915//apoptotic process;GO:1901796//regulation of signal transduction by p53 class mediator;GO:0000122//negative regulation of transcription from RNA polymerase II promoter;GO:0009791//post-embryonic de…	K17554//apoptosis-stimulating of p53 protein 1;K16823//apoptosis-stimulating of p53 protein 2	XP_005589646.1//PREDICTED: relA-associated inhibitor isoform X1 [Macaca fascicularis];XP_512747.4//PREDICTED: relA-associated inhibitor isoform X1 [Pan troglodytes]	1//3;3//A2MP1
57721	3520	6.84	8.08	0.240359	0.049428	*	0.0175234	METTL14	GO:0036396//RNA N6-methyladenosine methyltransferase complex;GO:0005634//nucleus;GO:0005654//nucleoplasm	GO:0003729//mRNA binding;GO:0016422//mRNA (2'-O-methyladenosine-N6-)-methyltransferase activity	GO:0016070//RNA metabolic process;GO:0019827//stem cell population maintenance;GO:0000398//mRNA splicing, via spliceosome;GO:0001510//RNA methylation;GO:0061157//mRNA destabilization;GO:0080009//mRNA methylation	K05925//mRNA (2'-O-methyladenosine-N6-)-methyltransferase [EC:2.1.1.62]	NP_066012.1//N6-adenosine-methyltransferase subunit METTL14 [Homo sapiens]	3//A2MP1
23210	1972	33.34	28.23	-0.240025	0.0494268	*	0.017526	JMJD6	GO:0005634//nucleus;GO:0005654//nucleoplasm;GO:0005730//nucleolus;GO:0030529//intracellular ribonucleoprotein complex;GO:0005829//cytosol;GO:0005886//plasma membrane	GO:0003723//RNA binding;GO:0008168//methyltransferase activity;GO:0004872//receptor activity;GO:0005506//iron ion binding;GO:0042802//identical protein binding;GO:0042803//protein homodimerization activity;GO:0070815//peptidyl-lysine 5-dioxygenase activity;GO:0032452//histone demethylase activity;GO:0033749//histone demethylase activity (H4-R3 specific);GO:0046872//metal ion binding;GO:0033746//h…	GO:0060041//retina development in camera-type eye;GO:0030324//lung development;GO:0001822//kidney development;GO:0070079//histone H4-R3 demethylation;GO:0006355//regulation of transcription, DNA-templated;GO:0033077//T cell differentiation in thymus;GO:0007166//cell surface receptor signaling pathway;GO:0070078//histone H3-R2 demethylation;GO:0048821//erythrocyte development;GO:0006397//mRNA proc…	K11323//histone arginine demethylase JMJD6 [EC:1.14.11.-]	AAH47003.1//Jumonji domain containing 6, partial [Homo sapiens]	1//3;2//1
54823	3838	1	1.5	0.584963	0.0493083	*	0.0174779	SWT1	GO:0005634//nucleus	NA	GO:0006351//transcription, DNA-templated	K11124//protein SMG6 [EC:3.1.-.-]	NP_060143.4//transcriptional protein SWT1 [Homo sapiens]	6;1//3
7799	5828	3.49	4.23	0.277431	0.0492309	*	0.0174474	PRDM2	GO:0005634//nucleus;GO:0005794//Golgi apparatus	GO:0046872//metal ion binding;GO:0003677//DNA binding;GO:0001228//transcriptional activator activity, RNA polymerase II transcription regulatory region sequence-specific DNA binding;GO:0000977//RNA polymerase II regulatory region sequence-specific DNA binding;GO:0008270//zinc ion binding;GO:0003700//DNA binding transcription factor activity;GO:0018024//histone-lysine N-methyltransferase activity	GO:0008340//determination of adult lifespan;GO:0006355//regulation of transcription, DNA-templated;GO:0045944//positive regulation of transcription from RNA polymerase II promoter	K11432//histone-lysine N-methyltransferase PRDM2 [EC:2.1.1.43]	XP_016857743.1//PREDICTED: PR domain zinc finger protein 2 isoform X2 [Homo sapiens];NP_001129082.1//PR domain zinc finger protein 2 isoform d [Homo sapiens];AAC50820.2//zinc finger protein RIZ [Homo sapiens]	4;1//3;2//1
201965	2652	14.6	12.68	-0.203414	0.0491635	*	0.0174205	RWDD4	NA	NA	NA	NA	XP_008707499.1//PREDICTED: LOW QUALITY PROTEIN: RWD domain-containing protein 4 [Ursus maritimus];XP_012640439.1//RWD domain-containing protein 4 isoform X1 [Microcebus murinus]	1//3;3//A2MP1
5127	3169	94.13	99.22	0.0759764	0.0490249	*	0.0173683	CDK16	GO:0008021//synaptic vesicle;GO:0015630//microtubule cytoskeleton;GO:0030054//cell junction;GO:0005737//cytoplasm;GO:0043005//neuron projection;GO:0005829//cytosol;GO:0031234//extrinsic component of cytoplasmic side of plasma membrane;GO:0005886//plasma membrane	GO:0004674//protein serine/threonine kinase activity;GO:0005524//ATP binding	GO:0030252//growth hormone secretion;GO:0061178//regulation of insulin secretion involved in cellular response to glucose stimulus;GO:0006468//protein phosphorylation;GO:0031175//neuron projection development;GO:0007283//spermatogenesis;GO:0006887//exocytosis	K08820//cyclin-dependent kinase 16 [EC:2.7.11.22]	XP_008270762.1//PREDICTED: cyclin-dependent kinase 16 isoform X5 [Oryctolagus cuniculus];NP_001163931.1//cyclin-dependent kinase 16 isoform 3 [Homo sapiens];XP_003462594.2//PREDICTED: cyclin-dependent kinase 16 isoform X4 [Cavia porcellus]	1//3;4;3//A2MP1
8462	3951	4.56	5.4	0.243926	0.0490187	*	0.0173631	KLF11	GO:0005634//nucleus;GO:0005654//nucleoplasm;GO:0005925//focal adhesion;GO:0016604//nuclear body;GO:0005829//cytosol	GO:0000981//RNA polymerase II transcription factor activity, sequence-specific DNA binding;GO:0046872//metal ion binding;GO:0044212//transcription regulatory region DNA binding;GO:0003700//DNA binding transcription factor activity;GO:0003676//nucleic acid binding	GO:0045892//negative regulation of transcription, DNA-templated;GO:1901653//cellular response to peptide;GO:0006366//transcription from RNA polymerase II promoter;GO:0006915//apoptotic process;GO:0000122//negative regulation of transcription from RNA polymerase II promoter;GO:0043065//positive regulation of apoptotic process;GO:0000083//regulation of transcription involved in G1/S transition of m…	K09209//krueppel-like factor 10/11	NP_003588.1//Krueppel-like factor 11 isoform a [Homo sapiens]	4;1//3
5810	4683	7.03	6.03	-0.221367	0.0489935	*	0.0173511	RAD1	GO:0043231//intracellular membrane-bounded organelle;GO:0005634//nucleus;GO:0005654//nucleoplasm;GO:0005694//chromosome;GO:0030896//checkpoint clamp complex	GO:0008408//3'-5' exonuclease activity;GO:0003684//damaged DNA binding;GO:0008853//exodeoxyribonuclease III activity	GO:1901796//regulation of signal transduction by p53 class mediator;GO:0021762//substantia nigra development;GO:0006281//DNA repair;GO:0006260//DNA replication;GO:0000077//DNA damage checkpoint;GO:0071479//cellular response to ionizing radiation;GO:0051598//meiotic recombination checkpoint;GO:0006974//cellular response to DNA damage stimulus	K02830//cell cycle checkpoint protein [EC:3.1.11.2]	XP_007122798.1//PREDICTED: cell cycle checkpoint protein RAD1 isoform X1 [Physeter catodon]	3//A2MP1
7976	13786	2.09	2.44	0.223378	0.0489014	*	0.0173154	FZD3	NA	NA	NA	K02329//frizzled 3	EDL36031.1//frizzled homolog 3 (Drosophila), isoform CRA_a, partial [Mus musculus]	1//3;3//A2MP1
64773	1988	8.02	9.78	0.286232	0.0488357	*	0.0172891	PCED1A	NA	NA	NA	K05748//WAS protein family, member 2;K02184//formin 2	NP_073597.2//PC-esterase domain-containing protein 1A isoform 1 [Homo sapiens];NP_001258097.1//PC-esterase domain-containing protein 1A isoform 2 [Homo sapiens]	1//3;4
7504	5209	1.03	1.45	0.493409	0.048783	*	0.0172644	XK	GO:0005623//cell;GO:0016021//integral component of membrane;GO:0005886//plasma membrane	GO:0005215//transporter activity	GO:0006810//transport;GO:0042552//myelination;GO:0010961//cellular magnesium ion homeostasis;GO:0008361//regulation of cell size;GO:0031133//regulation of axon diameter;GO:0048741//skeletal muscle fiber development;GO:0006865//amino acid transport;GO:0006874//cellular calcium ion homeostasis	K19522//membrane transport protein XK	NP_066569.1//membrane transport protein XK precursor [Homo sapiens]	3//A2MP1
11052	6650	28.57	26.81	-0.0917298	0.0487801	*	0.0172664	CPSF6	GO:0016020//membrane;GO:0005634//nucleus;GO:0030529//intracellular ribonucleoprotein complex;GO:0016607//nuclear speck;GO:0005849//mRNA cleavage factor complex;GO:0042382//paraspeckles	GO:0003723//RNA binding;GO:0003729//mRNA binding	GO:0006397//mRNA processing;GO:0051262//protein tetramerization;GO:0006378//mRNA polyadenylation	K14398//cleavage and polyadenylation specificity factor subunit 6/7	XP_019496075.1//PREDICTED: cleavage and polyadenylation specificity factor subunit 6 isoform X4 [Hipposideros armiger];XP_005206523.1//PREDICTED: cleavage and polyadenylation specificity factor subunit 6 isoform X2 [Bos taurus]	1//3;2//1
51160	1030	36.68	32.06	-0.194219	0.0486665	*	0.0172202	VPS28	GO:0043657//host cell;GO:0070062//extracellular exosome;GO:0010008//endosome membrane;GO:0031902//late endosome membrane;GO:0000813//ESCRT I complex;GO:0005737//cytoplasm;GO:0005768//endosome;GO:0005829//cytosol;GO:0005886//plasma membrane;GO:0005769//early endosome	GO:0043130//ubiquitin binding;GO:0032403//protein complex binding	GO:0031397//negative regulation of protein ubiquitination;GO:0016197//endosomal transport;GO:0043328//protein transport to vacuole involved in ubiquitin-dependent protein catabolic process via the multivesicular body sorting pathway;GO:0019058//viral life cycle;GO:0039702//viral budding via host ESCRT complex;GO:0036258//multivesicular body assembly;GO:0045732//positive regulation of protein cata…	K12184//ESCRT-I complex subunit VPS28	XP_011831091.1//PREDICTED: vacuolar protein sorting-associated protein 28 homolog isoform X1 [Mandrillus leucophaeus];XP_012328725.1//vacuolar protein sorting-associated protein 28 homolog isoform X1 [Aotus nancymaae]	3//A2MP1;2//1
284338	1532	1.14	0.51	-1.16046	0.0485686	*	0.0171825	PRR19	NA	NA	NA	K16795//platelet-activating factor acetylhydrolase IB subunit beta/gamma [EC:3.1.1.47]	XP_005258836.2//PREDICTED: proline-rich protein 19 isoform X1 [Homo sapiens]	2//1
54914	6118	3.78	4.48	0.245112	0.0484747	*	0.0171463	FOCAD	GO:0005925//focal adhesion;GO:0016021//integral component of membrane	NA	NA	NA	XP_001151442.2//PREDICTED: focadhesin isoform X1 [Pan troglodytes]	4
28964	3751	51.63	48.55	-0.0887383	0.0483477	*	0.0170984	GIT1	GO:0016020//membrane;GO:0005925//focal adhesion;GO:0005829//cytosol	GO:0046872//metal ion binding;GO:0016301//kinase activity;GO:0032403//protein complex binding;GO:0005096//GTPase activator activity	GO:0008277//regulation of G-protein coupled receptor protein signaling pathway;GO:0048013//ephrin receptor signaling pathway;GO:0032465//regulation of cytokinesis	K05737//G protein-coupled receptor kinase interactor 1	XP_003277119.1//PREDICTED: ARF GTPase-activating protein GIT1 isoform X1 [Nomascus leucogenys];XP_003277118.1//PREDICTED: ARF GTPase-activating protein GIT1 isoform X2 [Nomascus leucogenys]	1//3;3//A2MP1
2035	5835	13.93	15.15	0.121123	0.0483407	*	0.0170929	EPB41	GO:0005856//cytoskeleton;GO:0005634//nucleus;GO:0099738//cell cortex region;GO:0030054//cell junction;GO:0014069//postsynaptic density;GO:0030863//cortical cytoskeleton;GO:0014731//spectrin-associated cytoskeleton;GO:0043234//protein complex;GO:0005829//cytosol;GO:0009898//cytoplasmic side of plasma membrane;GO:0005886//plasma membrane	GO:0047485//protein N-terminus binding;GO:0005545//1-phosphatidylinositol binding;GO:0005200//structural constituent of cytoskeleton;GO:0003779//actin binding;GO:0008022//protein C-terminus binding;GO:0005198//structural molecule activity;GO:0005516//calmodulin binding;GO:0051219//phosphoprotein binding;GO:0030507//spectrin binding	GO:0006810//transport;GO:0031032//actomyosin structure organization;GO:0030036//actin cytoskeleton organization;GO:0030866//cortical actin cytoskeleton organization;GO:0008360//regulation of cell shape;GO:0032092//positive regulation of protein binding;GO:1904778//positive regulation of protein localization to cell cortex;GO:0051301//cell division;GO:0007049//cell cycle;GO:0006461//protein comple…	K06107//erythrocyte membrane protein band 4.1	XP_007977938.1//PREDICTED: protein 4.1 isoform X25 [Chlorocebus sabaeus];XP_009450495.1//PREDICTED: protein 4.1 isoform X21 [Pan troglodytes];XP_003271766.1//PREDICTED: protein 4.1 isoform X2 [Nomascus leucogenys];NP_001159477.1//protein 4.1 isoform 1 [Homo sapiens];NP_976218.1//protein 4.1 isoform 2 [Homo sapiens];BAD92886.1//Protein 4.1 variant, partial [Homo sapiens]	1//3;3//A2MP1;2//1
196394	2164	12.87	14.64	0.185904	0.0481268	*	0.0170143	AMN1	NA	NA	NA	K10268//F-box and leucine-rich repeat protein 2/20	NP_001106873.1//protein AMN1 homolog isoform 1 [Homo sapiens];XP_017387662.1//PREDICTED: protein AMN1 homolog isoform X2 [Cebus capucinus imitator];XP_011744051.1//PREDICTED: protein AMN1 homolog isoform X1 [Macaca nemestrina]	1//3
6649	1546	2.22	3.37	0.602189	0.0481209	*	0.0170092	SOD3	GO:0031012//extracellular matrix;GO:0070062//extracellular exosome;GO:0005634//nucleus;GO:0005615//extracellular space;GO:0005576//extracellular region;GO:0005737//cytoplasm;GO:0005796//Golgi lumen	GO:0004784//superoxide dismutase activity;GO:0046872//metal ion binding;GO:0005507//copper ion binding;GO:0008270//zinc ion binding;GO:0008201//heparin binding	GO:0034599//cellular response to oxidative stress;GO:0046688//response to copper ion;GO:0001666//response to hypoxia	K16627//superoxide dismutase, Cu-Zn family [EC:1.15.1.1]	EAW92823.1//superoxide dismutase 3, extracellular [Homo sapiens]	2//1
57604	9313	0.51	0.73	0.517399	0.048047	*	0.0169801	TRMT9B	GO:0005634//nucleus;GO:0005737//cytoplasm	GO:0016300//tRNA (uracil) methyltransferase activity;GO:0016706//oxidoreductase activity, acting on paired donors, with incorporation or reduction of molecular oxygen, 2-oxoglutarate as one donor, and incorporation of one atom each of oxygen into both donors;GO:0008175//tRNA methyltransferase activity;GO:0000049//tRNA binding;GO:0008198//ferrous iron binding	GO:0002098//tRNA wobble uridine modification;GO:0006400//tRNA modification	K17985//activating molecule in BECN1-regulated autophagy protein 1;K10770//alkylated DNA repair protein alkB homolog 8 [EC:1.14.11.- 2.1.1.229];K15444//tRNA (uracil-5-)-methyltransferase TRM9 [EC:2.1.1.229]	XP_005273641.1//PREDICTED: probable tRNA methyltransferase 9-like protein isoform X2 [Homo sapiens];NP_065895.2//probable tRNA methyltransferase 9-like protein isoform 1 [Homo sapiens]	1//3;2//1
253639	2609	2.11	2.98	0.498069	0.0479414	*	0.0169398	ZNF620	NA	NA	NA	K09228//KRAB domain-containing zinc finger protein	XP_022264102.1//uncharacterized protein LOC485606 [Canis lupus familiaris];XP_015091703.1//PREDICTED: LOW QUALITY PROTEIN: uncharacterized protein LOC102544301 [Vicugna pacos]	1//3;3//A2MP1
9572	2793	8.14	9.65	0.2455	0.0478311	*	0.0168978	NR1D1	GO:0030425//dendrite;GO:0005634//nucleus;GO:0005654//nucleoplasm;GO:0016604//nuclear body;GO:0043197//dendritic spine;GO:0000790//nuclear chromatin;GO:0005737//cytoplasm	GO:0003707//steroid hormone receptor activity;GO:0000978//RNA polymerase II proximal promoter sequence-specific DNA binding;GO:0020037//heme binding;GO:0003714//transcription corepressor activity;GO:0001046//core promoter sequence-specific DNA binding;GO:0001222//transcription corepressor binding;GO:0044212//transcription regulatory region DNA binding;GO:0004879//nuclear receptor activity;GO:0001…	GO:0071222//cellular response to lipopolysaccharide;GO:0061469//regulation of type B pancreatic cell proliferation;GO:0045893//positive regulation of transcription, DNA-templated;GO:0000122//negative regulation of transcription from RNA polymerase II promoter;GO:0044321//response to leptin;GO:0060086//circadian temperature homeostasis;GO:0061178//regulation of insulin secretion involved in cellul…	K03728//nuclear receptor subfamily 1 group D member 1	NP_068370.1//nuclear receptor subfamily 1 group D member 1 [Homo sapiens]	4
10652	2783	41	37.8	-0.117238	0.047805	*	0.0168856	YKT6	GO:0097441//basal dendrite;GO:0005783//endoplasmic reticulum;GO:0033116//endoplasmic reticulum-Golgi intermediate compartment membrane;GO:0005737//cytoplasm;GO:0043025//neuronal cell body;GO:0000139//Golgi membrane;GO:0005887//integral component of plasma membrane;GO:0005829//cytosol;GO:0016021//integral component of membrane;GO:0005739//mitochondrion;GO:0030659//cytoplasmic vesicle membrane;GO:0…	GO:0000149//SNARE binding;GO:0005484//SNAP receptor activity;GO:0019706//protein-cysteine S-palmitoyltransferase activity;GO:0045296//cadherin binding	GO:0006904//vesicle docking involved in exocytosis;GO:0042147//retrograde transport, endosome to Golgi;GO:0016192//vesicle-mediated transport;GO:0006906//vesicle fusion;GO:0006903//vesicle targeting;GO:0006888//ER to Golgi vesicle-mediated transport;GO:0015031//protein transport;GO:0006887//exocytosis	K08516//synaptobrevin homolog YKT6	XP_003271844.2//PREDICTED: synaptobrevin homolog YKT6-like [Nomascus leucogenys]	3//A2MP1
9501	2592	10.5	12.25	0.222392	0.0477092	*	0.0168488	RPH3AL	GO:0030658//transport vesicle membrane;GO:0030667//secretory granule membrane;GO:0005622//intracellular;GO:0005886//plasma membrane;GO:0005737//cytoplasm	GO:0030274//LIM domain binding;GO:0005544//calcium-dependent phospholipid binding;GO:0008092//cytoskeletal protein binding;GO:0005509//calcium ion binding;GO:0017137//Rab GTPase binding	GO:0042493//response to drug;GO:0045744//negative regulation of G-protein coupled receptor protein signaling pathway;GO:0042593//glucose homeostasis;GO:0006886//intracellular protein transport;GO:0050714//positive regulation of protein secretion;GO:0017157//regulation of exocytosis;GO:0017158//regulation of calcium ion-dependent exocytosis;GO:0006887//exocytosis	K19939//Rab effector Noc2	XP_011722266.1//PREDICTED: LOW QUALITY PROTEIN: rab effector Noc2 [Macaca nemestrina];XP_008007953.1//PREDICTED: LOW QUALITY PROTEIN: rab effector Noc2 [Chlorocebus sabaeus]	1//3;3//A2MP1
54460	1307	26.03	22.53	-0.208328	0.0476744	*	0.0168306	MRPS21	GO:0005840//ribosome;GO:0044391//ribosomal subunit;GO:0005763//mitochondrial small ribosomal subunit;GO:0005743//mitochondrial inner membrane	GO:0003723//RNA binding;GO:0003735//structural constituent of ribosome	GO:0032543//mitochondrial translation;GO:0006412//translation;GO:0070126//mitochondrial translational termination;GO:0070125//mitochondrial translational elongation	K02970//small subunit ribosomal protein S21	EAW53557.1//mitochondrial ribosomal protein S21, isoform CRA_a, partial [Homo sapiens];XP_010587783.1//PREDICTED: 28S ribosomal protein S21, mitochondrial [Loxodonta africana]	3//A2MP1;5
135114	3396	7.93	9.28	0.226804	0.0476724	*	0.0168329	HINT3	GO:0070062//extracellular exosome;GO:0005634//nucleus;GO:0005737//cytoplasm	GO:0016787//hydrolase activity;GO:0000166//nucleotide binding;GO:0003824//catalytic activity	NA	K22069//LYR motif-containing protein 4;K12581//CCR4-NOT transcription complex subunit 7/8;K11447//histone demethylase [EC:1.14.11.-]	NP_612638.3//histidine triad nucleotide-binding protein 3 [Homo sapiens]	4
51015	1942	15.89	13.54	-0.230891	0.0476567	*	0.0168185	ISOC1	GO:0070062//extracellular exosome;GO:0005777//peroxisome;GO:0005737//cytoplasm	GO:0003824//catalytic activity	GO:0008152//metabolic process	K04432//mitogen-activated protein kinase kinase 3 [EC:2.7.12.2]	NP_057132.2//isochorismatase domain-containing protein 1 [Homo sapiens]	2//1
60496	2880	34.7	31.81	-0.125455	0.0476557	*	0.0168211	AASDHPPT	GO:0070062//extracellular exosome;GO:0005829//cytosol	GO:0000287//magnesium ion binding;GO:0008897//holo-[acyl-carrier-protein] synthase activity	GO:0015939//pantothenate metabolic process;GO:0019878//lysine biosynthetic process via aminoadipic acid	K06133//4'-phosphopantetheinyl transferase [EC:2.7.8.-]	AAF86879.1//HAH-P [Homo sapiens]	2//1
2626	3040	8.02	7.12	-0.171725	0.0475603	*	0.0167815	GATA4	GO:0090575//RNA polymerase II transcription factor complex;GO:0005634//nucleus;GO:0005654//nucleoplasm;GO:0016604//nuclear body	GO:0051525//NFAT protein binding;GO:0001228//transcriptional activator activity, RNA polymerase II transcription regulatory region sequence-specific DNA binding;GO:0003677//DNA binding;GO:0001158//enhancer sequence-specific DNA binding;GO:0019901//protein kinase binding;GO:0070410//co-SMAD binding;GO:0003682//chromatin binding;GO:0008270//zinc ion binding;GO:0043565//sequence-specific DNA binding…	GO:0003197//endocardial cushion development;GO:0048617//embryonic foregut morphogenesis;GO:0007596//blood coagulation;GO:0006355//regulation of transcription, DNA-templated;GO:0010575//positive regulation of vascular endothelial growth factor production;GO:0035054//embryonic heart tube anterior/posterior pattern specification;GO:0030513//positive regulation of BMP signaling pathway;GO:0051891//po…	K09183//GATA-binding protein 4	NP_002043.2//transcription factor GATA-4 isoform 2 [Homo sapiens];NP_001295022.1//transcription factor GATA-4 isoform 1 [Homo sapiens]	1//3;4
79836	3089	6.14	5.03	-0.28768	0.0475577	*	0.0167776	LONRF3	GO:0005622//intracellular	GO:0061630//ubiquitin protein ligase activity;GO:0046872//metal ion binding;GO:0031624//ubiquitin conjugating enzyme binding	GO:0032436//positive regulation of proteasomal ubiquitin-dependent protein catabolic process;GO:0000209//protein polyubiquitination	K12009//tripartite motif-containing protein 27 [EC:2.3.2.27];K09553//stress-induced-phosphoprotein 1;K12015//tripartite motif-containing protein 39 [EC:2.3.2.27];K21991//protein unc-45;K09527//DnaJ homolog subfamily C member 7;K15712//E3 ubiquitin-protein ligase TTC3 [EC:2.3.2.27]	NP_001027026.1//LON peptidase N-terminal domain and RING finger protein 3 isoform 1 [Homo sapiens];NP_079054.3//LON peptidase N-terminal domain and RING finger protein 3 isoform 2 [Homo sapiens];XP_005262533.1//PREDICTED: LON peptidase N-terminal domain and RING finger protein 3 isoform X1 [Homo sapiens]	1//3;2//1;5
7692	2751	2.96	4.05	0.452325	0.0475529	*	0.0167729	ZNF133	NA	GO:0003676//nucleic acid binding	NA	K09228//KRAB domain-containing zinc finger protein	XP_017800520.1//zinc finger protein 133 isoform X5 [Papio anubis];NP_001339391.1//zinc finger protein 133 isoform k [Homo sapiens];XP_021529243.1//LOW QUALITY PROTEIN: zinc finger protein 133 [Aotus nancymaae];NP_001339382.1//zinc finger protein 133 isoform j [Homo sapiens];XP_017827468.1//PREDICTED: LOW QUALITY PROTEIN: zinc finger protein 133 [Callithrix jacchus];XP_017800521.1//zinc finger pro…	6;1//3;3//A2MP1;2//1
3706	1864	5.56	4.17	-0.415037	0.0474728	*	0.0167418	ITPKA	GO:0005829//cytosol;GO:0043197//dendritic spine	GO:0005524//ATP binding;GO:0048365//Rac GTPase binding;GO:0004683//calmodulin-dependent protein kinase activity;GO:0008440//inositol-1,4,5-trisphosphate 3-kinase activity;GO:0005516//calmodulin binding	GO:0007165//signal transduction;GO:0043647//inositol phosphate metabolic process;GO:0030036//actin cytoskeleton organization;GO:0097062//dendritic spine maintenance;GO:0061003//positive regulation of dendritic spine morphogenesis;GO:0006020//inositol metabolic process;GO:0048167//regulation of synaptic plasticity	K00911//1D-myo-inositol-triphosphate 3-kinase [EC:2.7.1.127]	NP_002211.1//inositol-trisphosphate 3-kinase A [Homo sapiens]	2//1
1555	3052	5.82	4.69	-0.311431	0.0474284	*	0.0167231	CYP2B6	NA	NA	NA	K17709//cytochrome P450 family 2 subfamily B polypeptide 6 [EC:1.14.13.-]	XP_004060827.2//PREDICTED: cytochrome P450 2B6 [Gorilla gorilla gorilla]	4
90835	1575	0.69	0.22	-1.64909	0.0473856	*	0.0166992	CCDC189	NA	NA	NA	NA	NP_001182549.1//coiled-coil domain-containing protein 189 isoform 2 [Homo sapiens];NP_001014979.2//coiled-coil domain-containing protein 189 isoform 1 [Homo sapiens]	1//3;2//1
3646	1516	327.35	340.23	0.0556764	0.0473827	*	0.0166953	EIF3E	NA	NA	NA	K03250//translation initiation factor 3 subunit E	XP_007999543.1//PREDICTED: eukaryotic translation initiation factor 3 subunit E isoform X1 [Chlorocebus sabaeus]	2//1
7783	2722	0.39	0.14	-1.47805	0.0473773	*	0.0166992	ZP2	NA	NA	NA	K19927//zona pellucida sperm-binding protein 2	XP_004057365.2//PREDICTED: zona pellucida sperm-binding protein 2 isoform X2 [Gorilla gorilla gorilla];XP_016785108.1//PREDICTED: zona pellucida sperm-binding protein 2 [Pan troglodytes]	1//3;2//1
11148	2679	0.74	1.28	0.790547	0.047369	*	0.0166993	HHLA2	GO:0016021//integral component of membrane	NA	GO:0031295//T cell costimulation;GO:0001819//positive regulation of cytokine production;GO:0042104//positive regulation of activated T cell proliferation	K06747//immune costimulatory protein B7-H4;K06746//immune costimulatory protein B7-H3	NP_009003.1//HERV-H LTR-associating protein 2 isoform a precursor [Homo sapiens];NP_001269488.1//HERV-H LTR-associating protein 2 isoform c [Homo sapiens];NP_001269487.1//HERV-H LTR-associating protein 2 isoform b precursor [Homo sapiens]	1//3;3//A2MP1
6643	6564	11.01	9.93	-0.148949	0.0473324	*	0.0166746	SNX2	GO:0016020//membrane;GO:0070062//extracellular exosome;GO:0010008//endosome membrane;GO:0030904//retromer complex;GO:0019898//extrinsic component of membrane;GO:0005622//intracellular;GO:0005764//lysosome;GO:0030027//lamellipodium;GO:0005737//cytoplasm;GO:0005768//endosome;GO:0030905//retromer, tubulation complex;GO:0031901//early endosome membrane;GO:0043234//protein complex;GO:0005829//cytosol	GO:0046982//protein heterodimerization activity;GO:0005154//epidermal growth factor receptor binding;GO:0042803//protein homodimerization activity;GO:0035091//phosphatidylinositol binding;GO:0045296//cadherin binding;GO:1990460//leptin receptor binding;GO:1990459//transferrin receptor binding;GO:0005158//insulin receptor binding	GO:0006886//intracellular protein transport;GO:0016050//vesicle organization;GO:0042147//retrograde transport, endosome to Golgi;GO:0006897//endocytosis;GO:0034498//early endosome to Golgi transport;GO:0072673//lamellipodium morphogenesis;GO:0051259//protein oligomerization	K17917//sorting nexin-1/2	NP_003091.2//sorting nexin-2 isoform 1 [Homo sapiens]	1//3;3//A2MP1
23389	9393	6.21	6.92	0.156179	0.0473193	*	0.016667	MED13L	GO:0016592//mediator complex	GO:0001104//RNA polymerase II transcription cofactor activity	GO:0006351//transcription, DNA-templated	K15164//mediator of RNA polymerase II transcription subunit 13	NP_056150.1//mediator of RNA polymerase II transcription subunit 13-like [Homo sapiens]	4
29843	4784	7.93	6.82	-0.217549	0.0472846	*	0.0166519	SENP1	NA	NA	NA	K08592//sentrin-specific protease 1 [EC:3.4.22.68]	XP_012493906.1//PREDICTED: sentrin-specific protease 1 [Propithecus coquereli];XP_006719424.1//PREDICTED: sentrin-specific protease 1 isoform X3 [Homo sapiens]	1//3
2975	7086	14.11	12.98	-0.120428	0.0472776	*	0.0166465	GTF3C1	GO:0016020//membrane;GO:0005634//nucleus;GO:0005654//nucleoplasm;GO:0005730//nucleolus;GO:0030529//intracellular ribonucleoprotein complex;GO:0000127//transcription factor TFIIIC complex	GO:0001002//RNA polymerase III type 1 promoter sequence-specific DNA binding;GO:0001003//RNA polymerase III type 2 promoter sequence-specific DNA binding;GO:0001007//transcription factor activity, RNA polymerase III transcription factor binding	GO:0009304//tRNA transcription;GO:0042791//5S class rRNA transcription from RNA polymerase III type 1 promoter;GO:0042797//tRNA transcription from RNA polymerase III promoter;GO:0006351//transcription, DNA-templated;GO:0006384//transcription initiation from RNA polymerase III promoter;GO:0009303//rRNA transcription;GO:0006383//transcription from RNA polymerase III promoter	K15199//general transcription factor 3C polypeptide 1	EAW55744.1//general transcription factor IIIC, polypeptide 1, alpha 220kDa, isoform CRA_a [Homo sapiens]	1//3;3//A2MP1
29093	3184	10.46	8.97	-0.221703	0.0472059	*	0.0166183	MRPL22	GO:0005762//mitochondrial large ribosomal subunit;GO:0005743//mitochondrial inner membrane;GO:0005739//mitochondrion	GO:0003723//RNA binding;GO:0003735//structural constituent of ribosome	GO:0006412//translation;GO:0070126//mitochondrial translational termination;GO:0070125//mitochondrial translational elongation	K02890//large subunit ribosomal protein L22	NP_054899.2//39S ribosomal protein L22, mitochondrial isoform a [Homo sapiens];XP_007165576.1//PREDICTED: 39S ribosomal protein L22, mitochondrial isoform X3 [Balaenoptera acutorostrata scammoni]	3//A2MP1;2//1
57589	6219	2.39	2.93	0.29389	0.0471972	*	0.0166064	RIC1	GO:0016020//membrane;GO:0032588//trans-Golgi network membrane;GO:0043234//protein complex;GO:0005829//cytosol;GO:0016021//integral component of membrane;GO:0034066//RIC1-RGP1 guanyl-nucleotide exchange factor complex;GO:0000139//Golgi membrane	GO:0017112//Rab guanyl-nucleotide exchange factor activity;GO:0017137//Rab GTPase binding	GO:0006886//intracellular protein transport;GO:0042147//retrograde transport, endosome to Golgi;GO:1903363//negative regulation of cellular protein catabolic process;GO:0043547//positive regulation of GTPase activity;GO:0061024//membrane organization	K20476//RAB6A-GEF complex partner protein 1	NP_001193486.1//RAB6A-GEF complex partner protein 1 isoform c [Homo sapiens];NP_001129392.2//RAB6A-GEF complex partner protein 1 isoform b [Homo sapiens];NP_065880.2//RAB6A-GEF complex partner protein 1 isoform a [Homo sapiens]	1//3;3//A2MP1;2//1
7769	1497	10.16	12.31	0.27693	0.0471889	*	0.0166064	ZNF226	GO:0005634//nucleus;GO:0005622//intracellular	GO:0046872//metal ion binding;GO:0003677//DNA binding;GO:0003700//DNA binding transcription factor activity;GO:0003676//nucleic acid binding	GO:0006355//regulation of transcription, DNA-templated;GO:0006351//transcription, DNA-templated	K09228//KRAB domain-containing zinc finger protein	NP_001027544.1//zinc finger protein 226 isoform a [Homo sapiens];XP_004091064.1//PREDICTED: zinc finger protein 226 isoform X3 [Nomascus leucogenys]	1//3;3//A2MP1;2//1
127018	1912	8.93	10.92	0.290241	0.0471873	*	0.0166088	LYPLAL1	GO:0070062//extracellular exosome;GO:0005829//cytosol;GO:0005737//cytoplasm	GO:0004622//lysophospholipase activity;GO:0016787//hydrolase activity;GO:0008474//palmitoyl-(protein) hydrolase activity;GO:0052689//carboxylic ester hydrolase activity	GO:0002084//protein depalmitoylation	K06999//phospholipase/carboxylesterase	NP_001287699.1//lysophospholipase-like protein 1 isoform c [Homo sapiens];NP_620149.2//lysophospholipase-like protein 1 isoform a [Homo sapiens];NP_001287698.1//lysophospholipase-like protein 1 isoform b [Homo sapiens];NP_001337557.1//lysophospholipase-like protein 1 isoform e [Homo sapiens];NP_001337558.1//lysophospholipase-like protein 1 isoform f [Homo sapiens]	1//3;4
10423	1922	37.09	40.94	0.142481	0.0469432	*	0.0164937	CDIPT	GO:0016020//membrane;GO:0005794//Golgi apparatus;GO:0016021//integral component of membrane;GO:0005789//endoplasmic reticulum membrane;GO:0005886//plasma membrane;GO:0000139//Golgi membrane	GO:0030246//carbohydrate binding;GO:0003881//CDP-diacylglycerol-inositol 3-phosphatidyltransferase activity;GO:0019992//diacylglycerol binding;GO:0043178//alcohol binding;GO:0030145//manganese ion binding	GO:0046341//CDP-diacylglycerol metabolic process;GO:0006661//phosphatidylinositol biosynthetic process	K00999//CDP-diacylglycerol--inositol 3-phosphatidyltransferase [EC:2.7.8.11]	NP_006310.1//CDP-diacylglycerol--inositol 3-phosphatidyltransferase isoform 1 [Homo sapiens];ELW66369.1//CDP-diacylglycerol--inositol 3-phosphatidyltransferase [Tupaia chinensis]	1//3;4
22821	4261	8.82	10.08	0.192645	0.0469373	*	0.0164946	RASA3	GO:0005829//cytosol;GO:0005622//intracellular;GO:0031235//intrinsic component of the cytoplasmic side of the plasma membrane;GO:0005737//cytoplasm	GO:0046872//metal ion binding;GO:0005096//GTPase activator activity;GO:0015278//calcium-release channel activity	GO:0046580//negative regulation of Ras protein signal transduction;GO:0000165//MAPK cascade;GO:0007165//signal transduction	K12380//Ras GTPase-activating protein 3	NP_031394.2//ras GTPase-activating protein 3 isoform 1 [Homo sapiens]	1//3;3//A2MP1
4602	3399	3.42	2.61	-0.389947	0.0469372	*	0.016512	MYB	GO:0005634//nucleus;GO:0005654//nucleoplasm;GO:0016363//nuclear matrix	GO:0003677//DNA binding;GO:0000981//RNA polymerase II transcription factor activity, sequence-specific DNA binding;GO:0000978//RNA polymerase II proximal promoter sequence-specific DNA binding;GO:0001077//transcriptional activator activity, RNA polymerase II proximal promoter sequence-specific DNA binding;GO:0001135//transcription factor activity, RNA polymerase II transcription factor recruiting	GO:0060252//positive regulation of glial cell proliferation;GO:0000278//mitotic cell cycle;GO:0006338//chromatin remodeling;GO:0006355//regulation of transcription, DNA-templated;GO:0032967//positive regulation of collagen biosynthetic process;GO:0045893//positive regulation of transcription, DNA-templated;GO:0000122//negative regulation of transcription from RNA polymerase II promoter;GO:2000491…	K09420//transcriptional activator Myb	NP_001155128.1//transcriptional activator Myb isoform 4 [Homo sapiens];NP_001155130.1//transcriptional activator Myb isoform 6 [Homo sapiens];NP_001155132.1//transcriptional activator Myb isoform 8 [Homo sapiens];NP_001155129.1//transcriptional activator Myb isoform 5 [Homo sapiens];NP_001123645.1//transcriptional activator Myb isoform 1 [Homo sapiens];CAE82649.1//v-myb myeloblastosis viral oncog…	1//3;3//A2MP1
23012	5110	7.3	8.36	0.195606	0.0469323	*	0.0164957	STK38L	GO:0005829//cytosol;GO:0015629//actin cytoskeleton	GO:0000287//magnesium ion binding;GO:0004674//protein serine/threonine kinase activity;GO:0005524//ATP binding	GO:0051128//regulation of cellular component organization;GO:0035556//intracellular signal transduction	K08790//serine/threonine kinase 38 [EC:2.7.11.1]	XP_008952541.1//PREDICTED: serine/threonine-protein kinase 38-like [Pan paniscus]	3//A2MP1
200576	9517	3.72	4.39	0.238918	0.0469316	*	0.0165013	PIKFYVE	GO:0010008//endosome membrane;GO:0005622//intracellular;GO:0031902//late endosome membrane;GO:0048471//perinuclear region of cytoplasm;GO:0000139//Golgi membrane;GO:0012506//vesicle membrane;GO:0031901//early endosome membrane;GO:0045121//membrane raft;GO:0005911//cell-cell junction;GO:0005829//cytosol	GO:0016307//phosphatidylinositol phosphate kinase activity;GO:0046872//metal ion binding;GO:0000285//1-phosphatidylinositol-3-phosphate 5-kinase activity;GO:0005524//ATP binding;GO:0008270//zinc ion binding;GO:0043813//phosphatidylinositol-3,5-bisphosphate 5-phosphatase activity;GO:0016308//1-phosphatidylinositol-4-phosphate 5-kinase activity	GO:2000785//regulation of autophagosome assembly;GO:0042147//retrograde transport, endosome to Golgi;GO:0006661//phosphatidylinositol biosynthetic process;GO:0035556//intracellular signal transduction;GO:1904562//phosphatidylinositol 5-phosphate metabolic process;GO:0046854//phosphatidylinositol phosphorylation;GO:0032288//myelin assembly;GO:0034504//protein localization to nucleus	K00921//1-phosphatidylinositol-3-phosphate 5-kinase [EC:2.7.1.150]	NP_055855.2//1-phosphatidylinositol 3-phosphate 5-kinase isoform 2 [Homo sapiens];NP_001171471.1//1-phosphatidylinositol 3-phosphate 5-kinase isoform 4 [Homo sapiens];XP_004405444.1//PREDICTED: 1-phosphatidylinositol 3-phosphate 5-kinase isoform X2 [Odobenus rosmarus divergens]	1//3;3//A2MP1
285464	4467	1.46	1.99	0.4468	0.0469312	*	0.0164837	CRIPAK	GO:0005634//nucleus;GO:0005783//endoplasmic reticulum;GO:0005886//plasma membrane;GO:0005737//cytoplasm	NA	GO:0006469//negative regulation of protein kinase activity;GO:0051493//regulation of cytoskeleton organization;GO:0043627//response to estrogen;GO:0033147//negative regulation of intracellular estrogen receptor signaling pathway	K12581//CCR4-NOT transcription complex subunit 7/8;K22069//LYR motif-containing protein 4;K17985//activating molecule in BECN1-regulated autophagy protein 1;K18666//activating signal cointegrator complex subunit 1	NP_787114.2//cysteine-rich PAK1 inhibitor [Homo sapiens]	3//A2MP1
57035	1640	7.53	9.4	0.320011	0.0469279	*	0.0164854	RSRP1	NA	NA	NA	K15176//RNA polymerase-associated protein CTR9;K15174//RNA polymerase II-associated factor 1	NP_064713.3//arginine/serine-rich protein 1 [Homo sapiens];BAX25201.1//arginine/serine-rich protein 1 [Pan troglodytes]	1//3;4
100288142	18450	1.96	2.25	0.199071	0.0469257	*	0.0165051	NBPF20	NA	NA	NA	K22244//regenerating islet-derived protein 4	NP_001265196.1//neuroblastoma breakpoint family member 20 [Homo sapiens]	1//3
57544	4651	3.62	4.4	0.281514	0.0469241	*	0.0164958	TXNDC16	GO:0070062//extracellular exosome;GO:0005788//endoplasmic reticulum lumen;GO:0005623//cell;GO:0016021//integral component of membrane	NA	GO:0045454//cell redox homeostasis	K09583//protein disulfide isomerase family A, member 5 [EC:5.3.4.1];K08056//protein disulfide isomerase family A, member 3 [EC:5.3.4.1];K18042//serine/threonine/tyrosine-interacting protein	NP_065835.2//thioredoxin domain-containing protein 16 isoform 1 precursor [Homo sapiens];NP_001153519.1//thioredoxin domain-containing protein 16 isoform 2 precursor [Homo sapiens]	1//3;2//1
267	3384	35	38.04	0.120162	0.0469237	*	0.0165015	AMFR	GO:0016020//membrane;GO:0030425//dendrite;GO:0005634//nucleus;GO:0005783//endoplasmic reticulum;GO:0044322//endoplasmic reticulum quality control compartment;GO:0048471//perinuclear region of cytoplasm;GO:0043025//neuronal cell body;GO:0030426//growth cone;GO:0043234//protein complex;GO:0005794//Golgi apparatus;GO:0030176//integral component of endoplasmic reticulum membrane;GO:0016021//integral …	GO:0061630//ubiquitin protein ligase activity;GO:0004872//receptor activity;GO:0030674//protein binding, bridging;GO:0042802//identical protein binding;GO:0051087//chaperone binding;GO:1990381//ubiquitin-specific protease binding;GO:1904264//ubiquitin protein ligase activity involved in ERAD pathway;GO:0004842//ubiquitin-protein transferase activity;GO:0034450//ubiquitin-ubiquitin ligase activity…	GO:0070936//protein K48-linked ubiquitination;GO:1904380//endoplasmic reticulum mannose trimming;GO:0042787//protein ubiquitination involved in ubiquitin-dependent protein catabolic process;GO:0032092//positive regulation of protein binding;GO:0006511//ubiquitin-dependent protein catabolic process;GO:0036503//ERAD pathway;GO:0051865//protein autoubiquitination;GO:0030968//endoplasmic reticulum un…	K10636//autocrine motility factor receptor [EC:2.3.2.27]	NP_001135.3//E3 ubiquitin-protein ligase AMFR isoform c [Homo sapiens];XP_007991537.1//PREDICTED: E3 ubiquitin-protein ligase AMFR [Chlorocebus sabaeus]	1//3;5
64221	4554	0.73	1.11	0.604591	0.0468552	*	0.0164541	ROBO3	GO:0030424//axon;GO:0016021//integral component of membrane	NA	GO:0035385//Roundabout signaling pathway;GO:0007411//axon guidance	K06755//roundabout, axon guidance receptor 3	BAF83734.1//unnamed protein product [Homo sapiens]	3//A2MP1
548644	1680	65.91	71.44	0.116235	0.0468431	*	0.0164469	POLR2J3	GO:0016021//integral component of membrane	NA	NA	K03008//DNA-directed RNA polymerase II subunit RPB11	NP_001107875.1//uroplakin-3b-like protein 1 precursor [Homo sapiens]	2//1
7760	3282	6.09	4.98	-0.290296	0.0467126	*	0.0163982	ZNF213	NA	NA	NA	K09229//KRAB and SCAN domains-containing zinc finger protein	XP_006090521.1//PREDICTED: LOW QUALITY PROTEIN: zinc finger protein 213 [Myotis lucifugus]	1//3;2//1
29929	3371	4.43	5.47	0.304234	0.0467089	*	0.016394	ALG6	GO:0016020//membrane;GO:0016021//integral component of membrane;GO:0005789//endoplasmic reticulum membrane	GO:0004583//dolichyl-phosphate-glucose-glycolipid alpha-glucosyltransferase activity;GO:0046527//glucosyltransferase activity;GO:0042281//dolichyl pyrophosphate Man9GlcNAc2 alpha-1,3-glucosyltransferase activity;GO:0016758//transferase activity, transferring hexosyl groups	GO:0006490//oligosaccharide-lipid intermediate biosynthetic process;GO:0006486//protein glycosylation;GO:0006487//protein N-linked glycosylation;GO:0006488//dolichol-linked oligosaccharide biosynthetic process	K03848//alpha-1,3-glucosyltransferase [EC:2.4.1.267]	NP_037471.2//dolichyl pyrophosphate Man9GlcNAc2 alpha-1,3-glucosyltransferase precursor [Homo sapiens]	3//A2MP1
50808	4239	7.87	9.03	0.198362	0.046591	*	0.0163497	AK3	GO:0005759//mitochondrial matrix;GO:0005739//mitochondrion	GO:0005524//ATP binding;GO:0005525//GTP binding;GO:0004017//adenylate kinase activity;GO:0046899//nucleoside triphosphate adenylate kinase activity	GO:0046051//UTP metabolic process;GO:0007596//blood coagulation;GO:0046041//ITP metabolic process;GO:0046033//AMP metabolic process;GO:0006172//ADP biosynthetic process;GO:0046039//GTP metabolic process	K00944//nucleoside-triphosphate--adenylate kinase [EC:2.7.4.10]	NP_001186781.1//GTP:AMP phosphotransferase AK3, mitochondrial isoform b [Homo sapiens];NP_057366.2//GTP:AMP phosphotransferase AK3, mitochondrial isoform a [Homo sapiens];AAP97143.1//GTP:ATP phosphotransferase [Homo sapiens]	1//3;3//A2MP1
11092	1942	3.59	4.41	0.296795	0.0465693	*	0.0163392	SPACA9	GO:0005881//cytoplasmic microtubule;GO:0001669//acrosomal vesicle	GO:0048306//calcium-dependent protein binding	NA	K12581//CCR4-NOT transcription complex subunit 7/8;K17985//activating molecule in BECN1-regulated autophagy protein 1	NP_001303826.1//sperm acrosome-associated protein 9 isoform a [Homo sapiens];NP_001303829.1//sperm acrosome-associated protein 9 isoform c [Homo sapiens];NP_061829.3//sperm acrosome-associated protein 9 isoform b [Homo sapiens]	4;1//3
152926	6590	1.48	1.92	0.375509	0.0465163	*	0.0163177	PPM1K	GO:0005759//mitochondrial matrix;GO:0005739//mitochondrion	GO:0046872//metal ion binding;GO:0004722//protein serine/threonine phosphatase activity	GO:0009083//branched-chain amino acid catabolic process	K17505//protein phosphatase 1K [EC:3.1.3.16]	NP_689755.3//protein phosphatase 1K, mitochondrial [Homo sapiens]	4
8934	3237	17.22	19.21	0.157772	0.0464558	*	0.0162936	RAB29	GO:0097708//intracellular vesicle;GO:0042470//melanosome;GO:0031982//vesicle;GO:0020003//symbiont-containing vacuole;GO:0005737//cytoplasm;GO:0005801//cis-Golgi network;GO:0005829//cytosol;GO:0005739//mitochondrion;GO:0055037//recycling endosome;GO:0005886//plasma membrane;GO:0005769//early endosome;GO:0005856//cytoskeleton;GO:0070062//extracellular exosome;GO:0005802//trans-Golgi network;GO:0048…	GO:0070840//dynein complex binding;GO:0019003//GDP binding;GO:0019894//kinesin binding;GO:0005525//GTP binding;GO:0017137//Rab GTPase binding;GO:0003924//GTPase activity	GO:0072657//protein localization to membrane;GO:0090316//positive regulation of intracellular protein transport;GO:0016192//vesicle-mediated transport;GO:0007416//synapse assembly;GO:0010977//negative regulation of neuron projection development;GO:0015031//protein transport;GO:0042110//T cell activation;GO:0001921//positive regulation of receptor recycling;GO:0042147//retrograde transport, endoso…	K07916//Ras-related protein Rab-7L1	NP_001129135.1//ras-related protein Rab-7L1 isoform 2 [Homo sapiens];NP_003920.1//ras-related protein Rab-7L1 isoform 1 [Homo sapiens]	1//3;2//1
246175	8794	3.6	4.17	0.21205	0.0464432	*	0.0162863	CNOT6L	GO:0005634//nucleus;GO:0030014//CCR4-NOT complex;GO:0005829//cytosol;GO:0005737//cytoplasm	GO:0004535//poly(A)-specific ribonuclease activity;GO:0046872//metal ion binding	GO:0006397//mRNA processing;GO:0006355//regulation of transcription, DNA-templated;GO:0000288//nuclear-transcribed mRNA catabolic process, deadenylation-dependent decay;GO:0006351//transcription, DNA-templated;GO:0031047//gene silencing by RNA;GO:0000289//nuclear-transcribed mRNA poly(A) tail shortening;GO:0010606//positive regulation of cytoplasmic mRNA processing body assembly;GO:0006977//DNA d…	K12603//CCR4-NOT transcription complex subunit 6 [EC:3.1.13.4]	XP_007997172.1//PREDICTED: CCR4-NOT transcription complex subunit 6-like isoform X1 [Chlorocebus sabaeus];XP_011530109.1//PREDICTED: CCR4-NOT transcription complex subunit 6-like isoform X2 [Homo sapiens]	1//3;2//1
3172	4481	7.08	8.2	0.211875	0.0464333	*	0.0162799	HNF4A	GO:0005634//nucleus;GO:0005654//nucleoplasm;GO:0005737//cytoplasm	GO:0003707//steroid hormone receptor activity;GO:0001228//transcriptional activator activity, RNA polymerase II transcription regulatory region sequence-specific DNA binding;GO:0003677//DNA binding;GO:0001077//transcriptional activator activity, RNA polymerase II proximal promoter sequence-specific DNA binding;GO:0005102//receptor binding;GO:0044212//transcription regulatory region DNA binding;GO…	GO:0007596//blood coagulation;GO:0060398//regulation of growth hormone receptor signaling pathway;GO:0023019//signal transduction involved in regulation of gene expression;GO:0050796//regulation of insulin secretion;GO:0045893//positive regulation of transcription, DNA-templated;GO:0042593//glucose homeostasis;GO:0006357//regulation of transcription from RNA polymerase II promoter;GO:0070328//tri…	K07292//hepatocyte nuclear factor 4-alpha	NP_001025175.1//hepatocyte nuclear factor 4-alpha isoform 6 [Homo sapiens];NP_849181.1//hepatocyte nuclear factor 4-alpha isoform 3 [Homo sapiens];NP_001274113.1//hepatocyte nuclear factor 4-alpha isoform 10 [Homo sapiens];XP_008578997.1//PREDICTED: hepatocyte nuclear factor 4-alpha isoform X3 [Galeopterus variegatus];NP_000448.3//hepatocyte nuclear factor 4-alpha 2 [Homo sapiens];AAB48082.1//hep…	4;1//3;2//1
8089	1509	22.18	18.89	-0.231637	0.0464259	*	0.0162744	YEATS4	GO:0035267//NuA4 histone acetyltransferase complex;GO:0005634//nucleus;GO:0005654//nucleoplasm;GO:0031965//nuclear membrane;GO:0016363//nuclear matrix	GO:0003677//DNA binding;GO:0008022//protein C-terminus binding;GO:0005200//structural constituent of cytoskeleton;GO:0003700//DNA binding transcription factor activity	GO:0000278//mitotic cell cycle;GO:0006355//regulation of transcription, DNA-templated;GO:0040008//regulation of growth;GO:0043968//histone H2A acetylation;GO:0006351//transcription, DNA-templated;GO:0045893//positive regulation of transcription, DNA-templated;GO:0043967//histone H4 acetylation;GO:0045944//positive regulation of transcription from RNA polymerase II promoter	K11341//YEATS domain-containing protein 4	NP_006521.1//YEATS domain-containing protein 4 isoform 1 [Homo sapiens];NP_001287879.1//YEATS domain-containing protein 4 isoform 2 [Homo sapiens]	1//3;3//A2MP1
1054	3751	19.81	17.65	-0.166561	0.046396	*	0.0162611	CEBPG	NA	NA	NA	K10049//CCAAT/enhancer binding protein (C/EBP), gamma	XP_012303880.1//CCAAT/enhancer-binding protein gamma isoform X1 [Aotus nancymaae];XP_004999640.1//PREDICTED: LOW QUALITY PROTEIN: CCAAT/enhancer-binding protein gamma-like [Cavia porcellus]	1//3;3//A2MP1
440672	3650	16.46	14.7	-0.163148	0.0463889	*	0.0162557	NUDT4B	GO:0005634//nucleus;GO:0005829//cytosol;GO:0005622//intracellular;GO:0005737//cytoplasm	GO:0052841//inositol bisdiphosphate tetrakisphosphate diphosphatase activity;GO:0050072//m7G(5')pppN diphosphatase activity;GO:0052844//inositol-3-diphosphate-1,2,4,5,6-pentakisphosphate diphosphatase activity;GO:0034431//bis(5'-adenosyl)-hexaphosphatase activity;GO:0016787//hydrolase activity;GO:0008486//diphosphoinositol-polyphosphate diphosphatase activity;GO:0052842//inositol diphosphate pent…	GO:0019935//cyclic-nucleotide-mediated signaling;GO:0046907//intracellular transport;GO:0071543//diphosphoinositol polyphosphate metabolic process;GO:0009187//cyclic nucleotide metabolic process;GO:1901907//diadenosine pentaphosphate catabolic process;GO:0019722//calcium-mediated signaling;GO:0035556//intracellular signal transduction;GO:0046831//regulation of RNA export from nucleus;GO:1901911//…	K07766//diphosphoinositol-polyphosphate diphosphatase [EC:3.6.1.52]	XP_011743007.1//PREDICTED: LOW QUALITY PROTEIN: diphosphoinositol polyphosphate phosphohydrolase 2 [Macaca nemestrina]	1//3
10465	813	43.26	36.98	-0.226288	0.046356	*	0.0162413	PPIH	GO:0005654//nucleoplasm;GO:0005681//spliceosomal complex;GO:0016607//nuclear speck;GO:0005737//cytoplasm;GO:0046540//U4/U6 x U5 tri-snRNP complex;GO:0071001//U4/U6 snRNP	GO:0003755//peptidyl-prolyl cis-trans isomerase activity;GO:0016018//cyclosporin A binding;GO:0043021//ribonucleoprotein complex binding	GO:0006457//protein folding;GO:0006397//mRNA processing;GO:0000398//mRNA splicing, via spliceosome;GO:0008380//RNA splicing;GO:0045070//positive regulation of viral genome replication;GO:0006461//protein complex assembly	K09567//peptidyl-prolyl isomerase H (cyclophilin H) [EC:5.2.1.8]	XP_017397257.1//PREDICTED: peptidyl-prolyl cis-trans isomerase H [Cebus capucinus imitator];NP_001317439.1//peptidyl-prolyl cis-trans isomerase H isoform 2 [Homo sapiens]	1//3;3//A2MP1
7569	3568	1.83	2.48	0.438496	0.0463438	*	0.0162341	ZNF182	GO:0005622//intracellular	GO:0046872//metal ion binding;GO:0003676//nucleic acid binding	GO:0006355//regulation of transcription, DNA-templated	K09228//KRAB domain-containing zinc finger protein	XP_017376620.1//PREDICTED: zinc finger protein 182 isoform X1 [Cebus capucinus imitator]	1//3
5321	2937	13.99	12.25	-0.191614	0.0463354	*	0.0162283	PLA2G4A	GO:0005783//endoplasmic reticulum;GO:0005811//lipid droplet;GO:0005794//Golgi apparatus;GO:0005829//cytosol;GO:0031410//cytoplasmic vesicle;GO:0005743//mitochondrial inner membrane;GO:0005789//endoplasmic reticulum membrane;GO:0005737//cytoplasm	GO:0005544//calcium-dependent phospholipid binding;GO:0047498//calcium-dependent phospholipase A2 activity;GO:0008970//phosphatidylcholine 1-acylhydrolase activity;GO:0004623//phospholipase A2 activity;GO:0004622//lysophospholipase activity;GO:0046872//metal ion binding;GO:0102567//phospholipase A2 activity (consuming 1,2-dipalmitoylphosphatidylcholine);GO:0005509//calcium ion binding;GO:0102568/…	GO:0019369//arachidonic acid metabolic process;GO:0042127//regulation of cell proliferation;GO:0006654//phosphatidic acid biosynthetic process;GO:0036152//phosphatidylethanolamine acyl-chain remodeling;GO:0050482//arachidonic acid secretion;GO:0036151//phosphatidylcholine acyl-chain remodeling;GO:0009395//phospholipid catabolic process;GO:0046456//icosanoid biosynthetic process;GO:0036150//phosph…	K16342//cytosolic phospholipase A2 [EC:3.1.1.4]	NP_077734.1//cytosolic phospholipase A2 isoform 1 [Homo sapiens];NP_001298122.1//cytosolic phospholipase A2 isoform 2 [Homo sapiens]	1//3;2//1
4066	1788	0.07	0.37	2.4021	0.046309	*	0.0162076	LYL1	GO:0005634//nucleus	GO:0000981//RNA polymerase II transcription factor activity, sequence-specific DNA binding;GO:0003677//DNA binding;GO:0000977//RNA polymerase II regulatory region sequence-specific DNA binding;GO:0046983//protein dimerization activity	GO:0006355//regulation of transcription, DNA-templated;GO:0060216//definitive hemopoiesis;GO:0006351//transcription, DNA-templated;GO:0030183//B cell differentiation;GO:0045893//positive regulation of transcription, DNA-templated;GO:0001955//blood vessel maturation	K15604//protein lyl-1	AAA88084.1//unknown protein, partial [Homo sapiens]	4
3859	1992	0.06	0.33	2.45943	0.0463008	*	0.0162076	KRT12	GO:0070062//extracellular exosome;GO:0005829//cytosol;GO:0005882//intermediate filament	GO:0005198//structural molecule activity	GO:0007601//visual perception;GO:0031424//keratinization;GO:0070268//cornification	K07604//type I keratin, acidic	NP_000214.1//keratin, type I cytoskeletal 12 [Homo sapiens]	3//A2MP1
219539	1731	0.07	0.38	2.44057	0.0462926	*	0.0162076	YPEL4	GO:0005730//nucleolus	GO:0046872//metal ion binding	NA	K14697//solute carrier family 30 (zinc transporter), member 10	XP_003464269.2//PREDICTED: protein yippee-like 4 [Cavia porcellus]	2//1
100310846	1428	0.09	0.47	2.38466	0.0462844	*	0.0162076	ANKRD61	NA	NA	NA	K10380//ankyrin	NP_001258629.1//ankyrin repeat domain-containing protein 61 [Homo sapiens]	1//3
4008	7041	3.52	4.13	0.230566	0.0462229	*	0.0161746	LMO7	GO:0005634//nucleus;GO:0005925//focal adhesion;GO:0000151//ubiquitin ligase complex;GO:0005829//cytosol;GO:0005737//cytoplasm	GO:0046872//metal ion binding;GO:0004842//ubiquitin-protein transferase activity	GO:0043687//post-translational protein modification;GO:0016567//protein ubiquitination;GO:0030155//regulation of cell adhesion;GO:0023051//regulation of signaling;GO:0000209//protein polyubiquitination	K06084//F-box protein 20	XP_016780876.1//PREDICTED: LIM domain only protein 7 isoform X11 [Pan troglodytes];NP_005349.3//LIM domain only protein 7 isoform 1 [Homo sapiens];Q8WWI1.3//RecName: Full=LIM domain only protein 7; Short=LMO-7; AltName: Full=F-box only protein 20; AltName: Full=LOMP;ACV60543.1//LIM domain only 7 protein [Homo sapiens]	1//3;2//1;5
5936	1715	41.69	47.38	0.184577	0.0462121	*	0.0161679	RBM4	GO:0010494//cytoplasmic stress granule;GO:0005634//nucleus;GO:0005654//nucleoplasm;GO:0005730//nucleolus;GO:0005829//cytosol;GO:0016607//nuclear speck;GO:0005737//cytoplasm	GO:0003723//RNA binding;GO:0003729//mRNA binding;GO:0097157//pre-mRNA intronic binding;GO:0003730//mRNA 3'-UTR binding;GO:0036002//pre-mRNA binding;GO:0097158//pre-mRNA intronic pyrimidine-rich binding;GO:0035198//miRNA binding;GO:0008270//zinc ion binding;GO:0030332//cyclin binding	GO:0006396//RNA processing;GO:0000381//regulation of alternative mRNA splicing, via spliceosome;GO:0002192//IRES-dependent translational initiation of linear mRNA;GO:0045947//negative regulation of translational initiation;GO:0097167//circadian regulation of translation;GO:0017148//negative regulation of translation;GO:0046685//response to arsenic-containing substance;GO:0043153//entrainment of c…	K13187//RNA-binding protein 4	EPQ06579.1//RNA-binding protein 14 [Myotis brandtii];XP_021541240.1//RNA-binding protein 4 isoform X2 [Neomonachus schauinslandi];NP_001185773.1//RNA-binding protein 4 isoform 3 [Homo sapiens]	1//3;3//A2MP1
8399	924	0.07	0.59	3.07529	0.0461861	*	0.0161473	PLA2G10	GO:0005615//extracellular space;GO:0005576//extracellular region	GO:0004620//phospholipase activity;GO:0102567//phospholipase A2 activity (consuming 1,2-dipalmitoylphosphatidylcholine);GO:0005509//calcium ion binding;GO:0102568//phospholipase A2 activity consuming 1,2-dioleoylphosphatidylethanolamine);GO:0004623//phospholipase A2 activity	GO:0010744//positive regulation of macrophage derived foam cell differentiation;GO:0016042//lipid catabolic process;GO:0019369//arachidonic acid metabolic process;GO:0032270//positive regulation of cellular protein metabolic process;GO:0043433//negative regulation of DNA binding transcription factor activity;GO:0043030//regulation of macrophage activation;GO:0032308//positive regulation of prosta…	K01047//secretory phospholipase A2 [EC:3.1.1.4]	NP_003552.1//group 10 secretory phospholipase A2 preproprotein [Homo sapiens]	2//1
84985	4112	0.03	0.15	2.32193	0.0461779	*	0.0161473	FAM83A	GO:0005737//cytoplasm	GO:0036312//phosphatidylinositol 3-kinase regulatory subunit binding;GO:0019901//protein kinase binding	GO:0008283//cell proliferation;GO:0007173//epidermal growth factor receptor signaling pathway	K16805//protein FAM83D	NP_001275516.1//protein FAM83A isoform c [Homo sapiens];NP_001308559.1//protein FAM83A isoform d [Homo sapiens];NP_116288.2//protein FAM83A isoform a [Homo sapiens];NP_996889.1//protein FAM83A isoform b [Homo sapiens]	6;1//3;2//1
1641	9126	0.01	0.06	2.58496	0.0461697	*	0.0161473	DCX	GO:0005856//cytoskeleton;GO:0005875//microtubule associated complex;GO:0005874//microtubule;GO:0005829//cytosol;GO:0005622//intracellular;GO:0005737//cytoplasm;GO:0043005//neuron projection	GO:0008017//microtubule binding;GO:0019901//protein kinase binding	GO:0007399//nervous system development;GO:0048675//axon extension;GO:0021860//pyramidal neuron development;GO:0021766//hippocampus development;GO:0035556//intracellular signal transduction;GO:0007417//central nervous system development;GO:0048813//dendrite morphogenesis;GO:0001764//neuron migration;GO:0021952//central nervous system projection neuron axonogenesis;GO:0021819//layer formation in ce…	K16579//neuronal migration protein doublecortin	XP_022271525.1//neuronal migration protein doublecortin isoform X1 [Canis lupus familiaris];NP_000546.2//neuronal migration protein doublecortin isoform a [Homo sapiens];XP_022271528.1//neuronal migration protein doublecortin isoform X4 [Canis lupus familiaris];XP_016799488.1//PREDICTED: neuronal migration protein doublecortin isoform X3 [Pan troglodytes];XP_002832043.2//PREDICTED: neuronal migra…	1//3;3//A2MP1;2//1
79024	1214	0.05	0.44	3.1375	0.0461615	*	0.0161473	SMIM2	GO:0016021//integral component of membrane	NA	NA	NA	XP_007958496.1//PREDICTED: small integral membrane protein 2 isoform X2 [Chlorocebus sabaeus]	2//1
53344	6916	3.04	3.65	0.263825	0.0461028	*	0.0161153	CHIC1	GO:0016021//integral component of membrane	NA	NA	K18626//trichohyalin	XP_020745066.1//cysteine-rich hydrophobic domain-containing protein 1 [Odocoileus virginianus texanus];XP_021541610.1//cysteine-rich hydrophobic domain-containing protein 1 isoform X2 [Neomonachus schauinslandi]	1//3;3//A2MP1
55660	7722	31.11	29.41	-0.0810716	0.0460127	*	0.0160753	PRPF40A	GO:0016020//membrane;GO:0005829//cytosol;GO:0016607//nuclear speck;GO:0016363//nuclear matrix	GO:0003723//RNA binding;GO:0070064//proline-rich region binding	GO:0016477//cell migration;GO:0007010//cytoskeleton organization;GO:0032465//regulation of cytokinesis;GO:0008360//regulation of cell shape	K12821//pre-mRNA-processing factor 40	XP_016805319.1//PREDICTED: pre-mRNA-processing factor 40 homolog A isoform X3 [Pan troglodytes];XP_016859942.1//PREDICTED: pre-mRNA-processing factor 40 homolog A isoform X1 [Homo sapiens];XP_004032701.2//PREDICTED: pre-mRNA-processing factor 40 homolog A isoform X2 [Gorilla gorilla gorilla]	4;1//3
2014	662	113.72	102.03	-0.156493	0.0460095	*	0.016077	EMP3	GO:0016021//integral component of membrane;GO:0005886//plasma membrane	NA	GO:0032060//bleb assembly;GO:0008219//cell death;GO:0016049//cell growth;GO:0008285//negative regulation of cell proliferation	K19289//peripheral myelin protein 22	NP_001416.1//epithelial membrane protein 3 [Homo sapiens]	1//3;2//1
90060	4063	0.46	0.73	0.666263	0.0460033	*	0.0160777	CCDC120	GO:0005768//endosome;GO:0030426//growth cone	NA	GO:0007275//multicellular organism development	K06236//collagen, type I, alpha;K19720//collagen, type III, alpha	XP_011760216.1//PREDICTED: coiled-coil domain-containing protein 120 isoform X1 [Macaca nemestrina];EAW50710.1//JM11 protein, isoform CRA_c [Homo sapiens];NP_001156793.2//coiled-coil domain-containing protein 120 isoform 1 [Homo sapiens]	1//3;3//A2MP1;2//1
5228	1881	4.69	6.16	0.393342	0.0459777	*	0.0160602	PGF	GO:0016020//membrane;GO:0005615//extracellular space;GO:0005576//extracellular region	GO:0008083//growth factor activity;GO:0005172//vascular endothelial growth factor receptor binding;GO:0046982//protein heterodimerization activity;GO:0008201//heparin binding;GO:0042803//protein homodimerization activity	GO:0031100//animal organ regeneration;GO:0050930//induction of positive chemotaxis;GO:0051781//positive regulation of cell division;GO:0001658//branching involved in ureteric bud morphogenesis;GO:0060754//positive regulation of mast cell chemotaxis;GO:0001938//positive regulation of endothelial cell proliferation;GO:0045766//positive regulation of angiogenesis;GO:0060688//regulation of morphogene…	K16859//placenta growth factor	NP_001280572.1//placenta growth factor isoform 3 precursor [Homo sapiens];NP_002623.2//placenta growth factor isoform 1 precursor [Homo sapiens];CAD62617.1//unnamed protein product, partial [Homo sapiens]	1//3;5
55833	3650	55.22	51.81	-0.0919603	0.0458801	*	0.0160176	UBAP2	GO:0005634//nucleus;GO:0005737//cytoplasm	GO:0003723//RNA binding;GO:0045296//cadherin binding	GO:0010628//positive regulation of gene expression	K22023//mucin-6;K21125//mucin-5AC	XP_009454756.1//PREDICTED: ubiquitin-associated protein 2 isoform X5 [Pan troglodytes];XP_018889082.1//PREDICTED: ubiquitin-associated protein 2 isoform X2 [Gorilla gorilla gorilla];XP_018889083.1//PREDICTED: ubiquitin-associated protein 2 isoform X3 [Gorilla gorilla gorilla]	1//3;3//A2MP1
79833	705	26.01	20.95	-0.312116	0.0458801	*	0.0160204	GEMIN6	GO:0034719//SMN-Sm protein complex;GO:0032797//SMN complex;GO:0005654//nucleoplasm;GO:0016604//nuclear body;GO:0097504//Gemini of coiled bodies;GO:0005829//cytosol;GO:0005737//cytoplasm	NA	GO:0000398//mRNA splicing, via spliceosome;GO:0051170//nuclear import;GO:0000245//spliceosomal complex assembly;GO:0000387//spliceosomal snRNP assembly	K13134//gem associated protein 6	NP_079051.9//gem-associated protein 6 [Homo sapiens]	9//1
4542	4168	0.89	1.34	0.590356	0.0458784	*	0.0160227	MYO1F	NA	NA	NA	K10356//myosin I	XP_007460816.1//PREDICTED: unconventional myosin-If [Lipotes vexillifer]	1//3;3//A2MP1
51720	2570	11.99	10.21	-0.231849	0.0458361	*	0.0159993	UIMC1	GO:0005634//nucleus;GO:0005654//nucleoplasm;GO:0016604//nuclear body;GO:0070531//BRCA1-A complex	GO:0070530//K63-linked polyubiquitin modification-dependent protein binding;GO:0042393//histone binding	GO:0045892//negative regulation of transcription, DNA-templated;GO:0006302//double-strand break repair;GO:0070537//histone H2A K63-linked deubiquitination;GO:0010212//response to ionizing radiation;GO:0016579//protein deubiquitination;GO:0045739//positive regulation of DNA repair;GO:0006351//transcription, DNA-templated;GO:0031572//G2 DNA damage checkpoint;GO:0006303//double-strand break repair v…	K20775//BRCA1-A complex subunit RAP80	NP_057374.3//BRCA1-A complex subunit RAP80 isoform 1 [Homo sapiens];NP_001304890.1//BRCA1-A complex subunit RAP80 isoform 2 [Homo sapiens]	1//3;4;2//1
92370	3281	1.94	2.63	0.439006	0.0458004	*	0.015984	PXYLP1	GO:0005794//Golgi apparatus;GO:0016021//integral component of membrane;GO:0000139//Golgi membrane	GO:0003993//acid phosphatase activity;GO:0016791//phosphatase activity	GO:0010909//positive regulation of heparan sulfate proteoglycan biosynthetic process;GO:0050650//chondroitin sulfate proteoglycan biosynthetic process;GO:0006024//glycosaminoglycan biosynthetic process	K21403//2-phosphoxylose phosphatase [EC:3.1.3.-]	AAH36701.1//ACPL2 protein [Homo sapiens];NP_689495.1//2-phosphoxylose phosphatase 1 isoform 1 [Homo sapiens]	4;1//3;2//1
9266	4623	27.53	29.66	0.107514	0.0457831	*	0.0159751	CYTH2	NA	GO:0005086//ARF guanyl-nucleotide exchange factor activity	GO:0032012//regulation of ARF protein signal transduction	K18441//cytohesin	XP_003269786.1//PREDICTED: cytohesin-2 isoform X1 [Nomascus leucogenys];XP_003269785.1//PREDICTED: cytohesin-2 isoform X2 [Nomascus leucogenys]	6;5
7608	1831	0.32	0.04	-3	0.0457097	*	0.0159353	ZNF56	NA	NA	NA	K09228//KRAB domain-containing zinc finger protein	NP_001342126.1//putative zinc finger protein 66 [Homo sapiens]	1//3
1303	11579	0.07	0.01	-2.80735	0.0457015	*	0.0159353	COL12A1	GO:0031012//extracellular matrix;GO:0070062//extracellular exosome;GO:0005788//endoplasmic reticulum lumen;GO:0005615//extracellular space;GO:0005595//collagen type XII trimer;GO:0005576//extracellular region;GO:0005581//collagen trimer;GO:1903561//extracellular vesicle	GO:0030020//extracellular matrix structural constituent conferring tensile strength	GO:0007155//cell adhesion;GO:0030199//collagen fibril organization;GO:0035987//endodermal cell differentiation;GO:0001501//skeletal system development;GO:0030574//collagen catabolic process	K08132//collagen, type XII, alpha	NP_004361.3//collagen alpha-1(XII) chain long isoform precursor [Homo sapiens];NP_542376.2//collagen alpha-1(XII) chain short isoform precursor [Homo sapiens]	2//1;5
84940	2378	0.31	0.04	-2.9542	0.0456934	*	0.0159353	CORO6	GO:0015629//actin cytoskeleton	GO:0051015//actin filament binding	GO:0030036//actin cytoskeleton organization	K13886//coronin-1B/1C/6	XP_001137500.1//PREDICTED: coronin-6 isoform X1 [Pan troglodytes];NP_001338231.1//coronin-6 isoform 2 [Homo sapiens]	1//3;3//A2MP1
8351	921	0.62	0.13	-2.25376	0.0456852	*	0.0159353	HIST1H3D	NA	NA	NA	K11253//histone H3	EAW55541.1//hCG2039566, isoform CRA_b [Homo sapiens]	4
56111	4778	0.13	0.03	-2.11548	0.0456771	*	0.0159353	PCDHGA4	NA	NA	NA	K16495//protocadherin gamma subfamily A	XP_010592269.1//PREDICTED: LOW QUALITY PROTEIN: protocadherin gamma-A4-like [Loxodonta africana]	3//A2MP1;2//1
8434	2528	8.52	9.44	0.147933	0.0456767	*	0.015921	RECK	GO:0016020//membrane;GO:0005576//extracellular region;GO:0005886//plasma membrane;GO:0031225//anchored component of membrane	GO:0004867//serine-type endopeptidase inhibitor activity;GO:0008191//metalloendopeptidase inhibitor activity;GO:0004866//endopeptidase inhibitor activity	GO:0006501//C-terminal protein lipidation;GO:0030198//extracellular matrix organization;GO:0030336//negative regulation of cell migration;GO:1904684//negative regulation of metalloendopeptidase activity;GO:0035115//embryonic forelimb morphogenesis;GO:0007566//embryo implantation;GO:0001955//blood vessel maturation	K17461//reversion-inducing-cysteine-rich protein with kazal motifs	NP_001303275.1//reversion-inducing cysteine-rich protein with Kazal motifs isoform 3 precursor [Homo sapiens];XP_003829901.2//PREDICTED: reversion-inducing cysteine-rich protein with Kazal motifs [Pan paniscus];NP_066934.1//reversion-inducing cysteine-rich protein with Kazal motifs isoform 1 precursor [Homo sapiens];NP_001303277.1//reversion-inducing cysteine-rich protein with Kazal motifs isofor…	1//3;2//1
84923	2853	18.41	20.8	0.176094	0.0456404	*	0.0159055	FAM104A	NA	NA	NA	K20288//conserved oligomeric Golgi complex subunit 1	NP_001276339.1//protein FAM104A isoform 3 [Homo sapiens];NP_116226.2//protein FAM104A isoform 2 [Homo sapiens];NP_001092302.1//protein FAM104A isoform 1 [Homo sapiens];NP_001276340.1//protein FAM104A isoform 4 [Homo sapiens];NP_001276341.1//protein FAM104A isoform 5 [Homo sapiens]	1//3;2//1
129049	5796	0.72	1.04	0.530515	0.0455183	*	0.0158601	SGSM1	GO:0012505//endomembrane system;GO:0005794//Golgi apparatus;GO:0005829//cytosol;GO:0005622//intracellular;GO:0005737//cytoplasm;GO:0030659//cytoplasmic vesicle membrane	GO:0017137//Rab GTPase binding;GO:0005096//GTPase activator activity	GO:0006886//intracellular protein transport;GO:0090630//activation of GTPase activity;GO:0031338//regulation of vesicle fusion	K21847//small G protein signaling modulator 1	NP_001035037.1//small G protein signaling modulator 1 isoform 1 [Homo sapiens];NP_001091968.1//small G protein signaling modulator 1 isoform 4 [Homo sapiens];NP_597711.1//small G protein signaling modulator 1 isoform 2 [Homo sapiens];NP_001091967.1//small G protein signaling modulator 1 isoform 3 [Homo sapiens]	3//A2MP1;2//1
55596	4300	8.95	7.77	-0.203973	0.0453292	*	0.0157914	ZCCHC8	GO:0005634//nucleus;GO:0005654//nucleoplasm;GO:0016604//nuclear body;GO:0071013//catalytic step 2 spliceosome	GO:0003723//RNA binding;GO:0008270//zinc ion binding;GO:0003676//nucleic acid binding	GO:0000398//mRNA splicing, via spliceosome	K13128//zinc finger CCHC domain-containing protein 8	XP_018893468.1//PREDICTED: zinc finger CCHC domain-containing protein 8 [Gorilla gorilla gorilla];NP_060082.2//zinc finger CCHC domain-containing protein 8 isoform 1 [Homo sapiens];NP_001337864.1//zinc finger CCHC domain-containing protein 8 isoform 2 [Homo sapiens]	4;1//3
539	815	122.86	112.37	-0.128758	0.045263	*	0.0157656	ATP5PO	GO:0016020//membrane;GO:0031012//extracellular matrix;GO:0070062//extracellular exosome;GO:0005634//nucleus;GO:0005753//mitochondrial proton-transporting ATP synthase complex;GO:0043209//myelin sheath;GO:0005743//mitochondrial inner membrane;GO:0005739//mitochondrion;GO:0005886//plasma membrane	GO:0008144//drug binding;GO:0005215//transporter activity;GO:0022857//transmembrane transporter activity;GO:0046933//proton-transporting ATP synthase activity, rotational mechanism;GO:0016887//ATPase activity	GO:0015986//ATP synthesis coupled proton transport;GO:0006754//ATP biosynthetic process;GO:0042407//cristae formation;GO:0042776//mitochondrial ATP synthesis coupled proton transport;GO:0015992//proton transport	K02137//F-type H+-transporting ATPase subunit O	NP_001688.1//ATP synthase subunit O, mitochondrial precursor [Homo sapiens]	2//1
64216	1799	27.32	24.06	-0.183321	0.0452402	*	0.0157548	TFB2M	GO:0005759//mitochondrial matrix;GO:0042645//mitochondrial nucleoid;GO:0030054//cell junction;GO:0005739//mitochondrion	GO:0003723//RNA binding;GO:0003712//transcription cofactor activity;GO:0000179//rRNA (adenine-N6,N6-)-dimethyltransferase activity	GO:0006390//transcription from mitochondrial promoter;GO:0006391//transcription initiation from mitochondrial promoter;GO:0045893//positive regulation of transcription, DNA-templated;GO:0007005//mitochondrion organization	K17653//dimethyladenosine transferase 2, mitochondrial [EC:2.1.1.-]	NP_071761.1//dimethyladenosine transferase 2, mitochondrial [Homo sapiens]	2//1
166815	2101	4.57	5.93	0.375838	0.045219	*	0.0157446	TIGD2	NA	GO:0003677//DNA binding	NA	K09228//KRAB domain-containing zinc finger protein;K09229//KRAB and SCAN domains-containing zinc finger protein;K19326//nesprin-1;K05164//interleukin 17 receptor A	XP_016807357.1//PREDICTED: tigger transposable element-derived protein 2 [Pan troglodytes]	2//1
133957	1437	10.16	12.6	0.310523	0.0452007	*	0.0157354	CCDC127	NA	NA	NA	NA	XP_001139848.2//PREDICTED: coiled-coil domain-containing protein 127 [Pan troglodytes]	2//1
84941	2336	0.83	1.47	0.824633	0.0451972	*	0.0157314	HSH2D	GO:0005634//nucleus;GO:0005829//cytosol;GO:0005739//mitochondrion	GO:0005070//SH3/SH2 adaptor activity	GO:0042110//T cell activation;GO:0007165//signal transduction;GO:0051902//negative regulation of mitochondrial depolarization;GO:0002903//negative regulation of B cell apoptotic process	K12581//CCR4-NOT transcription complex subunit 7/8;K15322//tRNA-splicing endonuclease subunit Sen2 [EC:3.1.27.9];K08273//SH2 domain protein 2A;K06069//atypical protein kinase C iota type [EC:2.7.11.13]	NP_116244.1//hematopoietic SH2 domain-containing protein isoform 1 [Homo sapiens];NP_001278203.1//hematopoietic SH2 domain-containing protein isoform 2 [Homo sapiens];NP_001339194.1//hematopoietic SH2 domain-containing protein isoform 3 [Homo sapiens];XP_002828901.1//PREDICTED: hematopoietic SH2 domain-containing protein isoform X1 [Pongo abelii]	1//3;3//A2MP1
9153	2463	0.41	0.85	1.05184	0.04512	*	0.0156989	SLC28A2	GO:0005887//integral component of plasma membrane	GO:0005415//nucleoside:sodium symporter activity	NA	K11536//pyrimidine nucleoside transport protein	XP_003266912.1//PREDICTED: sodium/nucleoside cotransporter 2 [Nomascus leucogenys]	3//A2MP1
375775	4855	0.21	0.43	1.03395	0.0451119	*	0.0156989	PNPLA7	GO:0005765//lysosomal membrane;GO:0031965//nuclear membrane;GO:0005783//endoplasmic reticulum;GO:0016021//integral component of membrane;GO:0031966//mitochondrial membrane	GO:0004622//lysophospholipase activity	GO:0032502//developmental process;GO:0016042//lipid catabolic process	K14676//lysophospholipid hydrolase [EC:3.1.1.5]	NP_689499.4//patatin-like phospholipase domain-containing protein 7 isoform b [Homo sapiens];NP_001092007.2//patatin-like phospholipase domain-containing protein 7 isoform a [Homo sapiens]	4;2//1
54470	1875	6.98	8.76	0.327704	0.0451037	*	0.0156904	ARMCX6	GO:0016021//integral component of membrane;GO:0005741//mitochondrial outer membrane	NA	NA	NA	XP_011529278.1//PREDICTED: protein ARMCX6 isoform X1 [Homo sapiens]	1//3;3//A2MP1
282974	1211	13.77	11.63	-0.243677	0.0450789	*	0.0156762	STK32C	GO:0005622//intracellular	GO:0046872//metal ion binding;GO:0004674//protein serine/threonine kinase activity;GO:0005524//ATP binding	GO:0018105//peptidyl-serine phosphorylation;GO:0035556//intracellular signal transduction	K08793//serine/threonine kinase 32 [EC:2.7.11.1]	NP_775846.2//serine/threonine-protein kinase 32C isoform b [Homo sapiens];NP_001305811.1//serine/threonine-protein kinase 32C isoform f [Homo sapiens];XP_017749349.1//PREDICTED: LOW QUALITY PROTEIN: uncharacterized protein LOC108543392 [Rhinopithecus bieti];NP_001305812.1//serine/threonine-protein kinase 32C isoform g [Homo sapiens];NP_001305807.1//serine/threonine-protein kinase 32C isoform a [H…	1//3;3//A2MP1
79571	4152	5.63	6.68	0.246713	0.0450778	*	0.0156786	GCC1	GO:0005794//Golgi apparatus;GO:0005829//cytosol;GO:0005886//plasma membrane;GO:0000139//Golgi membrane	NA	NA	K20281//GRIP and coiled-coil domain-containing protein 1	NP_078799.2//GRIP and coiled-coil domain-containing protein 1 [Homo sapiens]	5
55114	3360	26.32	24.22	-0.119961	0.0449519	*	0.0156265	ARHGAP17	GO:0005634//nucleus;GO:0005829//cytosol;GO:0005923//bicellular tight junction;GO:0005737//cytoplasm;GO:0005886//plasma membrane	GO:0017124//SH3 domain binding;GO:0005096//GTPase activator activity	GO:0007165//signal transduction;GO:0051056//regulation of small GTPase mediated signal transduction	K20638//Rho GTPase-activating protein 17	NP_001006635.1//rho GTPase-activating protein 17 isoform 1 [Homo sapiens];NP_060524.4//rho GTPase-activating protein 17 isoform 2 [Homo sapiens]	2//1;5
10097	3929	106.21	110.78	0.0607778	0.0449508	*	0.0156289	ACTR2	GO:0016020//membrane;GO:0042995//cell projection;GO:0005938//cell cortex;GO:0071437//invadopodium;GO:0005737//cytoplasm;GO:0035578//azurophil granule lumen;GO:0005829//cytosol;GO:1904813//ficolin-1-rich granule lumen;GO:0015629//actin cytoskeleton;GO:0005576//extracellular region;GO:0070062//extracellular exosome;GO:0005885//Arp2/3 protein complex;GO:0005925//focal adhesion;GO:0030027//lamellipod…	GO:0051015//actin filament binding;GO:0003779//actin binding;GO:0005524//ATP binding;GO:0008092//cytoskeletal protein binding;GO:0005200//structural constituent of cytoskeleton	GO:0034314//Arp2/3 complex-mediated actin nucleation;GO:0051653//spindle localization;GO:0045471//response to ethanol;GO:0060271//cilium assembly;GO:0051321//meiotic cell cycle;GO:0035984//cellular response to trichostatin A;GO:0007163//establishment or maintenance of cell polarity;GO:0043312//neutrophil degranulation;GO:0016344//meiotic chromosome movement towards spindle pole;GO:0030036//actin …	K17260//actin-related protein 2	NP_005713.1//actin-related protein 2 isoform b [Homo sapiens];NP_001005386.1//actin-related protein 2 isoform a [Homo sapiens]	3//A2MP1;2//1
78988	2671	10.56	8.91	-0.245112	0.0449026	*	0.0156065	MRPL57	NA	NA	NA	K15696//RING finger protein 113B;K17985//activating molecule in BECN1-regulated autophagy protein 1	XP_003279221.1//PREDICTED: ribosomal protein 63, mitochondrial [Nomascus leucogenys]	4
166647	4580	17.46	15.83	-0.141392	0.0448485	*	0.0155849	ADGRA3	GO:0009897//external side of plasma membrane;GO:0016021//integral component of membrane	GO:0004930//G-protein coupled receptor activity	GO:0007186//G-protein coupled receptor signaling pathway;GO:0007166//cell surface receptor signaling pathway	K08462//G protein-coupled receptor 125	NP_660333.2//adhesion G protein-coupled receptor A3 precursor [Homo sapiens]	3//A2MP1
57586	5184	3.88	4.66	0.264273	0.0448418	*	0.015577	SYT13	GO:0043231//intracellular membrane-bounded organelle;GO:0005887//integral component of plasma membrane;GO:0030133//transport vesicle;GO:0098793//presynapse;GO:0005886//plasma membrane	GO:0005544//calcium-dependent phospholipid binding;GO:0030276//clathrin binding;GO:0005509//calcium ion binding;GO:0019905//syntaxin binding	GO:0006906//vesicle fusion;GO:0048791//calcium ion-regulated exocytosis of neurotransmitter;GO:0017158//regulation of calcium ion-dependent exocytosis	K19913//synaptotagmin-13	NP_065877.1//synaptotagmin-13 isoform 1 [Homo sapiens]	1//3;2//1
5371	3376	18.26	19.74	0.112435	0.0448385	*	0.0155787	PML	GO:0016605//PML body;GO:0005654//nucleoplasm;GO:0000784//nuclear chromosome, telomeric region;GO:0016363//nuclear matrix;GO:0005737//cytoplasm;GO:0031901//early endosome membrane;GO:0042406//extrinsic component of endoplasmic reticulum membrane;GO:0005730//nucleolus;GO:0005829//cytosol;GO:0000792//heterochromatin	GO:0003677//DNA binding;GO:0031625//ubiquitin protein ligase binding;GO:0046982//protein heterodimerization activity;GO:0042803//protein homodimerization activity;GO:0050897//cobalt ion binding;GO:0008270//zinc ion binding;GO:0046332//SMAD binding;GO:0032183//SUMO binding	GO:0097191//extrinsic apoptotic signaling pathway;GO:0050713//negative regulation of interleukin-1 beta secretion;GO:0060444//branching involved in mammary gland duct morphogenesis;GO:0010332//response to gamma radiation;GO:2001238//positive regulation of extrinsic apoptotic signaling pathway;GO:0045087//innate immune response;GO:0008285//negative regulation of cell proliferation;GO:0051457//main…	K10054//probable transcription factor PML	NP_150253.2//protein PML isoform 11 [Homo sapiens];AAG50184.1//tripartite motif protein TRIM19 epsilon [Homo sapiens];NP_150243.2//protein PML isoform 2 [Homo sapiens];NP_002666.1//protein PML isoform 6 [Homo sapiens];NP_150242.1//protein PML isoform 9 [Homo sapiens];BAD92648.1//promyelocytic leukemia protein isoform 1 variant, partial [Homo sapiens];NP_150241.2//protein PML isoform 1 [Homo sapie…	3//A2MP1;2//1
7046	6516	4.24	4.94	0.220447	0.0448282	*	0.0155695	TGFBR1	GO:0016020//membrane;GO:0043231//intracellular membrane-bounded organelle;GO:0005622//intracellular;GO:0043235//receptor complex;GO:0005768//endosome;GO:0009986//cell surface;GO:0045121//membrane raft;GO:0005623//cell;GO:0005923//bicellular tight junction;GO:0016021//integral component of membrane;GO:0005886//plasma membrane	GO:0005025//transforming growth factor beta receptor activity, type I;GO:0005057//signal transducer activity, downstream of receptor;GO:0005524//ATP binding;GO:0005114//type II transforming growth factor beta receptor binding;GO:0046872//metal ion binding;GO:0004672//protein kinase activity;GO:0070411//I-SMAD binding;GO:0004702//signal transducer, downstream of receptor, with serine/threonine kin…	GO:1905075//positive regulation of occluding junction disassembly;GO:0060412//ventricular septum morphogenesis;GO:0030335//positive regulation of cell migration;GO:0060317//cardiac epithelial to mesenchymal transition;GO:0010717//regulation of epithelial to mesenchymal transition;GO:0030199//collagen fibril organization;GO:0008354//germ cell migration;GO:0008584//male gonad development;GO:0060978…	K04674//TGF-beta receptor type-1 [EC:2.7.11.30]	NP_001293139.1//TGF-beta receptor type-1 isoform 3 precursor [Homo sapiens];XP_007966794.1//PREDICTED: TGF-beta receptor type-1 isoform X3 [Chlorocebus sabaeus];NP_004603.1//TGF-beta receptor type-1 isoform 1 precursor [Homo sapiens]	1//3;3//A2MP1;2//1
6788	2821	17.19	19.39	0.173743	0.0446116	*	0.0154915	STK3	GO:0005634//nucleus;GO:0043234//protein complex;GO:0005829//cytosol;GO:0005737//cytoplasm	GO:0000287//magnesium ion binding;GO:0004674//protein serine/threonine kinase activity;GO:0005524//ATP binding;GO:0004672//protein kinase activity;GO:0042802//identical protein binding;GO:0043539//protein serine/threonine kinase activator activity;GO:0046983//protein dimerization activity	GO:0023014//signal transduction by protein phosphorylation;GO:0046330//positive regulation of JNK cascade;GO:0001841//neural tube formation;GO:0097284//hepatocyte apoptotic process;GO:0051897//positive regulation of protein kinase B signaling;GO:0007346//regulation of mitotic cell cycle;GO:0060800//regulation of cell differentiation involved in embryonic placenta development;GO:0035329//hippo sig…	K04412//serine/threonine kinase 3	XP_007999376.1//PREDICTED: serine/threonine-protein kinase 3 isoform X1 [Chlorocebus sabaeus];XP_011515550.2//PREDICTED: serine/threonine-protein kinase 3 isoform X2 [Homo sapiens];NP_001243242.1//serine/threonine-protein kinase 3 isoform 3 [Homo sapiens]	1//3;3//A2MP1
22874	7434	12.22	11.14	-0.133495	0.044514	*	0.0154521	PLEKHA6	NA	NA	NA	K05076//interleukin 13 receptor alpha-1;K17536//connector enhancer of kinase suppressor of Ras 2	EAW91509.1//pleckstrin homology domain containing, family A member 6, isoform CRA_a [Homo sapiens]	4
686	2096	4.21	4.63	0.137192	0.0445132	*	0.0154546	BTD	GO:0005759//mitochondrial matrix;GO:0070062//extracellular exosome;GO:0005615//extracellular space;GO:0005576//extracellular region	GO:0047708//biotinidase activity;GO:0016811//hydrolase activity, acting on carbon-nitrogen (but not peptide) bonds, in linear amides;GO:0016810//hydrolase activity, acting on carbon-nitrogen (but not peptide) bonds	GO:0006807//nitrogen compound metabolic process;GO:0006768//biotin metabolic process;GO:0007417//central nervous system development	K01435//biotinidase [EC:3.5.1.12]	NP_001268653.1//biotinidase isoform 2 [Homo sapiens];NP_000051.1//biotinidase isoform 3 [Homo sapiens];NP_001268655.1//biotinidase isoform 5 [Homo sapiens];XP_005545767.1//PREDICTED: biotinidase isoform X1 [Macaca fascicularis];NP_001268652.1//biotinidase isoform 1 [Homo sapiens]	1//3;4;2//1
92565	1316	0.62	1.36	1.13327	0.0444386	*	0.0154232	FANK1	GO:0005634//nucleus;GO:0005654//nucleoplasm;GO:0000785//chromatin;GO:0005829//cytosol;GO:0005737//cytoplasm	NA	GO:0043065//positive regulation of apoptotic process;GO:0051091//positive regulation of DNA binding transcription factor activity;GO:0043066//negative regulation of apoptotic process;GO:0045893//positive regulation of transcription, DNA-templated	K15503//serine/threonine-protein phosphatase 6 regulatory ankyrin repeat subunit B	NP_001337868.1//fibronectin type 3 and ankyrin repeat domains protein 1 isoform 1 [Homo sapiens];NP_660278.3//fibronectin type 3 and ankyrin repeat domains protein 1 isoform 2 [Homo sapiens]	4;1//3
8706	3384	13.08	11.31	-0.209764	0.0443836	*	0.0154013	B3GALNT1	NA	NA	NA	K00719//galactosylgalactosylglucosylceramide beta-D-acetylgalactosaminyltransferase [EC:2.4.1.79]	NP_001336091.1//UDP-GalNAc:beta-1,3-N-acetylgalactosaminyltransferase 1 isoform a [Homo sapiens]	1//3;3//A2MP1;2//1
10780	4500	1.9	2.45	0.366782	0.0443755	*	0.015393	ZNF234	GO:0005634//nucleus	GO:0046872//metal ion binding;GO:0003677//DNA binding;GO:0003700//DNA binding transcription factor activity;GO:0003676//nucleic acid binding	GO:0006355//regulation of transcription, DNA-templated;GO:0006351//transcription, DNA-templated	K09228//KRAB domain-containing zinc finger protein	NP_006621.1//zinc finger protein 234 [Homo sapiens]	1//3;2//1
57187	5625	26.96	28.89	0.0997497	0.0443676	*	0.015393	THOC2	GO:0000784//nuclear chromosome, telomeric region;GO:0005654//nucleoplasm;GO:0000347//THO complex;GO:0000445//THO complex part of transcription export complex;GO:0016607//nuclear speck;GO:0000346//transcription export complex	GO:0003729//mRNA binding	GO:0006406//mRNA export from nucleus;GO:0000902//cell morphogenesis;GO:0046784//viral mRNA export from host cell nucleus;GO:0006369//termination of RNA polymerase II transcription;GO:0031124//mRNA 3'-end processing;GO:0048699//generation of neurons;GO:0006405//RNA export from nucleus;GO:0048666//neuron development;GO:0010793//regulation of mRNA export from nucleus;GO:0016973//poly(A)+ mRNA export…	K12879//THO complex subunit 2	NP_001075019.1//THO complex subunit 2 [Homo sapiens]	1//3
9326	1107	25.02	20.11	-0.315169	0.044265	*	0.0153464	ZNHIT3	GO:0005622//intracellular	GO:0046872//metal ion binding;GO:0046966//thyroid hormone receptor binding	GO:0006355//regulation of transcription, DNA-templated	K15322//tRNA-splicing endonuclease subunit Sen2 [EC:3.1.27.9];K02927//large subunit ribosomal protein L40e;K15696//RING finger protein 113B;K17985//activating molecule in BECN1-regulated autophagy protein 1;K03691//peptide-O-fucosyltransferase [EC:2.4.1.221];K01064//wingless-type MMTV integration site family, member 9	NP_001268363.1//zinc finger HIT domain-containing protein 3 isoform 3 [Homo sapiens];NP_001268362.1//zinc finger HIT domain-containing protein 3 isoform 4 [Homo sapiens];NP_001268361.1//zinc finger HIT domain-containing protein 3 isoform 2 [Homo sapiens];NP_004764.1//zinc finger HIT domain-containing protein 3 isoform 1 [Homo sapiens]	1//3;3//A2MP1
163933	2640	1.21	1.88	0.635726	0.0442641	*	0.0153488	FAM43B	NA	NA	NA	K16628//collagen, type VII, alpha	NP_997217.1//protein FAM43B [Homo sapiens]	2//1
53840	2243	1.39	2.23	0.681959	0.0442561	*	0.0153488	TRIM34	GO:0005622//intracellular	GO:0008270//zinc ion binding	NA	K11999//tripartite motif-containing protein 6/22/34	BAB17050.1//interferon-responsive finger protein 1 long form [Homo sapiens]	1//3;2//1;5
7534	3023	564.88	579.4	0.0366153	0.0442444	*	0.0153365	YWHAZ	NA	NA	NA	K16197//14-3-3 protein beta/theta/zeta	AAH73141.1//YWHAZ protein, partial [Homo sapiens];XP_012418539.1//PREDICTED: 14-3-3 protein zeta/delta isoform X1 [Odobenus rosmarus divergens];AAH51814.1//YWHAZ protein, partial [Homo sapiens]	1//3;3//A2MP1;2//1
80728	4690	6.79	5.79	-0.229848	0.0441577	*	0.015301	ARHGAP39	GO:0005856//cytoskeleton;GO:0005634//nucleus;GO:0005829//cytosol	GO:0005096//GTPase activator activity	GO:0007165//signal transduction;GO:0051056//regulation of small GTPase mediated signal transduction	K20649//Rho GTPase-activating protein 39	NP_001295136.1//rho GTPase-activating protein 39 isoform 1 [Homo sapiens];NP_079527.1//rho GTPase-activating protein 39 isoform 2 [Homo sapiens]	1//3;2//1
64783	3420	6.55	7.84	0.259359	0.0441535	*	0.0153023	RBM15	GO:0005634//nucleus;GO:0005654//nucleoplasm;GO:0031965//nuclear membrane;GO:0016607//nuclear speck	GO:0003723//RNA binding;GO:0003676//nucleic acid binding	GO:0060412//ventricular septum morphogenesis;GO:0000398//mRNA splicing, via spliceosome;GO:0045638//negative regulation of myeloid cell differentiation;GO:0016032//viral process;GO:0007221//positive regulation of transcription of Notch receptor target;GO:0000122//negative regulation of transcription from RNA polymerase II promoter;GO:0048536//spleen development;GO:0001569//branching involved in b…	K13190//RNA-binding protein 15	NP_001188474.1//putative RNA-binding protein 15 isoform 2 [Homo sapiens];NP_073605.4//putative RNA-binding protein 15 isoform 1 [Homo sapiens]	1//3;4
80028	7131	7.26	8.05	0.149019	0.0440078	*	0.0152463	FBXL18	NA	NA	NA	K10284//F-box and leucine-rich repeat protein 18	NP_001308142.1//F-box/LRR-repeat protein 18 isoform 1 [Homo sapiens];XP_003895742.3//F-box/LRR-repeat protein 18 isoform X1 [Papio anubis]	1//3;5
90529	2753	4.59	5.78	0.332575	0.0439814	*	0.0152344	STPG1	GO:0005634//nucleus;GO:0005622//intracellular;GO:0005739//mitochondrion	NA	GO:0043065//positive regulation of apoptotic process;GO:0090073//positive regulation of protein homodimerization activity;GO:1902110//positive regulation of mitochondrial membrane permeability involved in apoptotic process	NA	NP_001185941.1//O(6)-methylguanine-induced apoptosis 2 isoform 1 [Homo sapiens];XP_011540705.1//PREDICTED: O(6)-methylguanine-induced apoptosis 2 isoform X1 [Homo sapiens]	4;1//3
6314	6563	6.01	6.88	0.195044	0.0439355	*	0.0152131	ATXN7	GO:0005634//nucleus;GO:0005654//nucleoplasm;GO:0005730//nucleolus;GO:0015630//microtubule cytoskeleton;GO:0005829//cytosol;GO:0016363//nuclear matrix	GO:0003682//chromatin binding;GO:0036459//thiol-dependent ubiquitinyl hydrolase activity	GO:0006997//nucleus organization;GO:0000226//microtubule cytoskeleton organization;GO:0016578//histone deubiquitination;GO:0007601//visual perception;GO:0006351//transcription, DNA-templated;GO:0042326//negative regulation of phosphorylation;GO:0043569//negative regulation of insulin-like growth factor receptor signaling pathway;GO:0045944//positive regulation of transcription from RNA polymerase…	K11318//ataxin-7	NP_001170858.1//ataxin-7 isoform b [Homo sapiens];NP_000324.1//ataxin-7 isoform a [Homo sapiens];NP_001121621.2//ataxin-7 isoform c [Homo sapiens]	1//3;3//A2MP1;2//1
55102	13224	1.97	2.32	0.235929	0.0439331	*	0.015215	ATG2B	GO:0005811//lipid droplet;GO:0019898//extrinsic component of membrane;GO:0000407//phagophore assembly site;GO:0034045//phagophore assembly site membrane	NA	GO:0006914//autophagy;GO:0044804//autophagy of nucleus;GO:0000045//autophagosome assembly;GO:0000422//autophagy of mitochondrion	K17906//autophagy-related protein 2	NP_060506.5//autophagy-related protein 2 homolog B [Homo sapiens]	6
25907	1876	5.95	4.5	-0.402965	0.043901	*	0.0151984	TMEM158	GO:0016021//integral component of membrane	GO:0042277//peptide binding	NA	K05746//enabled	NP_056259.2//transmembrane protein 158 precursor [Homo sapiens]	2//1
257218	7345	3.03	3.6	0.248679	0.043878	*	0.0151877	SHPRH	GO:0005634//nucleus;GO:0005654//nucleoplasm;GO:0000786//nucleosome	GO:0061630//ubiquitin protein ligase activity;GO:0046872//metal ion binding;GO:0003677//DNA binding;GO:0005524//ATP binding;GO:0031625//ubiquitin protein ligase binding;GO:0004386//helicase activity;GO:0004842//ubiquitin-protein transferase activity	GO:0006281//DNA repair;GO:0016567//protein ubiquitination;GO:0006334//nucleosome assembly;GO:0006974//cellular response to DNA damage stimulus;GO:0000209//protein polyubiquitination	K15710//E3 ubiquitin-protein ligase SHPRH [EC:3.6.4.- 2.3.2.27]	NP_775105.1//E3 ubiquitin-protein ligase SHPRH isoform b [Homo sapiens];NP_001036148.2//E3 ubiquitin-protein ligase SHPRH isoform a [Homo sapiens]	3//A2MP1;2//1
7323	4013	69.68	65.9	-0.0804662	0.0437098	*	0.0151268	UBE2D3	GO:0070062//extracellular exosome;GO:0010008//endosome membrane;GO:0005654//nucleoplasm;GO:0005829//cytosol;GO:0005886//plasma membrane	GO:0005524//ATP binding;GO:0061631//ubiquitin conjugating enzyme activity;GO:0004842//ubiquitin-protein transferase activity	GO:0070936//protein K48-linked ubiquitination;GO:0035666//TRIF-dependent toll-like receptor signaling pathway;GO:1903955//positive regulation of protein targeting to mitochondrion;GO:0016567//protein ubiquitination;GO:0000122//negative regulation of transcription from RNA polymerase II promoter;GO:0006511//ubiquitin-dependent protein catabolic process;GO:0061418//regulation of transcription from …	K06689//ubiquitin-conjugating enzyme E2 D [EC:2.3.2.23]	NP_871622.1//ubiquitin-conjugating enzyme E2 D3 isoform 3 [Homo sapiens];XP_021251741.1//ubiquitin-conjugating enzyme E2 D3 isoform X1 [Numida meleagris];XP_021565848.1//ubiquitin-conjugating enzyme E2 D3 isoform X4 [Carlito syrichta]	6;1//3;3//A2MP1;2//1
2145	4683	2.4	3.12	0.378512	0.0436635	*	0.015108	EZH1	GO:0005654//nucleoplasm;GO:0035098//ESC/E(Z) complex	GO:0003682//chromatin binding;GO:0018024//histone-lysine N-methyltransferase activity	GO:0070734//histone H3-K27 methylation;GO:0009653//anatomical structure morphogenesis;GO:0045944//positive regulation of transcription from RNA polymerase II promoter;GO:0021766//hippocampus development;GO:0006351//transcription, DNA-templated	K17451//histone-lysine N-methyltransferase EZH1 [EC:2.1.1.43]	XP_005257202.1//PREDICTED: histone-lysine N-methyltransferase EZH1 isoform X2 [Homo sapiens];XP_011522819.1//PREDICTED: histone-lysine N-methyltransferase EZH1 isoform X1 [Homo sapiens];NP_001308008.1//histone-lysine N-methyltransferase EZH1 isoform 2 [Homo sapiens]	4;1//3
27112	4050	10.35	11.78	0.186709	0.0436565	*	0.0151029	FAM155B	GO:0016021//integral component of membrane;GO:0005886//plasma membrane	NA	GO:0098703//calcium ion import across plasma membrane	K10955//mucin-2	NP_056501.2//transmembrane protein FAM155B [Homo sapiens]	2//1
8933	1254	83.12	90.43	0.121606	0.0435991	*	0.0150803	RTL8C	NA	NA	NA	NA	XP_016802952.1//PREDICTED: CAAX box protein 1 [Pan troglodytes]	1//3
283450	15450	2.72	3.09	0.184	0.0435986	*	0.0150774	HECTD4	NA	NA	NA	K17849//E3 ubiquitin-protein ligase HECTD4 [EC:2.3.2.26]	XP_009424564.1//PREDICTED: probable E3 ubiquitin-protein ligase HECTD4 isoform X14 [Pan troglodytes]	3//A2MP1
8515	5185	1.47	1.99	0.436952	0.0435528	*	0.0150535	ITGA10	GO:0008305//integrin complex;GO:0005886//plasma membrane;GO:0034680//integrin alpha10-beta1 complex	GO:0046872//metal ion binding;GO:0098639//collagen binding involved in cell-matrix adhesion;GO:0005518//collagen binding	GO:0007160//cell-matrix adhesion;GO:0007155//cell adhesion;GO:0030198//extracellular matrix organization;GO:0007229//integrin-mediated signaling pathway	K06586//integrin alpha 10	EAW71424.1//integrin, alpha 10, isoform CRA_a [Homo sapiens];NP_001289970.1//integrin alpha-10 isoform 3 precursor [Homo sapiens];NP_001289969.1//integrin alpha-10 isoform 2 [Homo sapiens]	1//3;4
100534599	5068	11.19	12.52	0.162025	0.0435504	*	0.0150554	ISY1-RAB43	NA	NA	NA	K12870//pre-mRNA-splicing factor ISY1	XP_001094091.1//PREDICTED: pre-mRNA-splicing factor ISY1 homolog [Macaca mulatta]	1//3
26233	1796	10.63	8.64	-0.299038	0.0435431	*	0.0150556	FBXL6	NA	GO:0004842//ubiquitin-protein transferase activity	GO:0006508//proteolysis	K10272//F-box and leucine-rich repeat protein 6	NP_078831.4//F-box/LRR-repeat protein 6 isoform 2 [Homo sapiens];NP_036294.2//F-box/LRR-repeat protein 6 isoform 1 [Homo sapiens]	3//A2MP1;5
10482	2600	22.69	19.97	-0.184222	0.0434151	*	0.0150032	NXF1	GO:0005634//nucleus;GO:0005654//nucleoplasm;GO:0005643//nuclear pore;GO:0005829//cytosol;GO:0016607//nuclear speck;GO:0005737//cytoplasm;GO:0042405//nuclear inclusion body;GO:0000346//transcription export complex	GO:0003723//RNA binding;GO:0003729//mRNA binding;GO:0005487//nucleocytoplasmic transporter activity;GO:0003727//single-stranded RNA binding	GO:0016973//poly(A)+ mRNA export from nucleus;GO:0006406//mRNA export from nucleus;GO:0016032//viral process;GO:0006405//RNA export from nucleus	K14284//nuclear RNA export factor	XP_020031017.1//nuclear RNA export factor 1 [Castor canadensis];Q5R752.1//RecName: Full=Nuclear RNA export factor 1	4;1//3
80832	3232	1.54	2.22	0.527629	0.0433664	*	0.0149837	APOL4	GO:0043231//intracellular membrane-bounded organelle;GO:0005615//extracellular space	GO:0008289//lipid binding	GO:0006869//lipid transport;GO:0042157//lipoprotein metabolic process;GO:0006629//lipid metabolic process	K14480//apolipoprotein L	NP_663693.1//apolipoprotein L4 isoform 2 precursor [Homo sapiens];NP_085146.2//apolipoprotein L4 isoform 1 [Homo sapiens]	4;2//1
23412	942	23.9	28.54	0.255975	0.0432738	*	0.014949	COMMD3	GO:0005634//nucleus;GO:1904813//ficolin-1-rich granule lumen;GO:0005576//extracellular region	NA	GO:0006355//regulation of transcription, DNA-templated;GO:0043312//neutrophil degranulation;GO:0006351//transcription, DNA-templated;GO:0006814//sodium ion transport	K11459//polycomb group RING finger protein 4	NP_036203.1//COMM domain-containing protein 3 [Homo sapiens]	3//A2MP1
137492	4581	6.78	7.87	0.215078	0.0430956	*	0.0148847	VPS37A	GO:0043231//intracellular membrane-bounded organelle;GO:0043657//host cell;GO:0010008//endosome membrane;GO:0005654//nucleoplasm;GO:0005829//cytosol;GO:0031902//late endosome membrane;GO:0000813//ESCRT I complex;GO:0005813//centrosome	NA	GO:0016197//endosomal transport;GO:0019058//viral life cycle;GO:0036258//multivesicular body assembly;GO:0039702//viral budding via host ESCRT complex;GO:0075733//intracellular transport of virus;GO:0015031//protein transport;GO:0043162//ubiquitin-dependent protein catabolic process via the multivesicular body sorting pathway;GO:0016236//macroautophagy	K12185//ESCRT-I complex subunit VPS37	NP_001138624.1//vacuolar protein sorting-associated protein 37A isoform 2 [Homo sapiens];NP_689628.2//vacuolar protein sorting-associated protein 37A isoform 1 [Homo sapiens]	1//3;2//1
51726	1698	137.75	130.04	-0.0830969	0.0430141	*	0.0148512	DNAJB11	GO:0016020//membrane;GO:0005788//endoplasmic reticulum lumen;GO:0005634//nucleus;GO:0034663//endoplasmic reticulum chaperone complex;GO:0005783//endoplasmic reticulum	GO:0051082//unfolded protein binding	GO:0006457//protein folding;GO:0032781//positive regulation of ATPase activity;GO:0036498//IRE1-mediated unfolded protein response;GO:0016556//mRNA modification	K09517//DnaJ homolog subfamily B member 11	XP_008953947.1//PREDICTED: dnaJ homolog subfamily B member 11 [Pan paniscus]	5
51499	1196	30.63	26.35	-0.217142	0.0430078	*	0.0148464	TRIAP1	NA	NA	NA	K17968//TRIAP1/MDM35 family protein	XP_001160868.2//PREDICTED: TP53-regulated inhibitor of apoptosis 1 [Pan troglodytes]	2//1
55030	3468	7.64	8.62	0.174115	0.0430065	*	0.0148513	FBXO34	NA	NA	NA	K10311//F-box protein 34	CAD62596.1//unnamed protein product, partial [Homo sapiens];XP_005561376.1//PREDICTED: F-box only protein 34 isoform X1 [Macaca fascicularis]	1//3;3//A2MP1
2055	7185	4.27	4.97	0.21901	0.0430032	*	0.0148421	CLN8	GO:0005783//endoplasmic reticulum;GO:0016021//integral component of membrane;GO:0033116//endoplasmic reticulum-Golgi intermediate compartment membrane;GO:0005793//endoplasmic reticulum-Golgi intermediate compartment;GO:0005789//endoplasmic reticulum membrane	NA	GO:0007399//nervous system development;GO:0045861//negative regulation of proteolysis;GO:0008203//cholesterol metabolic process;GO:0006869//lipid transport;GO:0030163//protein catabolic process;GO:0006672//ceramide metabolic process;GO:0006644//phospholipid metabolic process;GO:0046513//ceramide biosynthetic process;GO:0008610//lipid biosynthetic process	K12360//ceroid-lipofuscinosis neuronal protein 8	AAI36826.1//Ceroid-lipofuscinosis, neuronal 8 (epilepsy, progressive with mental retardation) [Homo sapiens]	3//A2MP1
363	2654	0.19	0.51	1.4245	0.0427825	*	0.0147474	AQP6	NA	NA	NA	K09868//aquaporin-6	XP_008001382.1//PREDICTED: aquaporin-6 [Chlorocebus sabaeus]	3//A2MP1
5273	2128	0.09	0.38	2.078	0.0427791	*	0.0147488	SERPINB10	NA	NA	NA	K13963//serpin B	XP_009250730.1//PREDICTED: serpin B10 [Pongo abelii]	2//1
1806	4451	0.04	0.18	2.16993	0.0427714	*	0.0147488	DPYD	GO:0005829//cytosol;GO:0005737//cytoplasm	GO:0050661//NADP binding;GO:0046872//metal ion binding;GO:0017113//dihydropyrimidine dehydrogenase (NADP+) activity;GO:0050660//flavin adenine dinucleotide binding;GO:0051539//4 iron, 4 sulfur cluster binding;GO:0042803//protein homodimerization activity	GO:0006212//uracil catabolic process;GO:0019483//beta-alanine biosynthetic process;GO:0046135//pyrimidine nucleoside catabolic process;GO:0006214//thymidine catabolic process;GO:0006210//thymine catabolic process;GO:0006145//purine nucleobase catabolic process;GO:0006208//pyrimidine nucleobase catabolic process	K00207//dihydropyrimidine dehydrogenase (NADP+) [EC:1.3.1.2]	NP_000101.2//dihydropyrimidine dehydrogenase [NADP(+)] isoform 1 [Homo sapiens];NP_001153773.1//dihydropyrimidine dehydrogenase [NADP(+)] isoform 2 [Homo sapiens]	1//3;3//A2MP1
221395	5762	0.03	0.14	2.22239	0.0427637	*	0.0147488	ADGRF5	GO:0009986//cell surface;GO:0031410//cytoplasmic vesicle;GO:0016021//integral component of membrane;GO:0045177//apical part of cell;GO:0005886//plasma membrane	GO:0004930//G-protein coupled receptor activity	GO:0043031//negative regulation of macrophage activation;GO:0007186//G-protein coupled receptor signaling pathway;GO:0007166//cell surface receptor signaling pathway;GO:0071073//positive regulation of phospholipid biosynthetic process;GO:0042593//glucose homeostasis;GO:0006112//energy reserve metabolic process;GO:0045444//fat cell differentiation;GO:0043129//surfactant homeostasis	K08458//G protein-coupled receptor 116	EAX04309.1//G protein-coupled receptor 116, isoform CRA_b [Homo sapiens]	4;1//3
339488	2189	0.08	0.36	2.16993	0.042756	*	0.0147488	TFAP2E	GO:0005634//nucleus	GO:0000981//RNA polymerase II transcription factor activity, sequence-specific DNA binding;GO:0000978//RNA polymerase II proximal promoter sequence-specific DNA binding;GO:0000977//RNA polymerase II regulatory region sequence-specific DNA binding;GO:0046982//protein heterodimerization activity;GO:0001077//transcriptional activator activity, RNA polymerase II proximal promoter sequence-specific DN…	GO:0042127//regulation of cell proliferation;GO:0048856//anatomical structure development	K09179//transcription factor AP-2 epsilon	XP_017356586.1//PREDICTED: transcription factor AP-2-epsilon [Cebus capucinus imitator]	3//A2MP1
220136	1864	0.1	0.43	2.10434	0.0427483	*	0.0147488	CFAP53	NA	NA	GO:0003341//cilium movement;GO:0060271//cilium assembly;GO:0007368//determination of left/right symmetry	K11589//methyl-CpG-binding domain protein 1;K05058//leukemia inhibitory factor receptor;K16811//trichoplein keratin filament-binding protein	XP_003827259.2//PREDICTED: cilia- and flagella-associated protein 53 [Pan paniscus]	4
283710	1044	0.18	0.78	2.11548	0.0427406	*	0.0147488	LOC283710	NA	NA	NA	NA	NP_001230467.1//uncharacterized protein LOC283710 [Homo sapiens]	2//1
4882	3447	3.96	4.95	0.321928	0.0427347	*	0.0147282	NPR2	GO:0005887//integral component of plasma membrane;GO:0005622//intracellular;GO:0008074//guanylate cyclase complex, soluble;GO:0005886//plasma membrane	GO:0016941//natriuretic peptide receptor activity;GO:0005524//ATP binding;GO:0042802//identical protein binding;GO:0042562//hormone binding;GO:0004672//protein kinase activity;GO:0017046//peptide hormone binding;GO:0005525//GTP binding;GO:0004383//guanylate cyclase activity	GO:1903779//regulation of cardiac conduction;GO:0008217//regulation of blood pressure;GO:0060348//bone development;GO:0022414//reproductive process;GO:0035556//intracellular signal transduction;GO:0001503//ossification;GO:0006182//cGMP biosynthetic process;GO:0051447//negative regulation of meiotic cell cycle;GO:0007168//receptor guanylyl cyclase signaling pathway;GO:0097011//cellular response to…	K12324//atrial natriuretic peptide receptor B [EC:4.6.1.2]	NP_003986.2//atrial natriuretic peptide receptor 2 precursor [Homo sapiens]	3//A2MP1
130814	1829	2.79	4.03	0.530515	0.0425435	*	0.014657	PQLC3	GO:0016021//integral component of membrane	NA	GO:0006488//dolichol-linked oligosaccharide biosynthetic process	K09660//mannose-P-dolichol utilization defect 1	NP_689604.1//PQ-loop repeat-containing protein 3 isoform a precursor [Homo sapiens];NP_001269639.1//PQ-loop repeat-containing protein 3 isoform b [Homo sapiens];XP_009181944.1//PQ-loop repeat-containing protein 3 isoform X2 [Papio anubis];NP_001269641.1//PQ-loop repeat-containing protein 3 isoform d precursor [Homo sapiens]	4;1//3
84804	5344	4.61	5.44	0.23884	0.0425424	*	0.0146593	MFSD9	GO:0016021//integral component of membrane	GO:0005215//transporter activity	GO:0055085//transmembrane transport	K08214//MFS transporter, OCT family, solute carrier family 22 (organic cation transporter), member 18	NP_116107.3//major facilitator superfamily domain-containing protein 9 isoform 1 [Homo sapiens];XP_011812004.1//PREDICTED: major facilitator superfamily domain-containing protein 9 isoform X1 [Colobus angolensis palliatus]	1//3;4
79718	7961	15.98	17.22	0.107818	0.0424717	*	0.0146297	TBL1XR1	GO:0017053//transcriptional repressor complex;GO:0005634//nucleus;GO:0005654//nucleoplasm;GO:0000118//histone deacetylase complex;GO:0005876//spindle microtubule	GO:0042393//histone binding;GO:0003714//transcription corepressor activity;GO:0047485//protein N-terminus binding;GO:0044212//transcription regulatory region DNA binding;GO:0008013//beta-catenin binding	GO:0016042//lipid catabolic process;GO:0050872//white fat cell differentiation;GO:0002021//response to dietary excess;GO:0045893//positive regulation of transcription, DNA-templated;GO:0000122//negative regulation of transcription from RNA polymerase II promoter;GO:0006357//regulation of transcription from RNA polymerase II promoter;GO:0019216//regulation of lipid metabolic process;GO:0060613//fa…	K04508//transducin (beta)-like 1	NP_078941.2//F-box-like/WD repeat-containing protein TBL1XR1 isoform 1 [Homo sapiens];XP_007970249.1//PREDICTED: F-box-like/WD repeat-containing protein TBL1XR1 isoform X1 [Chlorocebus sabaeus]	1//3;5
2762	1608	19.97	17.47	-0.192955	0.0423313	*	0.0145787	GMDS	GO:0070062//extracellular exosome;GO:0005829//cytosol;GO:0005737//cytoplasm	GO:0042802//identical protein binding;GO:0070401//NADP+ binding;GO:0008446//GDP-mannose 4,6-dehydratase activity	GO:0019673//GDP-mannose metabolic process;GO:0007219//Notch signaling pathway;GO:0042351//'de novo' GDP-L-fucose biosynthetic process	K01711//GDPmannose 4,6-dehydratase [EC:4.2.1.47]	NP_001491.1//GDP-mannose 4,6 dehydratase isoform 1 [Homo sapiens];NP_001240775.1//GDP-mannose 4,6 dehydratase isoform 2 [Homo sapiens]	1//3;3//A2MP1
3454	6099	9.69	10.83	0.160465	0.0423167	*	0.014571	IFNAR1	GO:0005770//late endosome;GO:0005887//integral component of plasma membrane;GO:0005764//lysosome;GO:0005886//plasma membrane	GO:0019962//type I interferon binding;GO:0004920//interleukin-10 receptor activity;GO:0004905//type I interferon receptor activity	GO:0042110//T cell activation;GO:0060337//type I interferon signaling pathway;GO:0050718//positive regulation of interleukin-1 beta secretion;GO:0032728//positive regulation of interferon-beta production;GO:0007259//JAK-STAT cascade;GO:0045351//type I interferon biosynthetic process;GO:0051607//defense response to virus;GO:0032496//response to lipopolysaccharide;GO:0050730//regulation of peptidyl…	K05130//interferon receptor 1	NP_000620.2//interferon alpha/beta receptor 1 precursor [Homo sapiens]	2//1
163732	1312	5.67	3.98	-0.51058	0.0422927	*	0.0145601	CITED4	NA	NA	NA	K21361//Cbp/p300-interacting transactivator 2	XP_021527780.1//LOW QUALITY PROTEIN: cbp/p300-interacting transactivator 4 [Aotus nancymaae]	2//1
84128	2716	28.37	25.62	-0.147096	0.0422406	*	0.0145396	WDR75	GO:0005654//nucleoplasm;GO:0005730//nucleolus	GO:0003723//RNA binding	GO:1903955//positive regulation of protein targeting to mitochondrion;GO:0006351//transcription, DNA-templated;GO:1903146//regulation of autophagy of mitochondrion;GO:0045943//positive regulation of transcription from RNA polymerase I promoter;GO:0006364//rRNA processing;GO:2000234//positive regulation of rRNA processing	K14552//NET1-associated nuclear protein 1 (U3 small nucleolar RNA-associated protein 17)	NP_115544.1//WD repeat-containing protein 75 isoform 1 [Homo sapiens];NP_001290025.1//WD repeat-containing protein 75 isoform 2 [Homo sapiens]	1//3;2//1
55337	2150	3.45	4.76	0.464365	0.0420467	*	0.0144702	C19orf66	GO:0005634//nucleus;GO:0005737//cytoplasm	GO:0003723//RNA binding	GO:0034340//response to type I interferon;GO:0034341//response to interferon-gamma;GO:0045071//negative regulation of viral genome replication;GO:0034342//response to type III interferon;GO:0051607//defense response to virus	K07603//collagen, type XVII, alpha;K06274//vasodilator-stimulated phosphoprotein	NP_060851.2//repressor of yield of DENV protein isoform 1 [Homo sapiens];NP_001295206.1//repressor of yield of DENV protein isoform 2 [Homo sapiens]	1//3;3//A2MP1
3155	1554	13.09	16.03	0.292309	0.0420418	*	0.0144659	HMGCL	GO:0005759//mitochondrial matrix;GO:0005743//mitochondrial inner membrane;GO:0005777//peroxisome;GO:0005739//mitochondrion	GO:0000287//magnesium ion binding;GO:0031406//carboxylic acid binding;GO:0005102//receptor binding;GO:0000062//fatty-acyl-CoA binding;GO:0042803//protein homodimerization activity;GO:0046872//metal ion binding;GO:0004419//hydroxymethylglutaryl-CoA lyase activity;GO:0030145//manganese ion binding	GO:0046951//ketone body biosynthetic process;GO:0001889//liver development;GO:0051262//protein tetramerization;GO:0007005//mitochondrion organization;GO:0042594//response to starvation;GO:0006552//leucine catabolic process;GO:0007584//response to nutrient;GO:0070542//response to fatty acid;GO:0006637//acyl-CoA metabolic process;GO:0006629//lipid metabolic process	K01640//hydroxymethylglutaryl-CoA lyase [EC:4.1.3.4]	NP_001159531.1//hydroxymethylglutaryl-CoA lyase, mitochondrial isoform 2 precursor [Homo sapiens];NP_000182.2//hydroxymethylglutaryl-CoA lyase, mitochondrial isoform 1 precursor [Homo sapiens]	1//3;2//1
11105	3284	0.12	0.36	1.58496	0.0420412	*	0.0144579	PRDM7	GO:0005634//nucleus;GO:0005694//chromosome	GO:0003676//nucleic acid binding;GO:0018024//histone-lysine N-methyltransferase activity	GO:0006355//regulation of transcription, DNA-templated	K20796//histone-lysine N-methyltransferase PRDM7/9 [EC:2.1.1.43]	NP_001091643.1//probable histone-lysine N-methyltransferase PRDM7 [Homo sapiens]	1//3
115572	2391	0.15	0.47	1.6477	0.0420336	*	0.0144579	FAM46B	NA	NA	NA	K19719//collagen, type II, alpha;K05742//solute carrier family 9 (sodium/hydrogen exchanger), member 1;K17498//transcription factor SPN1;K19720//collagen, type III, alpha	XP_007978044.1//PREDICTED: protein FAM46B [Chlorocebus sabaeus]	3//A2MP1
4485	2348	0.18	0.49	1.44478	0.042026	*	0.0144579	MST1	GO:0070062//extracellular exosome;GO:0005615//extracellular space;GO:0005576//extracellular region;GO:0005773//vacuole	GO:0004252//serine-type endopeptidase activity;GO:0030971//receptor tyrosine kinase binding;GO:0019899//enzyme binding	GO:0046425//regulation of JAK-STAT cascade;GO:0071456//cellular response to hypoxia;GO:0030317//flagellated sperm motility;GO:2000479//regulation of cAMP-dependent protein kinase activity;GO:0007283//spermatogenesis;GO:0010628//positive regulation of gene expression;GO:0045721//negative regulation of gluconeogenesis;GO:0007566//embryo implantation;GO:0048012//hepatocyte growth factor receptor sig…	K05460//hepatocyte growth factor	XP_016796597.1//PREDICTED: hepatocyte growth factor-like protein isoform X1 [Pan troglodytes]	3//A2MP1
79020	1844	7.67	6	-0.354264	0.0419221	*	0.0144143	C7orf25	NA	NA	NA	NA	XP_011939967.1//PREDICTED: UPF0415 protein C7orf25 homolog isoform X1 [Cercocebus atys];NP_001093328.1//UPF0415 protein C7orf25 isoform a [Homo sapiens]	1//3;2//1
1407	3310	3.92	3.02	-0.376305	0.0418861	*	0.0143967	CRY1	GO:0005634//nucleus;GO:0005739//mitochondrion	GO:0009882//blue light photoreceptor activity;GO:0003677//DNA binding;GO:0001046//core promoter sequence-specific DNA binding;GO:0042826//histone deacetylase binding;GO:0003690//double-stranded DNA binding;GO:0019901//protein kinase binding;GO:0000989//transcription factor activity, transcription factor binding;GO:0035257//nuclear hormone receptor binding;GO:0016829//lyase activity;GO:0019902//ph…	GO:0031397//negative regulation of protein ubiquitination;GO:0042754//negative regulation of circadian rhythm;GO:0045744//negative regulation of G-protein coupled receptor protein signaling pathway;GO:0009785//blue light signaling pathway;GO:2000850//negative regulation of glucocorticoid secretion;GO:0042593//glucose homeostasis;GO:0000122//negative regulation of transcription from RNA polymerase…	K02295//cryptochrome	NP_004066.1//cryptochrome-1 [Homo sapiens]	4
3092	7970	9.03	8.13	-0.151471	0.0418841	*	0.0143986	HIP1	GO:0016020//membrane;GO:0043231//intracellular membrane-bounded organelle;GO:0005856//cytoskeleton;GO:0005634//nucleus;GO:0098794//postsynapse;GO:0030122//AP-2 adaptor complex;GO:0030136//clathrin-coated vesicle;GO:0098793//presynapse;GO:0005737//cytoplasm;GO:0005794//Golgi apparatus;GO:0005829//cytosol;GO:0031234//extrinsic component of cytoplasmic side of plasma membrane;GO:0098888//extrinsic c…	GO:0035612//AP-2 adaptor complex binding;GO:0051015//actin filament binding;GO:0035254//glutamate receptor binding;GO:0030276//clathrin binding;GO:0046982//protein heterodimerization activity;GO:0005200//structural constituent of cytoskeleton;GO:0032266//phosphatidylinositol-3-phosphate binding;GO:0005154//epidermal growth factor receptor binding;GO:0042803//protein homodimerization activity;GO:0…	GO:0051897//positive regulation of protein kinase B signaling;GO:0006355//regulation of transcription, DNA-templated;GO:0030100//regulation of endocytosis;GO:0097190//apoptotic signaling pathway;GO:0048268//clathrin coat assembly;GO:0045742//positive regulation of epidermal growth factor receptor signaling pathway;GO:0099637//neurotransmitter receptor transport;GO:0030154//cell differentiation;GO…	K04559//huntingtin interacting protein 1	NP_001230127.1//huntingtin-interacting protein 1 isoform 2 [Homo sapiens];NP_005329.3//huntingtin-interacting protein 1 isoform 1 [Homo sapiens]	6;2//1
56957	6415	8.66	9.7	0.163618	0.0416573	*	0.0143155	OTUD7B	GO:0005634//nucleus;GO:0005829//cytosol;GO:0005737//cytoplasm	GO:0070530//K63-linked polyubiquitin modification-dependent protein binding;GO:0004843//thiol-dependent ubiquitin-specific protease activity;GO:0003677//DNA binding;GO:0008234//cysteine-type peptidase activity;GO:0008270//zinc ion binding;GO:0036459//thiol-dependent ubiquitinyl hydrolase activity;GO:1990380//Lys48-specific deubiquitinase activity	GO:0071108//protein K48-linked deubiquitination;GO:0071947//protein deubiquitination involved in ubiquitin-dependent protein catabolic process;GO:0002250//adaptive immune response;GO:0000122//negative regulation of transcription from RNA polymerase II promoter;GO:0006955//immune response;GO:1900181//negative regulation of protein localization to nucleus;GO:0016579//protein deubiquitination;GO:003…	K11860//OTU domain-containing protein 7 [EC:3.4.19.12]	CAB97494.1//zinc finger protein Cezanne [Homo sapiens]	3//A2MP1
10762	5214	20.3	18.6	-0.126177	0.0416539	*	0.0143117	NUP50	GO:0043231//intracellular membrane-bounded organelle;GO:0043657//host cell;GO:0005654//nucleoplasm;GO:0005643//nuclear pore;GO:0031965//nuclear membrane	GO:0008536//Ran GTPase binding	GO:0006406//mRNA export from nucleus;GO:0007077//mitotic nuclear envelope disassembly;GO:0046907//intracellular transport;GO:0016925//protein sumoylation;GO:0060964//regulation of gene silencing by miRNA;GO:0006409//tRNA export from nucleus;GO:0016032//viral process;GO:0006110//regulation of glycolytic process;GO:1900034//regulation of cellular response to heat;GO:0019083//viral transcription;GO:…	K14295//nuclear pore complex protein Nup50	NP_009103.2//nuclear pore complex protein Nup50 isoform b [Homo sapiens]	3//A2MP1;2//1
51510	2070	42.46	46.66	0.136082	0.0416297	*	0.0143008	CHMP5	GO:0070062//extracellular exosome;GO:0005634//nucleus;GO:0005829//cytosol;GO:0005622//intracellular	GO:0045296//cadherin binding	GO:0006997//nucleus organization;GO:1901673//regulation of mitotic spindle assembly;GO:0046755//viral budding;GO:0007034//vacuolar transport;GO:0010824//regulation of centrosome duplication;GO:0071985//multivesicular body sorting pathway;GO:0000920//cell separation after cytokinesis;GO:0007080//mitotic metaphase plate congression;GO:0008333//endosome to lysosome transport;GO:0001919//regulation o…	K12198//charged multivesicular body protein 5	XP_008072675.1//charged multivesicular body protein 5 isoform X2 [Carlito syrichta];XP_004004195.1//PREDICTED: charged multivesicular body protein 5 isoform X1 [Ovis aries]	1//3;5
4313	3308	34.29	37.82	0.141361	0.0416149	*	0.0142932	MMP2	GO:0031012//extracellular matrix;GO:0005634//nucleus;GO:0005615//extracellular space;GO:0030017//sarcomere;GO:0005578//proteinaceous extracellular matrix;GO:0005576//extracellular region;GO:0005739//mitochondrion;GO:0005886//plasma membrane	GO:0004252//serine-type endopeptidase activity;GO:0008237//metallopeptidase activity;GO:0004222//metalloendopeptidase activity;GO:0008270//zinc ion binding	GO:0045089//positive regulation of innate immune response;GO:0035987//endodermal cell differentiation;GO:1904707//positive regulation of vascular smooth muscle cell proliferation;GO:0007566//embryo implantation;GO:0044267//cellular protein metabolic process;GO:0060346//bone trabecula formation;GO:0001525//angiogenesis;GO:0048013//ephrin receptor signaling pathway;GO:0001957//intramembranous ossif…	K01398//matrix metalloproteinase-2 (gelatinase A) [EC:3.4.24.24]	NP_001121363.1//72 kDa type IV collagenase isoform 2 [Homo sapiens];NP_004521.1//72 kDa type IV collagenase isoform 1 preproprotein [Homo sapiens]	1//3;2//1;5
79677	5194	10.61	9.43	-0.170095	0.0415958	*	0.014284	SMC6	GO:0030915//Smc5-Smc6 complex;GO:0016605//PML body;GO:0005634//nucleus;GO:0005654//nucleoplasm;GO:0000781//chromosome, telomeric region;GO:0016607//nuclear speck;GO:0005622//intracellular;GO:0000803//sex chromosome;GO:0035861//site of double-strand break;GO:0035061//interchromatin granule	GO:0005524//ATP binding;GO:0031625//ubiquitin protein ligase binding	GO:0000722//telomere maintenance via recombination;GO:0090398//cellular senescence;GO:0051984//positive regulation of chromosome segregation;GO:0000724//double-strand break repair via homologous recombination;GO:0006974//cellular response to DNA damage stimulus	K20283//golgin subfamily A member 4;K20478//golgin subfamily B member 1	NP_078900.1//structural maintenance of chromosomes protein 6 [Homo sapiens]	1//3;5
7730	2459	0.3	0.62	1.04731	0.0415041	*	0.01425	ZNF177	NA	NA	NA	K09228//KRAB domain-containing zinc finger protein	XP_004378617.1//PREDICTED: zinc finger protein 560 [Trichechus manatus latirostris];XP_017171168.1//PREDICTED: zinc finger protein 431-like isoform X1 [Mus musculus]	1//3;2//1
10247	1011	27.27	22.86	-0.254489	0.0414715	*	0.0142362	RIDA	GO:0005759//mitochondrial matrix;GO:0070062//extracellular exosome;GO:0005634//nucleus;GO:0005829//cytosol;GO:0005739//mitochondrion;GO:0005777//peroxisome;GO:0005737//cytoplasm	GO:1904013//xenon atom binding;GO:0003723//RNA binding;GO:0036041//long-chain fatty acid binding;GO:0019239//deaminase activity;GO:0046914//transition metal ion binding;GO:1904012//platinum binding;GO:0042803//protein homodimerization activity;GO:0016892//endoribonuclease activity, producing 3'-phosphomonoesters	GO:0030324//lung development;GO:0033993//response to lipid;GO:0001822//kidney development;GO:1901565//organonitrogen compound catabolic process;GO:0070314//G1 to G0 transition;GO:0007420//brain development;GO:0017148//negative regulation of translation;GO:1902074//response to salt;GO:0050680//negative regulation of epithelial cell proliferation	K09022//2-iminobutanoate/2-iminopropanoate deaminase [EC:3.5.99.10]	NP_005827.1//2-iminobutanoate/2-iminopropanoate deaminase [Homo sapiens]	2//1
138428	1108	5.36	3.45	-0.635637	0.0414128	*	0.0142109	PTRH1	GO:0005739//mitochondrion	GO:0003723//RNA binding;GO:0004045//aminoacyl-tRNA hydrolase activity	NA	K01056//peptidyl-tRNA hydrolase, PTH1 family [EC:3.1.1.29]	XP_520273.3//PREDICTED: probable peptidyl-tRNA hydrolase [Pan troglodytes];NP_001332909.1//probable peptidyl-tRNA hydrolase isoform 5 [Homo sapiens];XP_018888811.1//PREDICTED: probable peptidyl-tRNA hydrolase isoform X4 [Gorilla gorilla gorilla];XP_018888809.1//PREDICTED: probable peptidyl-tRNA hydrolase isoform X2 [Gorilla gorilla gorilla];EAW87685.1//peptidyl-tRNA hydrolase 1 homolog (S. cerevi…	1//3;2//1
84206	3534	2.28	3.04	0.415037	0.0414084	*	0.0142042	MEX3B	GO:0005654//nucleoplasm;GO:0005829//cytosol;GO:0000932//P-body	GO:0003723//RNA binding;GO:0005509//calcium ion binding	GO:0006468//protein phosphorylation;GO:0046777//protein autophosphorylation	K15686//RNA-binding protein MEX3 [EC:2.3.2.27]	BAD32608.1//mKIAA2009 protein, partial [Mus musculus]	4
78996	1719	23.88	20.59	-0.213859	0.0414078	*	0.0142117	C7orf49	GO:0005634//nucleus;GO:0005737//cytoplasm	NA	GO:0006303//double-strand break repair via nonhomologous end joining	NA	NP_076938.2//modulator of retrovirus infection homolog isoform 1 [Homo sapiens];BAC85431.1//unnamed protein product [Homo sapiens];XP_011796624.1//PREDICTED: modulator of retrovirus infection homolog isoform X1 [Colobus angolensis palliatus];NP_001292558.1//modulator of retrovirus infection homolog isoform 4 [Homo sapiens]	1//3;3//A2MP1
1052	1269	22.05	25.9	0.232173	0.0414043	*	0.0142054	CEBPD	GO:0005654//nucleoplasm	GO:0000978//RNA polymerase II proximal promoter sequence-specific DNA binding;GO:0046982//protein heterodimerization activity;GO:0001077//transcriptional activator activity, RNA polymerase II proximal promoter sequence-specific DNA binding;GO:0042803//protein homodimerization activity	GO:0045892//negative regulation of transcription, DNA-templated;GO:0002244//hematopoietic progenitor cell differentiation;GO:0045444//fat cell differentiation;GO:0048839//inner ear development;GO:0045669//positive regulation of osteoblast differentiation;GO:0006366//transcription from RNA polymerase II promoter	K10050//CCAAT/enhancer binding protein (C/EBP), delta	NP_005186.2//CCAAT/enhancer-binding protein delta [Homo sapiens]	3//A2MP1
10239	5934	4.61	5.4	0.228193	0.0413752	*	0.0141903	AP3S2	NA	NA	NA	K12399//AP-3 complex subunit sigma	XP_021514603.1//AP-3 complex subunit sigma-2 [Meriones unguiculatus]	4
25813	1773	31.62	28.02	-0.17438	0.0412901	*	0.0141585	SAMM50	GO:0070062//extracellular exosome;GO:0005743//mitochondrial inner membrane;GO:0016021//integral component of membrane;GO:0005739//mitochondrion;GO:0005741//mitochondrial outer membrane;GO:0001401//mitochondrial sorting and assembly machinery complex	NA	GO:0045040//protein import into mitochondrial outer membrane;GO:0042407//cristae formation;GO:0033108//mitochondrial respiratory chain complex assembly	K07277//outer membrane protein insertion porin family	NP_056195.3//sorting and assembly machinery component 50 homolog [Homo sapiens]	4
5971	2297	3.87	5.1	0.398164	0.0411952	*	0.0141234	RELB	GO:0005634//nucleus;GO:0005654//nucleoplasm;GO:0005815//microtubule organizing center;GO:0043234//protein complex;GO:0005829//cytosol;GO:0033256//I-kappaB/NF-kappaB complex	GO:0003677//DNA binding;GO:0000981//RNA polymerase II transcription factor activity, sequence-specific DNA binding;GO:0003714//transcription corepressor activity;GO:0042802//identical protein binding;GO:0019901//protein kinase binding;GO:0003682//chromatin binding;GO:0000977//RNA polymerase II regulatory region sequence-specific DNA binding;GO:0003700//DNA binding transcription factor activity;GO…	GO:0038061//NIK/NF-kappaB signaling;GO:0034097//response to cytokine;GO:0000122//negative regulation of transcription from RNA polymerase II promoter;GO:0006357//regulation of transcription from RNA polymerase II promoter;GO:0032922//circadian regulation of gene expression;GO:0045087//innate immune response;GO:0019882//antigen processing and presentation;GO:0002223//stimulatory C-type lectin rece…	K09253//transcription factor RelB	NP_006500.2//transcription factor RelB [Homo sapiens]	3//A2MP1
27309	1912	22.48	19.57	-0.199998	0.0411879	*	0.0141183	ZNF330	GO:0005634//nucleus;GO:0005730//nucleolus;GO:0000775//chromosome, centromeric region;GO:0030496//midbody	GO:0046872//metal ion binding;GO:0008270//zinc ion binding	NA	NA	NP_001278931.1//zinc finger protein 330 isoform 2 [Homo sapiens];XP_010354226.1//PREDICTED: zinc finger protein 330 isoform X1 [Rhinopithecus roxellana]	1//3;5
3267	8683	11.39	10.41	-0.129798	0.0411599	*	0.0141011	AGFG1	GO:0043231//intracellular membrane-bounded organelle;GO:0005643//nuclear pore;GO:0042995//cell projection;GO:0005829//cytosol;GO:0031410//cytoplasmic vesicle;GO:0043025//neuronal cell body	GO:0003723//RNA binding;GO:0046872//metal ion binding;GO:0003677//DNA binding;GO:0005096//GTPase activator activity	GO:0006406//mRNA export from nucleus;GO:0001675//acrosome assembly;GO:0045109//intermediate filament organization;GO:0007275//multicellular organism development;GO:0007289//spermatid nucleus differentiation;GO:0061024//membrane organization	K15044//Arf-GAP domain and FG repeats-containing protein 1	XP_005203011.3//PREDICTED: arf-GAP domain and FG repeat-containing protein 1 isoform X2 [Bos taurus];XP_019833534.1//PREDICTED: arf-GAP domain and FG repeat-containing protein 1 isoform X5 [Bos indicus];XP_005203018.3//PREDICTED: arf-GAP domain and FG repeat-containing protein 1 isoform X6 [Bos taurus]	1//3;4
154	2058	1.68	2.58	0.61891	0.0411552	*	0.0140969	ADRB2	GO:0016020//membrane;GO:0010008//endosome membrane;GO:0005634//nucleus;GO:0016324//apical plasma membrane;GO:0005764//lysosome;GO:0043235//receptor complex;GO:0005768//endosome;GO:0005887//integral component of plasma membrane;GO:0030665//clathrin-coated vesicle membrane;GO:0005886//plasma membrane;GO:0005769//early endosome	GO:0001540//amyloid-beta binding;GO:0015459//potassium channel regulator activity;GO:0051379//epinephrine binding;GO:0042803//protein homodimerization activity;GO:0008179//adenylate cyclase binding;GO:0051380//norepinephrine binding;GO:0004941//beta2-adrenergic receptor activity;GO:0032403//protein complex binding	GO:0031649//heat generation;GO:0007171//activation of transmembrane receptor protein tyrosine kinase activity;GO:0002028//regulation of sodium ion transport;GO:0007166//cell surface receptor signaling pathway;GO:0071902//positive regulation of protein serine/threonine kinase activity;GO:0016579//protein deubiquitination;GO:0071875//adrenergic receptor signaling pathway;GO:0040015//negative regula…	K04142//adrenergic receptor beta-2	BAD96745.1//Adrenergic, beta-2-, receptor, surface variant, partial [Homo sapiens]	5
3712	4125	10.43	9.26	-0.171655	0.0411551	*	0.014102	IVD	GO:0005759//mitochondrial matrix;GO:0005654//nucleoplasm;GO:0005739//mitochondrion;GO:0031966//mitochondrial membrane	GO:0050660//flavin adenine dinucleotide binding;GO:0003995//acyl-CoA dehydrogenase activity;GO:0008470//isovaleryl-CoA dehydrogenase activity	GO:0033539//fatty acid beta-oxidation using acyl-CoA dehydrogenase;GO:0009083//branched-chain amino acid catabolic process;GO:0006552//leucine catabolic process	K00253//isovaleryl-CoA dehydrogenase [EC:1.3.8.4]	NP_001152980.1//isovaleryl-CoA dehydrogenase, mitochondrial isoform 2 precursor [Homo sapiens];NP_001341529.1//isovaleryl-CoA dehydrogenase, mitochondrial isoform 6 [Homo sapiens];NP_001341526.1//isovaleryl-CoA dehydrogenase, mitochondrial isoform 3 [Homo sapiens];NP_002216.2//isovaleryl-CoA dehydrogenase, mitochondrial isoform 1 precursor [Homo sapiens];NP_001341530.1//isovaleryl-CoA dehydrogena…	1//3;3//A2MP1
5929	4334	11.81	10.39	-0.184813	0.0411488	*	0.0141024	RBBP5	GO:0048188//Set1C/COMPASS complex;GO:0005634//nucleus;GO:0005654//nucleoplasm;GO:0071339//MLL1 complex;GO:0035097//histone methyltransferase complex;GO:0005730//nucleolus;GO:0044666//MLL3/4 complex	GO:0042800//histone methyltransferase activity (H3-K4 specific);GO:0035064//methylated histone binding;GO:0044212//transcription regulatory region DNA binding;GO:0018024//histone-lysine N-methyltransferase activity	GO:0043687//post-translational protein modification;GO:0006355//regulation of transcription, DNA-templated;GO:0006351//transcription, DNA-templated;GO:0051568//histone H3-K4 methylation;GO:0043627//response to estrogen;GO:0045652//regulation of megakaryocyte differentiation;GO:1904837//beta-catenin-TCF complex assembly;GO:0006974//cellular response to DNA damage stimulus	K14961//COMPASS component SWD1	XP_010347263.1//PREDICTED: retinoblastoma-binding protein 5 isoform X2 [Saimiri boliviensis boliviensis];NP_005048.2//retinoblastoma-binding protein 5 isoform 1 [Homo sapiens];NP_001180201.1//retinoblastoma-binding protein 5 isoform 2 [Homo sapiens]	1//3;3//A2MP1
79760	1028	19.44	15.51	-0.32583	0.0410827	*	0.0140695	GEMIN7	GO:0034719//SMN-Sm protein complex;GO:0032797//SMN complex;GO:0005634//nucleus;GO:0005654//nucleoplasm;GO:0005737//cytoplasm;GO:0005829//cytosol;GO:0097504//Gemini of coiled bodies;GO:0016604//nuclear body	NA	GO:0000398//mRNA splicing, via spliceosome;GO:0051170//nuclear import;GO:0000387//spliceosomal snRNP assembly	K13135//gem associated protein 7	XP_008968999.1//PREDICTED: gem-associated protein 7 isoform X1 [Pan paniscus]	1//3;2//1
51069	1333	21.52	18.13	-0.247299	0.0410602	*	0.0140567	MRPL2	GO:0005840//ribosome	GO:0003735//structural constituent of ribosome	GO:0006412//translation	K02886//large subunit ribosomal protein L2	AAD27731.1//CGI-22 protein [Homo sapiens];XP_016811034.1//PREDICTED: 39S ribosomal protein L2, mitochondrial isoform X1 [Pan troglodytes]	1//3;4
1856	3046	24.27	21.86	-0.150881	0.0410529	*	0.0140568	DVL2	NA	NA	NA	K02353//segment polarity protein dishevelled	XP_003810156.1//PREDICTED: segment polarity protein dishevelled homolog DVL-2 isoform X1 [Pan paniscus]	2//1
11276	8017	5.12	5.81	0.182394	0.0410494	*	0.0140505	SYNRG	GO:0005794//Golgi apparatus;GO:0005737//cytoplasm;GO:0030121//AP-1 adaptor complex	NA	GO:0006886//intracellular protein transport;GO:0006897//endocytosis	K12581//CCR4-NOT transcription complex subunit 7/8;K02927//large subunit ribosomal protein L40e	NP_001157019.1//synergin gamma isoform 7 [Homo sapiens];NP_009178.3//synergin gamma isoform 1 [Homo sapiens];NP_001157016.1//synergin gamma isoform 4 [Homo sapiens];NP_001157018.1//synergin gamma isoform 6 [Homo sapiens];NP_942583.1//synergin gamma isoform 3 [Homo sapiens];NP_001157017.1//synergin gamma isoform 5 [Homo sapiens]	4;2//1;5
10181	3149	13.3	15.17	0.189795	0.0410058	*	0.014033	RBM5	GO:0005634//nucleus;GO:0005654//nucleoplasm;GO:0005681//spliceosomal complex	GO:0003723//RNA binding;GO:0003729//mRNA binding;GO:0046872//metal ion binding;GO:0003677//DNA binding	GO:0006396//RNA processing;GO:0000398//mRNA splicing, via spliceosome;GO:0000381//regulation of alternative mRNA splicing, via spliceosome;GO:0006915//apoptotic process;GO:0043065//positive regulation of apoptotic process;GO:0000245//spliceosomal complex assembly;GO:0008380//RNA splicing;GO:0042981//regulation of apoptotic process;GO:0008285//negative regulation of cell proliferation	K13094//RNA-binding protein 5/10	NP_005769.1//RNA-binding protein 5 [Homo sapiens]	3//A2MP1
4074	2577	83.33	78.64	-0.0835727	0.0408837	*	0.0139887	M6PR	GO:0016020//membrane;GO:0005765//lysosomal membrane;GO:0030904//retromer complex;GO:0005770//late endosome;GO:0005802//trans-Golgi network;GO:0048471//perinuclear region of cytoplasm;GO:0005768//endosome;GO:0032588//trans-Golgi network membrane;GO:0005887//integral component of plasma membrane;GO:0030133//transport vesicle;GO:0016021//integral component of membrane;GO:0030665//clathrin-coated ves…	GO:0015578//mannose transmembrane transporter activity;GO:0004888//transmembrane signaling receptor activity;GO:1905394//retromer complex binding;GO:0005537//mannose binding	GO:0006898//receptor-mediated endocytosis;GO:0008333//endosome to lysosome transport;GO:0033299//secretion of lysosomal enzymes;GO:0061024//membrane organization	K10089//cation-dependent mannose-6-phosphate receptor	NP_001193953.1//cation-dependent mannose-6-phosphate receptor isoform 2 precursor [Homo sapiens];NP_002346.1//cation-dependent mannose-6-phosphate receptor isoform 1 precursor [Homo sapiens]	1//3;3//A2MP1
55252	12894	5.91	6.52	0.141714	0.040843	*	0.0139722	ASXL2	NA	NA	NA	K11471//additional sex combs-like protein	XP_005576426.1//PREDICTED: putative Polycomb group protein ASXL2 isoform X3 [Macaca fascicularis]	5
51603	3214	19.07	16.73	-0.188867	0.040683	*	0.0139149	METTL13	NA	GO:0008168//methyltransferase activity	NA	K01415//endothelin-converting enzyme [EC:3.4.24.71];K08513//vesicle-associated membrane protein 4	BAD97213.1//KIAA0859 protein (Fragment) variant, partial [Homo sapiens];NP_057019.3//methyltransferase-like protein 13 isoform 1 [Homo sapiens];NP_001007240.1//methyltransferase-like protein 13 isoform 3 [Homo sapiens]	4;1//3;2//1
85302	4696	1.42	0.98	-0.535037	0.0406734	*	0.0139091	FBF1	GO:0005814//centriole;GO:0000922//spindle pole;GO:0045095//keratin filament;GO:0043296//apical junction complex;GO:0097539//ciliary transition fiber	NA	GO:0043297//apical junction assembly;GO:0060271//cilium assembly;GO:0090162//establishment of epithelial cell polarity	K16471//Fas-binding factor 1	BAG71501.1//Albatross [Homo sapiens]	1//3
377007	3685	0.31	0.61	0.976541	0.0406543	*	0.0138976	KLHL30	GO:0031463//Cul3-RING ubiquitin ligase complex	NA	GO:0016567//protein ubiquitination	K10466//kelch-like protein 30	NP_940984.3//kelch-like protein 30 [Homo sapiens]	3//A2MP1
10290	2747	0.5	0.87	0.799087	0.040647	*	0.0138976	SPEG	GO:0005634//nucleus	GO:0004674//protein serine/threonine kinase activity;GO:0005524//ATP binding	GO:0042692//muscle cell differentiation;GO:0007517//muscle organ development;GO:0008285//negative regulation of cell proliferation	K08809//striated muscle-specific serine/threonine protein kinase [EC:2.7.11.1]	EAW70748.1//aortic preferentially expressed gene 1, isoform CRA_g, partial [Homo sapiens];NP_005867.3//striated muscle preferentially expressed protein kinase isoform 1 [Homo sapiens]	1//3;4
622	3351	0.47	0.84	0.837729	0.0405839	*	0.013871	BDH1	NA	NA	NA	K00019//3-hydroxybutyrate dehydrogenase [EC:1.1.1.30]	XP_003991813.3//PREDICTED: D-beta-hydroxybutyrate dehydrogenase, mitochondrial isoform X1 [Felis catus];XP_019695510.1//PREDICTED: D-beta-hydroxybutyrate dehydrogenase, mitochondrial isoform X2 [Felis catus]	4;2//1
3801	3432	14.93	13.07	-0.191955	0.0405385	*	0.0138529	KIFC3	GO:0070062//extracellular exosome;GO:0005874//microtubule;GO:0005794//Golgi apparatus;GO:0005813//centrosome;GO:0005915//zonula adherens;GO:0005871//kinesin complex;GO:0030659//cytoplasmic vesicle membrane	GO:0005524//ATP binding;GO:0003777//microtubule motor activity;GO:0008569//ATP-dependent microtubule motor activity, minus-end-directed;GO:0008017//microtubule binding;GO:0016887//ATPase activity	GO:0045218//zonula adherens maintenance;GO:0090136//epithelial cell-cell adhesion;GO:0007018//microtubule-based movement;GO:0007601//visual perception;GO:0007030//Golgi organization	K10406//kinesin family member C2/C3	XP_016878710.1//PREDICTED: kinesin-like protein KIFC3 isoform X5 [Homo sapiens];BAD92527.1//Kinesin-like protein KIFC3 variant, partial [Homo sapiens];XP_011521378.1//PREDICTED: kinesin-like protein KIFC3 isoform X8 [Homo sapiens];XP_018867855.1//PREDICTED: kinesin-like protein KIFC3 isoform X2 [Gorilla gorilla gorilla];NP_001305639.1//kinesin-like protein KIFC3 isoform 4 [Homo sapiens];XP_016878…	1//3;3//A2MP1
124935	8252	7.06	7.9	0.162184	0.0404977	*	0.0138365	SLC43A2	GO:0005887//integral component of plasma membrane;GO:0016021//integral component of membrane;GO:0005886//plasma membrane	GO:0015175//neutral amino acid transmembrane transporter activity;GO:0015179//L-amino acid transmembrane transporter activity;GO:0015171//amino acid transmembrane transporter activity	GO:0006865//amino acid transport	K08229//MFS transporter, LAT3 family, solute carrier family 43, member 2	NP_001271428.1//large neutral amino acids transporter small subunit 4 isoform 3 [Homo sapiens];NP_689559.1//large neutral amino acids transporter small subunit 4 isoform 2 [Homo sapiens];NP_001271427.1//large neutral amino acids transporter small subunit 4 isoform 1 [Homo sapiens]	1//3;2//1
55845	1197	205.08	216.93	0.0810428	0.0404712	*	0.0138249	BRK1	NA	NA	NA	K05752//chromosome 3 open reading frame 10	XP_017356997.1//PREDICTED: protein BRICK1 [Cebus capucinus imitator]	4
221178	7030	4.66	5.34	0.19651	0.0404594	*	0.0138184	SPATA13	GO:0005654//nucleoplasm;GO:0005829//cytosol;GO:0032587//ruffle membrane;GO:0030027//lamellipodium;GO:0005737//cytoplasm;GO:0030175//filopodium	GO:0042802//identical protein binding;GO:0030676//Rac guanyl-nucleotide exchange factor activity;GO:0005085//guanyl-nucleotide exchange factor activity;GO:0005089//Rho guanyl-nucleotide exchange factor activity	GO:0030032//lamellipodium assembly;GO:0016477//cell migration;GO:0030334//regulation of cell migration;GO:0046847//filopodium assembly;GO:0035023//regulation of Rho protein signal transduction	K05769//Rho guanine nucleotide exchange factor 4/29	XP_016780538.1//PREDICTED: spermatogenesis-associated protein 13 isoform X3 [Pan troglodytes];XP_011753993.1//PREDICTED: spermatogenesis-associated protein 13 isoform X10 [Macaca nemestrina];NP_001273724.1//spermatogenesis-associated protein 13 isoform 6 [Homo sapiens];NP_001273721.1//spermatogenesis-associated protein 13 isoform 3 [Homo sapiens];XP_011814141.1//PREDICTED: spermatogenesis-associa…	1//3;3//A2MP1;2//1
9117	3459	10.14	10.83	0.0949756	0.0404462	*	0.0138113	SEC22C	GO:0016020//membrane;GO:0005783//endoplasmic reticulum;GO:0031201//SNARE complex;GO:0016021//integral component of membrane;GO:0005789//endoplasmic reticulum membrane	GO:0000149//SNARE binding;GO:0005484//SNAP receptor activity	GO:0006810//transport;GO:0048280//vesicle fusion with Golgi apparatus;GO:0006888//ER to Golgi vesicle-mediated transport;GO:0015031//protein transport	K08520//SEC22 vesicle trafficking protein A/C	NP_004197.1//vesicle-trafficking protein SEC22c isoform b [Homo sapiens];NP_001188513.1//vesicle-trafficking protein SEC22c isoform c [Homo sapiens];NP_116752.1//vesicle-trafficking protein SEC22c isoform a [Homo sapiens]	1//3;3//A2MP1
57205	6550	1.9	1.46	-0.380031	0.0404068	*	0.0137928	ATP10D	GO:0005654//nucleoplasm;GO:0005783//endoplasmic reticulum;GO:0016021//integral component of membrane;GO:0005789//endoplasmic reticulum membrane;GO:0005886//plasma membrane	GO:0000287//magnesium ion binding;GO:0005524//ATP binding;GO:0004012//phospholipid-translocating ATPase activity	GO:0045332//phospholipid translocation;GO:0034220//ion transmembrane transport;GO:0006812//cation transport	K01530//phospholipid-translocating ATPase [EC:3.6.3.1]	NP_065186.3//probable phospholipid-transporting ATPase VD [Homo sapiens]	3//A2MP1
55755	5978	21.29	19.72	-0.110516	0.0404015	*	0.0137936	CDK5RAP2	GO:0070062//extracellular exosome;GO:0005856//cytoskeleton;GO:0005815//microtubule organizing center;GO:0000922//spindle pole;GO:0005874//microtubule;GO:0035371//microtubule plus-end;GO:0005813//centrosome;GO:0030054//cell junction;GO:0005737//cytoplasm;GO:0048471//perinuclear region of cytoplasm;GO:0097431//mitotic spindle pole;GO:0000242//pericentriolar material;GO:0005829//cytosol;GO:0005794//…	GO:0015631//tubulin binding;GO:0005516//calmodulin binding;GO:0044212//transcription regulatory region DNA binding;GO:0008017//microtubule binding;GO:0019901//protein kinase binding	GO:0000132//establishment of mitotic spindle orientation;GO:0000226//microtubule cytoskeleton organization;GO:0007059//chromosome segregation;GO:0007098//centrosome cycle;GO:0007099//centriole replication;GO:0045664//regulation of neuron differentiation;GO:0031023//microtubule organizing center organization;GO:0007420//brain development;GO:0045893//positive regulation of transcription, DNA-templa…	K16542//CDK5 regulatory subunit-associated protein 2	NP_060719.4//CDK5 regulatory subunit-associated protein 2 isoform a [Homo sapiens];NP_001011649.1//CDK5 regulatory subunit-associated protein 2 isoform b [Homo sapiens];NP_001258968.1//CDK5 regulatory subunit-associated protein 2 isoform c [Homo sapiens]	1//3;2//1;5
11218	3513	8.71	7.38	-0.239052	0.0403895	*	0.0137844	DDX20	GO:0016020//membrane;GO:0005856//cytoskeleton;GO:0034719//SMN-Sm protein complex;GO:0032797//SMN complex;GO:0005634//nucleus;GO:0005654//nucleoplasm;GO:0005737//cytoplasm;GO:0005730//nucleolus;GO:0005829//cytosol;GO:0097504//Gemini of coiled bodies;GO:0016604//nuclear body;GO:0090571//RNA polymerase II transcription repressor complex	GO:0003677//DNA binding;GO:0019904//protein domain specific binding;GO:0004004//ATP-dependent RNA helicase activity;GO:0005524//ATP binding;GO:0030674//protein binding, bridging;GO:0042826//histone deacetylase binding;GO:0070491//repressing transcription factor binding	GO:0006396//RNA processing;GO:0000244//spliceosomal tri-snRNP complex assembly;GO:0048477//oogenesis;GO:0051170//nuclear import;GO:0050810//regulation of steroid biosynthetic process;GO:0000122//negative regulation of transcription from RNA polymerase II promoter;GO:0043065//positive regulation of apoptotic process;GO:0010501//RNA secondary structure unwinding;GO:0000387//spliceosomal snRNP assem…	K13131//ATP-dependent RNA helicase DDX20 [EC:3.6.4.13]	NP_009135.4//probable ATP-dependent RNA helicase DDX20 [Homo sapiens]	4
11253	2787	25.53	28.28	0.147589	0.0403782	*	0.0137781	MAN1B1	GO:0016020//membrane;GO:0005783//endoplasmic reticulum;GO:0005794//Golgi apparatus;GO:0016021//integral component of membrane;GO:0005789//endoplasmic reticulum membrane;GO:1903561//extracellular vesicle;GO:0044322//endoplasmic reticulum quality control compartment;GO:0000139//Golgi membrane	GO:0004571//mannosyl-oligosaccharide 1,2-alpha-mannosidase activity;GO:0005509//calcium ion binding	GO:0006486//protein glycosylation;GO:0036508//protein alpha-1,2-demannosylation;GO:1904380//endoplasmic reticulum mannose trimming;GO:0030433//ubiquitin-dependent ERAD pathway;GO:0036511//trimming of first mannose on A branch;GO:0006491//N-glycan processing;GO:1904382//mannose trimming involved in glycoprotein ERAD pathway;GO:0036512//trimming of second mannose on A branch;GO:0009311//oligosaccha…	K01230//mannosyl-oligosaccharide alpha-1,2-mannosidase [EC:3.2.1.113]	NP_057303.2//endoplasmic reticulum mannosyl-oligosaccharide 1,2-alpha-mannosidase [Homo sapiens]	4
1605	5472	20.64	22.43	0.119987	0.0402598	*	0.0137352	DAG1	GO:0005788//endoplasmic reticulum lumen;GO:0016323//basolateral plasma membrane;GO:0005615//extracellular space;GO:0009897//external side of plasma membrane;GO:0005737//cytoplasm;GO:0005796//Golgi lumen;GO:0005913//cell-cell adherens junction;GO:0005911//cell-cell junction;GO:0005829//cytosol;GO:0016021//integral component of membrane;GO:0005576//extracellular region;GO:0005886//plasma membrane;G…	GO:0002162//dystroglycan binding;GO:0017166//vinculin binding;GO:0042169//SH2 domain binding;GO:0003779//actin binding;GO:0043237//laminin-1 binding;GO:0015631//tubulin binding;GO:0051393//alpha-actinin binding;GO:0005509//calcium ion binding;GO:0008307//structural constituent of muscle;GO:0001618//virus receptor activity	GO:0006509//membrane protein ectodomain proteolysis;GO:0006607//NLS-bearing protein import into nucleus;GO:0071260//cellular response to mechanical stimulus;GO:0010717//regulation of epithelial to mesenchymal transition;GO:0048714//positive regulation of oligodendrocyte differentiation;GO:0007016//cytoskeletal anchoring at plasma membrane;GO:0060055//angiogenesis involved in wound healing;GO:0034…	K06265//dystroglycan 1	NP_004384.4//dystroglycan preproprotein [Homo sapiens]	3//A2MP1;2//1;5
54732	2601	43.89	47.61	0.117372	0.040164	*	0.0137	TMED9	GO:0070062//extracellular exosome;GO:0030140//trans-Golgi network transport vesicle;GO:0005783//endoplasmic reticulum;GO:0033116//endoplasmic reticulum-Golgi intermediate compartment membrane;GO:0005793//endoplasmic reticulum-Golgi intermediate compartment;GO:0000139//Golgi membrane;GO:0030133//transport vesicle;GO:0005794//Golgi apparatus;GO:0016021//integral component of membrane;GO:0005789//en…	GO:0019905//syntaxin binding	GO:0006810//transport;GO:0048205//COPI coating of Golgi vesicle;GO:0006890//retrograde vesicle-mediated transport, Golgi to ER;GO:0010638//positive regulation of organelle organization;GO:0007030//Golgi organization;GO:0006888//ER to Golgi vesicle-mediated transport;GO:0015031//protein transport	K20346//p24 family protein alpha	NP_059980.2//transmembrane emp24 domain-containing protein 9 precursor [Homo sapiens]	5
84173	2491	2.58	3.67	0.508409	0.04013	*	0.0136859	ELMOD3	GO:0005856//cytoskeleton;GO:0060091//kinocilium;GO:0032420//stereocilium;GO:0005737//cytoplasm	GO:0005096//GTPase activator activity	NA	K04139//adrenergic receptor alpha-2B	NP_001128493.1//ELMO domain-containing protein 3 [Homo sapiens]	1//3
79087	2387	9.31	11.14	0.258896	0.0400883	*	0.0136692	ALG12	GO:0016020//membrane;GO:0005783//endoplasmic reticulum;GO:0016021//integral component of membrane;GO:0005789//endoplasmic reticulum membrane	GO:0000009//alpha-1,6-mannosyltransferase activity;GO:0016757//transferase activity, transferring glycosyl groups;GO:0000030//mannosyltransferase activity;GO:0052917//dol-P-Man:Man(7)GlcNAc(2)-PP-Dol alpha-1,6-mannosyltransferase activity	GO:0006457//protein folding;GO:0006487//protein N-linked glycosylation;GO:0006488//dolichol-linked oligosaccharide biosynthetic process	K03847//alpha-1,6-mannosyltransferase [EC:2.4.1.260]	NP_077010.1//dol-P-Man:Man(7)GlcNAc(2)-PP-Dol alpha-1,6-mannosyltransferase [Homo sapiens]	3//A2MP1
627	4120	0.57	0.96	0.752072	0.0400782	*	0.0136583	BDNF	GO:0030425//dendrite;GO:0030424//axon;GO:0031410//cytoplasmic vesicle;GO:0016607//nuclear speck;GO:0005737//cytoplasm;GO:0048471//perinuclear region of cytoplasm;GO:0005576//extracellular region;GO:0005739//mitochondrion	GO:0008083//growth factor activity;GO:0005169//neurotrophin TRKB receptor binding	GO:0007399//nervous system development;GO:0048675//axon extension;GO:0010832//negative regulation of myotube differentiation;GO:0043524//negative regulation of neuron apoptotic process;GO:0007267//cell-cell signaling;GO:0031547//brain-derived neurotrophic factor receptor signaling pathway;GO:0051965//positive regulation of synapse assembly;GO:1900122//positive regulation of receptor binding;GO:00…	K04355//brain-derived neurotrophic factor	NP_001137281.1//brain-derived neurotrophic factor isoform d [Homo sapiens];XP_006980880.1//PREDICTED: LOW QUALITY PROTEIN: brain-derived neurotrophic factor [Peromyscus maniculatus bairdii];NP_733930.1//brain-derived neurotrophic factor isoform c [Homo sapiens];XP_017804026.1//brain-derived neurotrophic factor isoform X1 [Papio anubis];XP_019830081.1//PREDICTED: brain-derived neurotrophic factor …	1//3;4;3//A2MP1;5
9140	4328	12.5	14.05	0.168642	0.0400732	*	0.0136616	ATG12	GO:0005776//autophagosome	NA	GO:0000045//autophagosome assembly	K08336//ubiquitin-like protein ATG12	XP_012360916.1//PREDICTED: ubiquitin-like protein ATG12 isoform X2 [Nomascus leucogenys];AAH12266.2//ATG12 autophagy related 12 homolog (S. cerevisiae) [Homo sapiens]	1//3;3//A2MP1
23452	3572	0.65	1.09	0.745817	0.0400709	*	0.0136583	ANGPTL2	GO:0070062//extracellular exosome;GO:0005615//extracellular space	GO:0005102//receptor binding	GO:0007275//multicellular organism development	K10104//ficolin;K05466//angiopoietin 2;K05467//angiopoietin 4;K05465//angiopoietin 1	NP_036230.1//angiopoietin-related protein 2 precursor [Homo sapiens]	2//1
84068	3828	3.78	4.55	0.26748	0.0398913	*	0.0135921	SLC10A7	GO:0016021//integral component of membrane	GO:0015293//symporter activity	GO:0006814//sodium ion transport	K14347//solute carrier family 10 (sodium/bile acid cotransporter), member 7	NP_001287771.1//sodium/bile acid cotransporter 7 isoform d [Homo sapiens];EDL10859.1//RIKEN cDNA 2410193C02, isoform CRA_a, partial [Mus musculus];NP_115504.1//sodium/bile acid cotransporter 7 isoform c [Homo sapiens];NP_001304747.1//sodium/bile acid cotransporter 7 isoform g [Homo sapiens];NP_001304745.1//sodium/bile acid cotransporter 7 isoform e [Homo sapiens];XP_011952795.1//PREDICTED: sodium…	4;1//3;2//1;5
57107	3568	6.89	5.73	-0.265969	0.0398286	*	0.0135683	PDSS2	GO:0005759//mitochondrial matrix;GO:1990234//transferase complex;GO:0005829//cytosol;GO:0005739//mitochondrion	GO:0046982//protein heterodimerization activity;GO:0050347//trans-octaprenyltranstransferase activity;GO:0000010//trans-hexaprenyltranstransferase activity	GO:0008299//isoprenoid biosynthetic process;GO:0050878//regulation of body fluid levels;GO:0006744//ubiquinone biosynthetic process;GO:0051290//protein heterotetramerization	K12505//decaprenyl-diphosphate synthase subunit 2 [EC:2.5.1.91]	NP_065114.3//decaprenyl-diphosphate synthase subunit 2 [Homo sapiens]	3//A2MP1
9510	4670	5.38	6.37	0.243687	0.0398046	*	0.0135576	ADAMTS1	GO:0005829//cytosol;GO:0031410//cytoplasmic vesicle;GO:0005578//proteinaceous extracellular matrix;GO:0005604//basement membrane	GO:0008237//metallopeptidase activity;GO:0004222//metalloendopeptidase activity;GO:0008270//zinc ion binding;GO:0008201//heparin binding	GO:0001542//ovulation from ovarian follicle;GO:0001822//kidney development;GO:0007229//integrin-mediated signaling pathway;GO:0060347//heart trabecula formation;GO:0008285//negative regulation of cell proliferation	K08617//a disintegrin and metalloproteinase with thrombospondin motifs 1 [EC:3.4.24.-]	NP_008919.3//A disintegrin and metalloproteinase with thrombospondin motifs 1 preproprotein [Homo sapiens]	4
100533496	2926	1.67	1.06	-0.655784	0.0397769	*	0.0135457	TVP23C-CDRT4	GO:0016021//integral component of membrane	NA	NA	NA	NP_001191407.1//uncharacterized protein LOC100533496 [Homo sapiens]	1//3
100528062	4604	1.69	2.15	0.347313	0.0396923	*	0.0135144	ARMCX5-GPRASP2	GO:0070062//extracellular exosome;GO:0005634//nucleus;GO:0005829//cytosol;GO:0005737//cytoplasm	GO:0001540//amyloid-beta binding;GO:0042803//protein homodimerization activity	GO:0050769//positive regulation of neurogenesis;GO:0043524//negative regulation of neuron apoptotic process;GO:0051965//positive regulation of synapse assembly;GO:0061003//positive regulation of dendritic spine morphogenesis;GO:0007611//learning or memory	K12581//CCR4-NOT transcription complex subunit 7/8;K17985//activating molecule in BECN1-regulated autophagy protein 1;K20056//PDZ domain-containing protein GIPC	NP_085142.1//protein BHLHb9 [Homo sapiens];NP_612446.1//G-protein coupled receptor-associated sorting protein 2 [Homo sapiens]	1//3
4771	5917	8.23	7.21	-0.190893	0.039601	*	0.0134784	NF2	GO:0016020//membrane;GO:0032587//ruffle membrane;GO:0005737//cytoplasm;GO:0030864//cortical actin cytoskeleton;GO:0005730//nucleolus;GO:0005829//cytosol;GO:0005886//plasma membrane;GO:0031527//filopodium membrane;GO:0005769//early endosome;GO:0005856//cytoskeleton;GO:0005634//nucleus;GO:0005912//adherens junction;GO:0030027//lamellipodium;GO:0030175//filopodium;GO:0043005//neuron projection;GO:00…	GO:0003779//actin binding	GO:0072091//regulation of stem cell proliferation;GO:0021766//hippocampus development;GO:0014013//regulation of gliogenesis;GO:0042532//negative regulation of tyrosine phosphorylation of STAT protein;GO:0045216//cell-cell junction organization;GO:0070306//lens fiber cell differentiation;GO:0001707//mesoderm formation;GO:0022408//negative regulation of cell-cell adhesion;GO:0045597//positive regul…	K16684//merlin	NP_057502.2//merlin isoform 2 [Homo sapiens];NP_000259.1//merlin isoform 1 [Homo sapiens];NP_861968.1//merlin isoform 7 [Homo sapiens];NP_861971.1//merlin isoform 8 [Homo sapiens];NP_861966.1//merlin isoform 5 [Homo sapiens];NP_861967.1//merlin isoform 6 [Homo sapiens]	3//A2MP1;2//1;5
204851	7505	7.96	9.06	0.186743	0.0395998	*	0.0134805	HIPK1	GO:0016605//PML body;GO:0005634//nucleus;GO:0005654//nucleoplasm;GO:0005829//cytosol;GO:0016607//nuclear speck;GO:0005813//centrosome;GO:0005737//cytoplasm	GO:0003677//DNA binding;GO:0004674//protein serine/threonine kinase activity;GO:0005524//ATP binding;GO:0004672//protein kinase activity	GO:0009952//anterior/posterior pattern specification;GO:0097191//extrinsic apoptotic signaling pathway;GO:0006355//regulation of transcription, DNA-templated;GO:0060235//lens induction in camera-type eye;GO:0010842//retina layer formation;GO:0010803//regulation of tumor necrosis factor-mediated signaling pathway;GO:0060216//definitive hemopoiesis;GO:0007224//smoothened signaling pathway;GO:004576…	K08826//homeodomain interacting protein kinase [EC:2.7.11.1]	NP_852003.1//homeodomain-interacting protein kinase 1 isoform 4 [Homo sapiens];XP_005270666.1//PREDICTED: homeodomain-interacting protein kinase 1 isoform X1 [Homo sapiens];NP_938009.1//homeodomain-interacting protein kinase 1 isoform 1 [Homo sapiens]	3//A2MP1;2//1
5279	1514	16.67	19.75	0.244599	0.0395404	*	0.0134553	PIGC	GO:0016021//integral component of membrane;GO:0005789//endoplasmic reticulum membrane;GO:0000506//glycosylphosphatidylinositol-N-acetylglucosaminyltransferase (GPI-GnT) complex	GO:0017176//phosphatidylinositol N-acetylglucosaminyltransferase activity;GO:0003824//catalytic activity	GO:0006506//GPI anchor biosynthetic process;GO:0016254//preassembly of GPI anchor in ER membrane	K03859//phosphatidylinositol glycan, class C	XP_022363841.1//phosphatidylinositol N-acetylglucosaminyltransferase subunit C isoform X1 [Enhydra lutris kenyoni]	1//3;3//A2MP1
84305	1136	24.48	20.88	-0.229482	0.0394301	*	0.0134154	PYM1	GO:0005634//nucleus;GO:0005654//nucleoplasm;GO:0005730//nucleolus;GO:0005829//cytosol;GO:0035145//exon-exon junction complex;GO:0030054//cell junction	GO:0043022//ribosome binding;GO:0003723//RNA binding	GO:0000184//nuclear-transcribed mRNA catabolic process, nonsense-mediated decay;GO:0045727//positive regulation of translation;GO:1903259//exon-exon junction complex disassembly	K14294//partner of Y14 and mago	NP_115721.1//partner of Y14 and mago isoform 1 [Homo sapiens];NP_001137325.1//partner of Y14 and mago isoform 2 [Homo sapiens]	1//3;2//1
27235	1537	10.78	8.55	-0.334361	0.0393833	*	0.013397	COQ2	GO:0005743//mitochondrial inner membrane;GO:0031305//integral component of mitochondrial inner membrane	GO:0002083//4-hydroxybenzoate decaprenyltransferase activity;GO:0047293//4-hydroxybenzoate nonaprenyltransferase activity	GO:0008299//isoprenoid biosynthetic process;GO:0006071//glycerol metabolic process;GO:0006744//ubiquinone biosynthetic process	K06125//4-hydroxybenzoate polyprenyltransferase [EC:2.5.1.39]	NP_056512.5//4-hydroxybenzoate polyprenyltransferase, mitochondrial [Homo sapiens]	8;1//3
558	4336	2.17	2.87	0.403356	0.0392751	*	0.0133577	AXL	GO:0070062//extracellular exosome;GO:0005615//extracellular space;GO:0005622//intracellular;GO:0009986//cell surface;GO:0005887//integral component of plasma membrane;GO:0044228//host cell surface;GO:0016021//integral component of membrane;GO:0005886//plasma membrane	GO:0043548//phosphatidylinositol 3-kinase binding;GO:0005524//ATP binding;GO:0046982//protein heterodimerization activity;GO:0032036//myosin heavy chain binding;GO:0004713//protein tyrosine kinase activity;GO:0001786//phosphatidylserine binding;GO:0001618//virus receptor activity;GO:0004714//transmembrane receptor protein tyrosine kinase activity	GO:0031100//animal organ regeneration;GO:0051250//negative regulation of lymphocyte activation;GO:0071222//cellular response to lipopolysaccharide;GO:0043491//protein kinase B signaling;GO:0032825//positive regulation of natural killer cell differentiation;GO:0042698//ovulation cycle;GO:0045087//innate immune response;GO:0035457//cellular response to interferon-alpha;GO:0048549//positive regulati…	K05115//AXL receptor tyrosine kinase [EC:2.7.10.1]	XP_007995077.1//PREDICTED: tyrosine-protein kinase receptor UFO isoform X3 [Chlorocebus sabaeus];NP_068713.2//tyrosine-protein kinase receptor UFO isoform 1 precursor [Homo sapiens];XP_007995078.1//PREDICTED: tyrosine-protein kinase receptor UFO isoform X4 [Chlorocebus sabaeus]	4;1//3;5
10298	2623	36.8	33.6	-0.131245	0.0392626	*	0.013351	PAK4	GO:0005925//focal adhesion;GO:0005913//cell-cell adherens junction;GO:0005794//Golgi apparatus	GO:0098641//cadherin binding involved in cell-cell adhesion;GO:0004674//protein serine/threonine kinase activity;GO:0005524//ATP binding;GO:0048365//Rac GTPase binding;GO:0004672//protein kinase activity	GO:0023014//signal transduction by protein phosphorylation;GO:0016477//cell migration;GO:0007346//regulation of mitotic cell cycle;GO:0016049//cell growth;GO:0008283//cell proliferation;GO:0071407//cellular response to organic cyclic compound;GO:0031098//stress-activated protein kinase signaling cascade;GO:0030036//actin cytoskeleton organization;GO:0007165//signal transduction;GO:0032147//activa…	K05734//p21-activated kinase 4 [EC:2.7.11.1]	NP_001014834.1//serine/threonine-protein kinase PAK 4 isoform 2 [Homo sapiens];NP_005875.1//serine/threonine-protein kinase PAK 4 isoform 1 [Homo sapiens]	1//3;3//A2MP1;2//1
160760	3748	13.35	11.74	-0.185407	0.03924	*	0.0133409	PPTC7	NA	GO:0003824//catalytic activity	NA	K17508//protein phosphatase PTC7 [EC:3.1.3.16]	XP_013000268.1//PREDICTED: LOW QUALITY PROTEIN: protein phosphatase PTC7 homolog, partial [Cavia porcellus]	1//3
9873	4507	6.43	7.53	0.227831	0.03922	*	0.0133268	FCHSD2	GO:0031594//neuromuscular junction;GO:0055037//recycling endosome	NA	GO:0030833//regulation of actin filament polymerization;GO:0007274//neuromuscular synaptic transmission	K20125//F-BAR and double SH3 domains protein	NP_055639.2//F-BAR and double SH3 domains protein 2 [Homo sapiens]	2//1
114821	4895	0.76	1.15	0.597563	0.0392168	*	0.0133306	ZBED9	GO:0005634//nucleus;GO:0005654//nucleoplasm;GO:0005737//cytoplasm	GO:0000981//RNA polymerase II transcription factor activity, sequence-specific DNA binding;GO:0003677//DNA binding;GO:0003700//DNA binding transcription factor activity;GO:0003676//nucleic acid binding	GO:0015074//DNA integration	K09228//KRAB domain-containing zinc finger protein;K09173//regulatory factor X 1/2/3;K03514//non-canonical poly(A) RNA polymerase PAPD5/7 [EC:2.7.7.19];K04257//olfactory receptor;K00933//creatine kinase [EC:2.7.3.2];K04612//calcium-sensing receptor;K09230//SCAN domain-containing zinc finger protein	NP_443155.1//SCAN domain-containing protein 3 isoform 1 [Homo sapiens]	1//3
51426	10593	2.3	2.72	0.241973	0.0392153	*	0.0133277	POLK	GO:0005654//nucleoplasm;GO:0016604//nuclear body	GO:0046872//metal ion binding;GO:0003887//DNA-directed DNA polymerase activity;GO:0003684//damaged DNA binding	GO:0006281//DNA repair;GO:0006260//DNA replication;GO:0006283//transcription-coupled nucleotide-excision repair;GO:0006296//nucleotide-excision repair, DNA incision, 5'-to lesion;GO:0042276//error-prone translesion synthesis;GO:0019985//translesion synthesis;GO:0006297//nucleotide-excision repair, DNA gap filling;GO:0033683//nucleotide-excision repair, DNA incision	K03511//DNA polymerase kappa [EC:2.7.7.7]	NP_057302.1//DNA polymerase kappa isoform 1 [Homo sapiens]	1//3;3//A2MP1
160428	7555	0.58	0.36	-0.688056	0.0392136	*	0.0133222	ALDH1L2	GO:0070062//extracellular exosome;GO:0005739//mitochondrion	GO:0016742//hydroxymethyl-, formyl- and related transferase activity;GO:0016155//formyltetrahydrofolate dehydrogenase activity;GO:0004029//aldehyde dehydrogenase (NAD) activity	GO:0009058//biosynthetic process;GO:0006730//one-carbon metabolic process;GO:0009258//10-formyltetrahydrofolate catabolic process	K00289//formyltetrahydrofolate dehydrogenase [EC:1.5.1.6]	XP_008002687.1//PREDICTED: mitochondrial 10-formyltetrahydrofolate dehydrogenase isoform X1 [Chlorocebus sabaeus]	3//A2MP1
257313	2408	7.59	6.1	-0.315291	0.0392008	*	0.0133154	UTS2B	GO:0005576//extracellular region	GO:0001664//G-protein coupled receptor binding;GO:0005179//hormone activity	GO:0097746//regulation of blood vessel diameter;GO:0008217//regulation of blood pressure	K05248//urotensin 2	XP_002814464.1//PREDICTED: urotensin-2B [Pongo abelii]	3//A2MP1
9252	6254	1.05	1.6	0.607683	0.0391457	*	0.0132918	RPS6KA5	GO:0005634//nucleus;GO:0005654//nucleoplasm;GO:0005622//intracellular;GO:0005737//cytoplasm	GO:0000287//magnesium ion binding;GO:0004674//protein serine/threonine kinase activity;GO:0005524//ATP binding;GO:0004672//protein kinase activity	GO:0006355//regulation of transcription, DNA-templated;GO:0035556//intracellular signal transduction;GO:0070498//interleukin-1-mediated signaling pathway;GO:0033129//positive regulation of histone phosphorylation;GO:0007173//epidermal growth factor receptor signaling pathway;GO:0035066//positive regulation of histone acetylation;GO:0001818//negative regulation of cytokine production;GO:0007411//a…	K04445//ribosomal protein S6 kinase alpha-5 [EC:2.7.11.1]	NP_001309160.1//ribosomal protein S6 kinase alpha-5 isoform g [Homo sapiens];NP_001309163.1//ribosomal protein S6 kinase alpha-5 isoform j [Homo sapiens];NP_004746.2//ribosomal protein S6 kinase alpha-5 isoform a [Homo sapiens];NP_001309161.1//ribosomal protein S6 kinase alpha-5 isoform h [Homo sapiens];NP_001309165.1//ribosomal protein S6 kinase alpha-5 isoform l [Homo sapiens];NP_872198.1//ribo…	1//3;3//A2MP1;2//1
79774	1671	4.13	5.5	0.41329	0.0391386	*	0.0132918	GRTP1	GO:0012505//endomembrane system;GO:0005622//intracellular	GO:0017137//Rab GTPase binding;GO:0005096//GTPase activator activity	GO:0006886//intracellular protein transport;GO:0090630//activation of GTPase activity;GO:0031338//regulation of vesicle fusion	K19953//TBC1 domain family member 6	AAH80640.1//Growth hormone regulated TBC protein 1, partial [Homo sapiens];NP_001273662.1//growth hormone-regulated TBC protein 1 isoform 3 [Homo sapiens];NP_001273661.1//growth hormone-regulated TBC protein 1 isoform 2 [Homo sapiens]	1//3;3//A2MP1
84878	2280	16.72	14	-0.256148	0.0389914	*	0.013237	ZBTB45	GO:0005634//nucleus	GO:0046872//metal ion binding;GO:0003677//DNA binding;GO:0003676//nucleic acid binding	GO:0007399//nervous system development;GO:0006355//regulation of transcription, DNA-templated;GO:0006351//transcription, DNA-templated	K10516//zinc finger and BTB domain-containing protein 45	NP_116181.1//zinc finger and BTB domain-containing protein 45 [Homo sapiens]	1//3;3//A2MP1
79157	2402	12.28	14.58	0.24768	0.0389289	*	0.0132134	MFSD11	GO:0016021//integral component of membrane	NA	NA	K16600//tubulin polyglutamylase TTLL2 [EC:6.-.-.-];K12891//splicing factor, arginine/serine-rich 2	NP_001229465.1//UNC93-like protein MFSD11 isoform 2 [Homo sapiens];NP_077287.1//UNC93-like protein MFSD11 isoform 1 [Homo sapiens]	1//3;4;2//1
54874	4845	21.36	23.37	0.129746	0.0388792	*	0.0131941	FNBP1L	GO:0070062//extracellular exosome;GO:0005856//cytoskeleton;GO:0005938//cell cortex;GO:0005829//cytosol;GO:0031410//cytoplasmic vesicle;GO:0005886//plasma membrane;GO:0005737//cytoplasm	GO:0008289//lipid binding;GO:0051020//GTPase binding;GO:0045296//cadherin binding	GO:0051491//positive regulation of filopodium assembly;GO:0072583//clathrin-dependent endocytosis;GO:0006900//vesicle budding from membrane;GO:0061024//membrane organization;GO:0010324//membrane invagination;GO:0016050//vesicle organization;GO:0060271//cilium assembly;GO:0006897//endocytosis;GO:0006914//autophagy;GO:0097320//plasma membrane tubulation;GO:0030050//vesicle transport along actin fil…	K20121//formin-binding protein 1	NP_060207.2//formin-binding protein 1-like isoform 2 [Homo sapiens];NP_001020119.1//formin-binding protein 1-like isoform 1 [Homo sapiens];NP_001157945.1//formin-binding protein 1-like isoform 3 [Homo sapiens]	4;2//1
100506581	1009	13.53	10.57	-0.356186	0.0387375	*	0.0131412	C16orf95	NA	NA	NA	NA	NP_001182053.1//uncharacterized protein C16orf95 isoform 1 [Homo sapiens];XP_007992480.1//PREDICTED: uncharacterized protein C16orf95 homolog isoform X7 [Chlorocebus sabaeus];NP_001182054.1//uncharacterized protein C16orf95 isoform 2 [Homo sapiens]	1//3
116541	628	22.51	17.4	-0.371479	0.0387304	*	0.0131412	MRPL54	GO:0005762//mitochondrial large ribosomal subunit;GO:0005743//mitochondrial inner membrane	GO:0003723//RNA binding	GO:0070126//mitochondrial translational termination;GO:0070125//mitochondrial translational elongation	K17435//large subunit ribosomal protein L54	NP_758455.1//39S ribosomal protein L54, mitochondrial [Homo sapiens]	2//1
9766	5393	3.1	3.81	0.297523	0.0386965	*	0.0131249	SUSD6	GO:0016021//integral component of membrane	NA	GO:0008219//cell death;GO:0006974//cellular response to DNA damage stimulus	NA	NP_055549.1//sushi domain-containing protein 6 precursor [Homo sapiens]	3//A2MP1
984	3074	14.48	12.63	-0.197207	0.0386424	*	0.0131041	CDK11B	NA	GO:0005524//ATP binding;GO:0004672//protein kinase activity	NA	K08818//cell division cycle 2-like [EC:2.7.11.22]	EDL15019.1//cell division cycle 2-like 1, isoform CRA_c, partial [Mus musculus];XP_016807764.1//PREDICTED: cyclin-dependent kinase 11B isoform X8 [Pan troglodytes];EDL15018.1//cell division cycle 2-like 1, isoform CRA_b, partial [Mus musculus];XP_021511365.1//cyclin-dependent kinase 11B isoform X4 [Meriones unguiculatus];XP_021056572.1//cyclin-dependent kinase 11B isoform X5 [Mus pahari]	1//3;2//1
51065	1084	45.82	40.2	-0.188782	0.0385914	*	0.0130844	RPS27L	NA	NA	NA	K02978//small subunit ribosomal protein S27e	XP_017361700.1//PREDICTED: 40S ribosomal protein S27-like [Cebus capucinus imitator]	3//A2MP1
51768	4346	26.66	28.91	0.116892	0.0384932	*	0.0130488	TM7SF3	GO:0070062//extracellular exosome;GO:0016021//integral component of membrane;GO:0005886//plasma membrane	NA	GO:0032024//positive regulation of insulin secretion;GO:0043069//negative regulation of programmed cell death;GO:0034620//cellular response to unfolded protein	K12581//CCR4-NOT transcription complex subunit 7/8;K12025//tripartite motif-containing protein 52	XP_004052943.2//PREDICTED: transmembrane 7 superfamily member 3 isoform X1 [Gorilla gorilla gorilla]	2//1
23678	4231	4.31	3.45	-0.321092	0.0384331	*	0.013026	SGK3	GO:0005829//cytosol;GO:0031410//cytoplasmic vesicle;GO:0055037//recycling endosome;GO:0005769//early endosome	GO:0015459//potassium channel regulator activity;GO:0005524//ATP binding;GO:0035091//phosphatidylinositol binding;GO:0004674//protein serine/threonine kinase activity;GO:0004672//protein kinase activity;GO:0017080//sodium channel regulator activity;GO:0005246//calcium channel regulator activity;GO:0017081//chloride channel regulator activity	GO:2001240//negative regulation of extrinsic apoptotic signaling pathway in absence of ligand;GO:0001558//regulation of cell growth;GO:0034220//ion transmembrane transport;GO:0006950//response to stress;GO:0042127//regulation of cell proliferation;GO:0006468//protein phosphorylation;GO:0032411//positive regulation of transporter activity;GO:0035556//intracellular signal transduction;GO:0051090//r…	K13304//serum/glucocorticoid-regulated kinase 3 [EC:2.7.11.1]	NP_733827.2//serine/threonine-protein kinase Sgk3 isoform 2 [Homo sapiens];NP_037389.4//serine/threonine-protein kinase Sgk3 isoform 1 [Homo sapiens]	4;2//1
8178	4077	3.81	3	-0.344828	0.0383964	*	0.0130112	ELL	GO:0005654//nucleoplasm;GO:0008023//transcription elongation factor complex;GO:0035327//transcriptionally active chromatin;GO:0016607//nuclear speck;GO:0035363//histone locus body;GO:0015030//Cajal body	GO:0019902//phosphatase binding;GO:0003746//translation elongation factor activity	GO:0045945//positive regulation of transcription from RNA polymerase III promoter;GO:0042795//snRNA transcription from RNA polymerase II promoter;GO:0001701//in utero embryonic development;GO:0006366//transcription from RNA polymerase II promoter;GO:0006368//transcription elongation from RNA polymerase II promoter;GO:0032786//positive regulation of DNA-templated transcription, elongation;GO:00329…	K15183//RNA polymerase II elongation factor ELL	NP_006523.1//RNA polymerase II elongation factor ELL [Homo sapiens]	3//A2MP1
10636	2418	5.64	7.08	0.328054	0.0383898	*	0.0130041	RGS14	GO:0005622//intracellular	GO:0005057//signal transducer activity, downstream of receptor;GO:0001965//G-protein alpha-subunit binding;GO:0008017//microtubule binding;GO:0005092//GDP-dissociation inhibitor activity;GO:0005096//GTPase activator activity	GO:0007051//spindle organization;GO:0051301//cell division;GO:0035556//intracellular signal transduction	K17706//regulator of G-protein signaling 14	XP_008013613.1//PREDICTED: regulator of G-protein signaling 14 isoform X1 [Chlorocebus sabaeus]	4
3199	1791	7.66	9.62	0.328693	0.0383827	*	0.0130041	HOXA2	NA	NA	NA	K09302//homeobox protein HoxA/B2	XP_017501981.1//PREDICTED: homeobox protein Hox-A2 [Manis javanica]	3//A2MP1
10015	5927	27.41	25.54	-0.101944	0.0383712	*	0.0129955	PDCD6IP	GO:0016020//membrane;GO:0070062//extracellular exosome;GO:0070971//endoplasmic reticulum exit site;GO:0005815//microtubule organizing center;GO:0005925//focal adhesion;GO:0043209//myelin sheath;GO:0042470//melanosome;GO:0001772//immunological synapse;GO:1903561//extracellular vesicle;GO:0090543//Flemming body;GO:0005829//cytosol;GO:0042641//actomyosin;GO:0005923//bicellular tight junction	GO:0048306//calcium-dependent protein binding;GO:0031871//proteinase activated receptor binding;GO:0042803//protein homodimerization activity	GO:1903543//positive regulation of exosomal secretion;GO:1903551//regulation of extracellular exosome assembly;GO:0051260//protein homooligomerization;GO:0019058//viral life cycle;GO:0039702//viral budding via host ESCRT complex;GO:0000281//mitotic cytokinesis;GO:0000920//cell separation after cytokinesis;GO:0015031//protein transport;GO:0090611//ubiquitin-independent protein catabolic process vi…	K12200//programmed cell death 6-interacting protein	NP_001155901.1//programmed cell death 6-interacting protein isoform 2 [Homo sapiens];NP_037506.2//programmed cell death 6-interacting protein isoform 1 [Homo sapiens];NP_001243121.1//programmed cell death 6-interacting protein isoform 3 [Homo sapiens]	1//3;2//1;5
55791	2673	13.37	15.4	0.203931	0.0382663	*	0.0129576	LRIF1	GO:0000784//nuclear chromosome, telomeric region;GO:0005634//nucleus;GO:0005815//microtubule organizing center;GO:0016363//nuclear matrix	GO:0042974//retinoic acid receptor binding	GO:0006355//regulation of transcription, DNA-templated;GO:0006351//transcription, DNA-templated	NA	XP_011540070.1//PREDICTED: ligand-dependent nuclear receptor-interacting factor 1 isoform X2 [Homo sapiens];NP_060842.3//ligand-dependent nuclear receptor-interacting factor 1 isoform 1 [Homo sapiens]	1//3;3//A2MP1
90624	6222	5.58	6.46	0.211269	0.0382379	*	0.0129456	LYRM7	NA	NA	NA	K18170//complex III assembly factor LYRM7;K01064//wingless-type MMTV integration site family, member 9	XP_012358188.1//PREDICTED: LOW QUALITY PROTEIN: uncharacterized protein LOC101179517, partial [Nomascus leucogenys]	1//3;3//A2MP1
57509	4609	12.47	14.39	0.206605	0.0382318	*	0.0129411	MTUS1	GO:0005815//microtubule organizing center;GO:0005615//extracellular space;GO:0005730//nucleolus;GO:0005874//microtubule;GO:0015630//microtubule cytoskeleton;GO:0005794//Golgi apparatus;GO:0005819//spindle;GO:0005739//mitochondrion;GO:0005886//plasma membrane	NA	NA	K10352//myosin heavy chain;K21954//FYVE and coiled-coil domain-containing protein 1;K20283//golgin subfamily A member 4;K18626//trichohyalin;K20478//golgin subfamily B member 1	NP_001001924.1//microtubule-associated tumor suppressor 1 isoform 1 [Homo sapiens];NP_001001925.1//microtubule-associated tumor suppressor 1 isoform 2 [Homo sapiens];NP_001317399.1//microtubule-associated tumor suppressor 1 isoform 7 [Homo sapiens];NP_001001931.1//microtubule-associated tumor suppressor 1 isoform 4 [Homo sapiens];NP_065800.1//microtubule-associated tumor suppressor 1 isoform 5 [H…	1//3;4;2//1
27332	6531	19.72	21.31	0.111871	0.038135	*	0.012906	ZNF638	GO:0043231//intracellular membrane-bounded organelle;GO:0005654//nucleoplasm;GO:0016607//nuclear speck;GO:0005737//cytoplasm	GO:0003723//RNA binding;GO:0008270//zinc ion binding;GO:0003690//double-stranded DNA binding	GO:0006355//regulation of transcription, DNA-templated;GO:0006351//transcription, DNA-templated;GO:0008380//RNA splicing	K13172//serine/arginine repetitive matrix protein 2;K16610//tubulin monoglycylase TTLL15	XP_016859298.1//PREDICTED: zinc finger protein 638 isoform X1 [Homo sapiens]	4;1//3;2//1
203228	3018	1.4	1.92	0.455679	0.0381284	*	0.0129014	C9orf72	GO:0005768//endosome;GO:0005634//nucleus;GO:0005615//extracellular space;GO:1990316//Atg1/ULK1 kinase complex;GO:0005764//lysosome;GO:0005737//cytoplasm;GO:0005776//autophagosome;GO:0032045//guanyl-nucleotide exchange factor complex	GO:0017112//Rab guanyl-nucleotide exchange factor activity;GO:0005085//guanyl-nucleotide exchange factor activity;GO:0017137//Rab GTPase binding	GO:0016239//positive regulation of macroautophagy;GO:0006897//endocytosis;GO:0006914//autophagy;GO:0010506//regulation of autophagy;GO:1903432//regulation of TORC1 signaling	NA	XP_019279744.1//PREDICTED: protein C9orf72 homolog isoform X1 [Panthera pardus];XP_019279745.1//PREDICTED: protein C9orf72 homolog isoform X2 [Panthera pardus]	6;4;2//1
58509	3459	9.52	8.19	-0.217098	0.0379782	*	0.0128482	CACTIN	NA	NA	NA	K21125//mucin-5AC	XP_004059785.2//PREDICTED: cactin [Gorilla gorilla gorilla]	1//3
2562	5581	1.78	2.31	0.376016	0.037952	*	0.012837	GABRB3	GO:0098794//postsynapse;GO:0030054//cell junction;GO:0034707//chloride channel complex;GO:1902711//GABA-A receptor complex;GO:0005887//integral component of plasma membrane;GO:0016021//integral component of membrane;GO:0045202//synapse;GO:0005886//plasma membrane;GO:0030659//cytoplasmic vesicle membrane;GO:0045211//postsynaptic membrane	GO:0005230//extracellular ligand-gated ion channel activity;GO:0042802//identical protein binding;GO:0022851//GABA-gated chloride ion channel activity;GO:0004890//GABA-A receptor activity	GO:0006810//transport;GO:0060384//innervation;GO:0007165//signal transduction;GO:0034220//ion transmembrane transport;GO:0060080//inhibitory postsynaptic potential;GO:0007214//gamma-aminobutyric acid signaling pathway;GO:0043524//negative regulation of neuron apoptotic process;GO:0007605//sensory perception of sound;GO:0060119//inner ear receptor cell development;GO:0071420//cellular response to …	K05181//gamma-aminobutyric acid receptor subunit beta	NP_000805.1//gamma-aminobutyric acid receptor subunit beta-3 isoform 1 precursor [Homo sapiens];NP_068712.1//gamma-aminobutyric acid receptor subunit beta-3 isoform 2 precursor [Homo sapiens];NP_001178250.1//gamma-aminobutyric acid receptor subunit beta-3 isoform 4 [Homo sapiens]	1//3;4;2//1;5
91057	1547	18.04	15.12	-0.254741	0.037917	*	0.0128228	CCDC34	NA	NA	NA	K16753//coiled-coil domain-containing protein 34	XP_508337.2//PREDICTED: coiled-coil domain-containing protein 34 [Pan troglodytes];XP_012505098.1//PREDICTED: coiled-coil domain-containing protein 34 [Propithecus coquereli]	1//3;2//1
1674	2268	0.11	0.41	1.89812	0.0378937	*	0.0128079	DES	GO:0070062//extracellular exosome;GO:0005634//nucleus;GO:0045111//intermediate filament cytoskeleton;GO:0031594//neuromuscular junction;GO:0005882//intermediate filament;GO:0097512//cardiac myofibril;GO:0005916//fascia adherens;GO:0030018//Z disc;GO:0005829//cytosol;GO:0042383//sarcolemma;GO:0014704//intercalated disc	GO:0042802//identical protein binding;GO:0008092//cytoskeletal protein binding;GO:0005198//structural molecule activity;GO:0005200//structural constituent of cytoskeleton	GO:0030049//muscle filament sliding;GO:0045109//intermediate filament organization;GO:0008016//regulation of heart contraction;GO:0006936//muscle contraction;GO:0007010//cytoskeleton organization	K07610//desmin	XP_007964574.1//PREDICTED: desmin [Chlorocebus sabaeus]	3//A2MP1
79155	1906	18.88	15.87	-0.250557	0.03789	*	0.0128113	TNIP2	GO:0005634//nucleus;GO:0005829//cytosol;GO:0005737//cytoplasm	GO:0070530//K63-linked polyubiquitin modification-dependent protein binding;GO:0046872//metal ion binding;GO:0031593//polyubiquitin modification-dependent protein binding;GO:0019901//protein kinase binding	GO:0071222//cellular response to lipopolysaccharide;GO:0070498//interleukin-1-mediated signaling pathway;GO:0034134//toll-like receptor 2 signaling pathway;GO:0034162//toll-like receptor 9 signaling pathway;GO:0016579//protein deubiquitination;GO:0023035//CD40 signaling pathway;GO:0034138//toll-like receptor 3 signaling pathway;GO:0043032//positive regulation of macrophage activation;GO:0006351//…	K10402//kinesin family member 20;K10352//myosin heavy chain;K16731//golgin subfamily A member 1;K07210//inhibitor of nuclear factor kappa-B kinase subunit gamma;K02990//small subunit ribosomal protein S6;K16456//centrosomal protein CEP55	XP_011914611.1//PREDICTED: TNFAIP3-interacting protein 2 isoform X2 [Cercocebus atys];NP_077285.3//TNFAIP3-interacting protein 2 isoform 1 [Homo sapiens];NP_001278945.1//TNFAIP3-interacting protein 2 isoform 3 [Homo sapiens]	1//3;3//A2MP1
196385	13716	0.02	0.07	1.80735	0.0378868	*	0.0128079	DNAH10	GO:0005929//cilium;GO:0005874//microtubule;GO:0030286//dynein complex;GO:0005737//cytoplasm	GO:0051959//dynein light intermediate chain binding;GO:0045505//dynein intermediate chain binding;GO:0005524//ATP binding;GO:0003777//microtubule motor activity;GO:0045503//dynein light chain binding;GO:0008569//ATP-dependent microtubule motor activity, minus-end-directed;GO:0016887//ATPase activity	GO:0007018//microtubule-based movement	K10408//dynein heavy chain, axonemal	NP_997320.2//dynein heavy chain 10, axonemal [Homo sapiens]	3//A2MP1
10548	2453	18.84	21.41	0.184486	0.0378685	*	0.012797	TM9SF1	GO:0005765//lysosomal membrane;GO:0031410//cytoplasmic vesicle;GO:0016021//integral component of membrane;GO:0000421//autophagosome membrane	NA	GO:0006914//autophagy	K17085//transmembrane 9 superfamily member 1	XP_008156682.1//PREDICTED: transmembrane 9 superfamily member 1 isoform X2 [Eptesicus fuscus];XP_011733307.1//PREDICTED: LOW QUALITY PROTEIN: transmembrane 9 superfamily member 1 [Macaca nemestrina]	6;1//3;2//1
445328	2474	4.94	6.29	0.348549	0.0378528	*	0.0127893	ARHGEF35	GO:0005654//nucleoplasm;GO:0005829//cytosol;GO:0005886//plasma membrane	GO:0005089//Rho guanyl-nucleotide exchange factor activity	GO:0071803//positive regulation of podosome assembly;GO:0030036//actin cytoskeleton organization;GO:0043547//positive regulation of GTPase activity;GO:0035556//intracellular signal transduction;GO:0043507//positive regulation of JUN kinase activity;GO:0002408//myeloid dendritic cell chemotaxis;GO:0051496//positive regulation of stress fiber assembly;GO:0051091//positive regulation of DNA binding …	K20684//Rho guanine nucleotide exchange factor 5	NP_001003702.2//rho guanine nucleotide exchange factor 35 [Homo sapiens]	2//1
5204	730	151.69	140.04	-0.115287	0.0377785	*	0.0127619	PFDN5	GO:0016272//prefoldin complex;GO:0005634//nucleus;GO:0005737//cytoplasm	GO:0003714//transcription corepressor activity;GO:0051082//unfolded protein binding	GO:0060041//retina development in camera-type eye;GO:0006457//protein folding;GO:0045892//negative regulation of transcription, DNA-templated;GO:0090090//negative regulation of canonical Wnt signaling pathway;GO:0006355//regulation of transcription, DNA-templated	K04797//prefoldin alpha subunit	XP_006870031.1//PREDICTED: prefoldin subunit 5 isoform X2 [Chrysochloris asiatica];XP_008138969.1//PREDICTED: prefoldin subunit 5 isoform X1 [Eptesicus fuscus]	3//A2MP1;2//1
9522	6275	9.51	10.63	0.160624	0.0377479	*	0.0127492	SCAMP1	GO:0042589//zymogen granule membrane;GO:0055038//recycling endosome membrane;GO:0030672//synaptic vesicle membrane;GO:0030136//clathrin-coated vesicle;GO:0035579//specific granule membrane;GO:0016021//integral component of membrane;GO:0005802//trans-Golgi network;GO:0005886//plasma membrane	NA	GO:0006892//post-Golgi vesicle-mediated transport;GO:0043312//neutrophil degranulation;GO:0015031//protein transport;GO:0006887//exocytosis	K19995//secretory carrier-associated membrane protein	NP_001277158.1//secretory carrier-associated membrane protein 1 isoform 3 [Homo sapiens];NP_004857.4//secretory carrier-associated membrane protein 1 isoform 1 [Homo sapiens]	1//3;5
2118	2236	48.96	45.41	-0.108594	0.0377328	*	0.0127417	ETV4	GO:0005634//nucleus;GO:0005654//nucleoplasm;GO:0005730//nucleolus	GO:0000981//RNA polymerase II transcription factor activity, sequence-specific DNA binding;GO:0000978//RNA polymerase II proximal promoter sequence-specific DNA binding;GO:0001077//transcriptional activator activity, RNA polymerase II proximal promoter sequence-specific DNA binding	GO:0006357//regulation of transcription from RNA polymerase II promoter;GO:0030154//cell differentiation;GO:0045944//positive regulation of transcription from RNA polymerase II promoter	K15592//ets translocation variant 4	XP_009249966.1//PREDICTED: ETS translocation variant 4 [Pongo abelii];AAA95991.1//adenovirus E1A enhancer binding protein, partial [Homo sapiens]	1//3;2//1
10401	2902	26.16	28.93	0.145204	0.0376618	*	0.0127131	PIAS3	GO:0030425//dendrite;GO:0005654//nucleoplasm;GO:0016607//nuclear speck;GO:0045202//synapse;GO:0005737//cytoplasm	GO:0008022//protein C-terminus binding;GO:0015459//potassium channel regulator activity;GO:0047485//protein N-terminus binding;GO:0008270//zinc ion binding;GO:0019899//enzyme binding;GO:0019789//SUMO transferase activity;GO:0016874//ligase activity	GO:0016925//protein sumoylation;GO:0006355//regulation of transcription, DNA-templated;GO:0009725//response to hormone;GO:0045838//positive regulation of membrane potential;GO:0006351//transcription, DNA-templated;GO:0033235//positive regulation of protein sumoylation;GO:0010628//positive regulation of gene expression;GO:0033234//negative regulation of protein sumoylation	K16064//E3 SUMO-protein ligase PIAS3	NP_006090.2//E3 SUMO-protein ligase PIAS3 [Homo sapiens]	3//A2MP1
3727	1963	125.43	118.44	-0.0827261	0.0376603	*	0.0127149	JUND	NA	NA	NA	K04449//transcription factor jun-D	XP_006058011.1//PREDICTED: transcription factor jun-D [Bubalus bubalis]	1//3;5
10732	2730	9.65	11.32	0.230273	0.0376306	*	0.0127002	TCFL5	GO:0005634//nucleus;GO:0001673//male germ cell nucleus	GO:0000978//RNA polymerase II proximal promoter sequence-specific DNA binding;GO:0003677//DNA binding;GO:0003700//DNA binding transcription factor activity;GO:0001078//transcriptional repressor activity, RNA polymerase II proximal promoter sequence-specific DNA binding;GO:0046983//protein dimerization activity	GO:0030154//cell differentiation;GO:0006355//regulation of transcription, DNA-templated;GO:0042127//regulation of cell proliferation;GO:0007283//spermatogenesis;GO:0006366//transcription from RNA polymerase II promoter;GO:0000122//negative regulation of transcription from RNA polymerase II promoter;GO:0007275//multicellular organism development;GO:0045595//regulation of cell differentiation	K09092//transcription factor-like 5	NP_001288655.1//transcription factor-like 5 protein isoform 2 [Homo sapiens];NP_006593.2//transcription factor-like 5 protein isoform 1 [Homo sapiens]	1//3;3//A2MP1
221262	1969	1.01	1.75	0.793	0.0376119	*	0.0126892	CCDC162P	NA	NA	NA	NA	NP_001264268.1//putative uncharacterized protein C6orf183 [Homo sapiens]	1//3
100131827	1409	1.61	2.38	0.563901	0.037605	*	0.0126892	ZNF717	GO:0005622//intracellular	GO:0003676//nucleic acid binding	GO:0006355//regulation of transcription, DNA-templated	K09228//KRAB domain-containing zinc finger protein	XP_011531551.1//PREDICTED: zinc finger protein 717 isoform X7 [Homo sapiens];XP_011531552.1//PREDICTED: zinc finger protein 717 isoform X8 [Homo sapiens];XP_006712975.1//PREDICTED: zinc finger protein 717 isoform X5 [Homo sapiens];XP_011531547.1//PREDICTED: zinc finger protein 717 isoform X2 [Homo sapiens];XP_016860975.1//PREDICTED: zinc finger protein 717 isoform X9 [Homo sapiens];XP_011531546.1…	1//3;2//1
5935	4432	88.17	84.28	-0.0650975	0.0375763	*	0.0126726	RBM3	GO:0030425//dendrite;GO:0005634//nucleus;GO:0005654//nucleoplasm;GO:0005730//nucleolus;GO:0005737//cytoplasm	GO:0003723//RNA binding	GO:0006396//RNA processing;GO:0045727//positive regulation of translation;GO:0006417//regulation of translation	K13186//RNA-binding protein 3	NP_006734.1//RNA-binding protein 3 [Homo sapiens]	4
339122	4457	3.23	4.12	0.35111	0.037571	*	0.0126731	RAB43	GO:0045335//phagocytic vesicle;GO:0070062//extracellular exosome;GO:0005768//endosome;GO:0032588//trans-Golgi network membrane;GO:0005794//Golgi apparatus;GO:0030670//phagocytic vesicle membrane	GO:0005525//GTP binding;GO:0003924//GTPase activity	GO:0035526//retrograde transport, plasma membrane to Golgi;GO:0090382//phagosome maturation;GO:1901998//toxin transport;GO:0019068//virion assembly;GO:0007030//Golgi organization	K07930//Ras-related protein Rab-43	NP_001191816.1//ras-related protein Rab-43 isoform b [Homo sapiens];NP_940892.1//ras-related protein Rab-43 isoform a [Homo sapiens];XP_011806097.1//PREDICTED: ras-related protein Rab-43 [Colobus angolensis palliatus]	1//3;2//1
27336	2818	49.8	46.26	-0.10638	0.0374794	*	0.0126375	HTATSF1	GO:0005684//U2-type spliceosomal complex;GO:0005634//nucleus;GO:0005654//nucleoplasm;GO:0005686//U2 snRNP	GO:0003723//RNA binding	GO:0032784//regulation of DNA-templated transcription, elongation;GO:0006357//regulation of transcription from RNA polymerase II promoter;GO:0019079//viral genome replication;GO:0000398//mRNA splicing, via spliceosome;GO:0006351//transcription, DNA-templated	K13093//HIV Tat-specific factor 1	NP_055315.2//HIV Tat-specific factor 1 [Homo sapiens]	1//3;4
51652	3194	20.69	18.5	-0.161408	0.0374165	*	0.012614	CHMP3	GO:0070062//extracellular exosome;GO:0005770//late endosome;GO:0005829//cytosol;GO:0031410//cytoplasmic vesicle;GO:0031902//late endosome membrane;GO:0005622//intracellular;GO:0000815//ESCRT III complex;GO:0005886//plasma membrane	GO:0031210//phosphatidylcholine binding;GO:0042802//identical protein binding;GO:1990381//ubiquitin-specific protease binding;GO:0042803//protein homodimerization activity	GO:0019058//viral life cycle;GO:0039702//viral budding via host ESCRT complex;GO:0050792//regulation of viral process;GO:0097352//autophagosome maturation;GO:1902188//positive regulation of viral release from host cell;GO:0000920//cell separation after cytokinesis;GO:0015031//protein transport;GO:0016197//endosomal transport;GO:0051291//protein heterooligomerization;GO:1902187//negative regulatio…	K12193//charged multivesicular body protein 3	XP_007533964.2//PREDICTED: charged multivesicular body protein 3 isoform X3 [Erinaceus europaeus];XP_011712175.1//PREDICTED: charged multivesicular body protein 3 isoform X2 [Macaca nemestrina];XP_004029619.1//PREDICTED: charged multivesicular body protein 3 isoform X1 [Gorilla gorilla gorilla]	1//3;3//A2MP1;2//1
129880	3196	20.46	22.79	0.155595	0.0373505	*	0.0125894	BBS5	GO:0036064//ciliary basal body;GO:0034464//BBSome;GO:0005930//axoneme	GO:0001103//RNA polymerase II repressing transcription factor binding;GO:0032266//phosphatidylinositol-3-phosphate binding	GO:0046907//intracellular transport;GO:0060271//cilium assembly	K16748//Bardet-Biedl syndrome 5 protein	XP_021524670.1//Bardet-Biedl syndrome 5 protein homolog isoform X4 [Aotus nancymaae]	2//1
58986	3656	20.95	18.88	-0.150091	0.0373276	*	0.0125794	TMEM8A	GO:0005765//lysosomal membrane;GO:0070062//extracellular exosome;GO:0005887//integral component of plasma membrane;GO:0016021//integral component of membrane;GO:0005886//plasma membrane	GO:0102567//phospholipase A2 activity (consuming 1,2-dipalmitoylphosphatidylcholine);GO:0102568//phospholipase A2 activity consuming 1,2-dioleoylphosphatidylethanolamine);GO:0004623//phospholipase A2 activity	NA	K22020//mucin-19	NP_067082.2//transmembrane protein 8A precursor [Homo sapiens]	2//1
10154	7346	1.63	2.07	0.344759	0.0371652	*	0.0125224	PLXNC1	GO:0016020//membrane;GO:0016021//integral component of membrane;GO:0005886//plasma membrane	GO:0017154//semaphorin receptor activity;GO:0005102//receptor binding	GO:0043087//regulation of GTPase activity;GO:0007155//cell adhesion;GO:0007162//negative regulation of cell adhesion;GO:0050772//positive regulation of axonogenesis;GO:0008360//regulation of cell shape	K06572//plexin C	NP_005752.1//plexin-C1 precursor [Homo sapiens]	2//1
284161	3108	3.01	3.93	0.384766	0.0370529	*	0.0124822	GDPD1	GO:0016020//membrane;GO:0016021//integral component of membrane;GO:0048471//perinuclear region of cytoplasm	GO:0004622//lysophospholipase activity;GO:0046872//metal ion binding;GO:0008081//phosphoric diester hydrolase activity;GO:0047391//alkylglycerophosphoethanolamine phosphodiesterase activity	GO:0006644//phospholipid metabolic process;GO:0070291//N-acylethanolamine metabolic process	K17985//activating molecule in BECN1-regulated autophagy protein 1;K19179//glycerophosphoinositol glycerophosphodiesterase [EC:3.1.4.44];K01064//wingless-type MMTV integration site family, member 9;K18734//protein SMG8	XP_004747327.2//PREDICTED: glycerophosphodiester phosphodiesterase domain-containing protein 1 [Mustela putorius furo];NP_001159465.1//glycerophosphodiester phosphodiesterase domain-containing protein 1 isoform 3 [Homo sapiens]	1//3;3//A2MP1
5365	6211	1.19	1.6	0.42711	0.0370185	*	0.0124683	PLXNB3	GO:0009986//cell surface;GO:0016021//integral component of membrane;GO:0005886//plasma membrane	GO:0017154//semaphorin receptor activity;GO:0019904//protein domain specific binding;GO:0051022//Rho GDP-dissociation inhibitor binding;GO:0098632//cell-cell adhesion mediator activity	GO:0048675//axon extension;GO:0007162//negative regulation of cell adhesion;GO:0010976//positive regulation of neuron projection development;GO:0050772//positive regulation of axonogenesis;GO:0010593//negative regulation of lamellipodium assembly;GO:0030336//negative regulation of cell migration;GO:0008360//regulation of cell shape;GO:0060326//cell chemotaxis;GO:0007156//homophilic cell adhesion …	K06821//plexin B	NP_005384.2//plexin-B3 isoform 1 precursor [Homo sapiens];NP_001156729.1//plexin-B3 isoform 2 [Homo sapiens]	1//3;2//1
140733	4932	0.21	0.44	1.06711	0.0369583	*	0.0124435	MACROD2	GO:0005634//nucleus;GO:0005730//nucleolus;GO:0005813//centrosome	GO:0019213//deacetylase activity;GO:0016798//hydrolase activity, acting on glycosyl bonds	GO:0051725//protein de-ADP-ribosylation;GO:0042278//purine nucleoside metabolic process;GO:0006974//cellular response to DNA damage stimulus;GO:0007420//brain development	K15261//poly [ADP-ribose] polymerase 10/14/15 [EC:2.4.2.30];K19538//retinitis pigmentosa 1;K19607//X-linked retinitis pigmentosa GTPase regulator;K15212//TATA box-binding protein-associated factor RNA polymerase I subunit A	NP_001338590.1//O-acetyl-ADP-ribose deacetylase MACROD2 isoform 3 [Homo sapiens];NP_542407.2//O-acetyl-ADP-ribose deacetylase MACROD2 isoform 1 [Homo sapiens];NP_001338592.1//O-acetyl-ADP-ribose deacetylase MACROD2 isoform 4 [Homo sapiens]	1//3;5
55	2709	0.36	0.88	1.28951	0.0369515	*	0.0124435	ACPP	GO:0005765//lysosomal membrane;GO:0070062//extracellular exosome;GO:0005634//nucleus;GO:0005615//extracellular space;GO:0005622//intracellular;GO:0030175//filopodium;GO:0035577//azurophil granule membrane;GO:0012506//vesicle membrane;GO:0016021//integral component of membrane;GO:0005886//plasma membrane	GO:0052642//lysophosphatidic acid phosphatase activity;GO:0008253//5'-nucleotidase activity;GO:0042802//identical protein binding;GO:0003993//acid phosphatase activity;GO:0042131//thiamine phosphate phosphatase activity;GO:0042803//protein homodimerization activity;GO:0016791//phosphatase activity	GO:0060168//positive regulation of adenosine receptor signaling pathway;GO:0051289//protein homotetramerization;GO:0009117//nucleotide metabolic process;GO:0046085//adenosine metabolic process;GO:0051930//regulation of sensory perception of pain;GO:0043312//neutrophil degranulation;GO:0006144//purine nucleobase metabolic process;GO:0006772//thiamine metabolic process;GO:0016311//dephosphorylation	K19283//prostatic aicd phosphatase [EC:3.1.3.2 3.1.3.5]	NP_001278966.1//prostatic acid phosphatase isoform 3 [Homo sapiens];NP_001127666.1//prostatic acid phosphatase isoform TM-PAP precursor [Homo sapiens];XP_009237595.1//PREDICTED: prostatic acid phosphatase isoform X1 [Pongo abelii]	4;1//3
8453	4241	11.22	9.82	-0.192278	0.0369416	*	0.0124355	CUL2	GO:0005654//nucleoplasm;GO:0031462//Cul2-RING ubiquitin ligase complex;GO:0005730//nucleolus;GO:0030891//VCB complex;GO:0005829//cytosol;GO:0031461//cullin-RING ubiquitin ligase complex	GO:0031625//ubiquitin protein ligase binding;GO:0032403//protein complex binding	GO:0043687//post-translational protein modification;GO:0016567//protein ubiquitination;GO:0016032//viral process;GO:0042787//protein ubiquitination involved in ubiquitin-dependent protein catabolic process;GO:0007050//cell cycle arrest;GO:0006511//ubiquitin-dependent protein catabolic process;GO:0000082//G1/S transition of mitotic cell cycle;GO:0061418//regulation of transcription from RNA polyme…	K03870//cullin 2	XP_005565013.1//PREDICTED: cullin-2 isoform X1 [Macaca fascicularis];XP_021798859.1//cullin-2 isoform X2 [Papio anubis];XP_005565012.1//PREDICTED: cullin-2 isoform X2 [Macaca fascicularis];NP_001311304.1//cullin-2 isoform d [Homo sapiens];NP_001185707.1//cullin-2 isoform a [Homo sapiens];XP_017390840.1//PREDICTED: cullin-2 isoform X1 [Cebus capucinus imitator]	1//3;3//A2MP1
8520	1682	56.65	51.58	-0.135264	0.0369385	*	0.0124322	HAT1	GO:0005634//nucleus;GO:0000781//chromosome, telomeric region	GO:0004402//histone acetyltransferase activity	GO:0006348//chromatin silencing at telomere	K11303//histone acetyltransferase 1 [EC:2.3.1.48]	XP_001146318.3//PREDICTED: histone acetyltransferase type B catalytic subunit isoform X1 [Pan troglodytes]	3//A2MP1
8703	2424	30.15	27.06	-0.155996	0.0369156	*	0.0124222	B4GALT3	NA	NA	NA	K07968//beta-1,4-galactosyltransferase 3 [EC:2.4.1.90 2.4.1.38 2.4.1.-]	XP_012305040.1//beta-1,4-galactosyltransferase 3 isoform X1 [Aotus nancymaae];XP_011812971.1//PREDICTED: beta-1,4-galactosyltransferase 3 [Colobus angolensis palliatus]	1//3;3//A2MP1
9203	5090	14.42	16.23	0.170592	0.0368828	*	0.0124089	ZMYM3	GO:0005654//nucleoplasm;GO:0005737//cytoplasm	GO:0000981//RNA polymerase II transcription factor activity, sequence-specific DNA binding;GO:0003677//DNA binding;GO:0008270//zinc ion binding	GO:0007275//multicellular organism development;GO:0007010//cytoskeleton organization;GO:0022604//regulation of cell morphogenesis	K06236//collagen, type I, alpha;K13908//mucin-5B;K19492//doublesex- and mab-3-related transcription factor 6;K12822//RNA-binding protein 25	NP_001164633.1//zinc finger MYM-type protein 3 isoform 2 [Homo sapiens];XP_011798480.1//PREDICTED: zinc finger MYM-type protein 3 isoform X1 [Colobus angolensis palliatus]	1//3;3//A2MP1;2//1
3069	5853	95.08	92.37	-0.0417175	0.036637	*	0.0123239	HDLBP	GO:0005634//nucleus;GO:0034364//high-density lipoprotein particle;GO:0005829//cytosol;GO:0005886//plasma membrane	GO:0008289//lipid binding;GO:0003723//RNA binding;GO:0045296//cadherin binding	GO:0008203//cholesterol metabolic process;GO:0006869//lipid transport;GO:0034384//high-density lipoprotein particle clearance	K18756//protein bicaudal C	NP_001230829.1//vigilin isoform b [Homo sapiens];NP_001307896.1//vigilin isoform c [Homo sapiens];XP_012354730.1//PREDICTED: vigilin isoform X1 [Nomascus leucogenys]	4;1//3;2//1;5
2879	939	378.41	360.7	-0.0691508	0.0365169	*	0.0122812	GPX4	GO:0070062//extracellular exosome;GO:0005634//nucleus;GO:0005654//nucleoplasm;GO:0043234//protein complex;GO:0005829//cytosol;GO:0005739//mitochondrion	GO:0047066//phospholipid-hydroperoxide glutathione peroxidase activity;GO:0042802//identical protein binding;GO:0004602//glutathione peroxidase activity	GO:0006979//response to oxidative stress;GO:0051258//protein polymerization;GO:0019372//lipoxygenase pathway;GO:0006644//phospholipid metabolic process;GO:0007275//multicellular organism development;GO:0055114//oxidation-reduction process	K05361//phospholipid-hydroperoxide glutathione peroxidase [EC:1.11.1.12]	XP_007992765.1//PREDICTED: LOW QUALITY PROTEIN: phospholipid hydroperoxide glutathione peroxidase, mitochondrial [Chlorocebus sabaeus];CAA50793.1//phospholipid hydroperoxide glutathione peroxidase [Homo sapiens];NP_001034936.1//phospholipid hydroperoxide glutathione peroxidase, mitochondrial isoform B precursor [Homo sapiens]	4;3//A2MP1;2//1
983	1912	43.44	39.27	-0.145597	0.0365141	*	0.012278	CDK1	GO:0005759//mitochondrial matrix;GO:0016020//membrane;GO:0070062//extracellular exosome;GO:0072686//mitotic spindle;GO:0000784//nuclear chromosome, telomeric region;GO:0005634//nucleus;GO:0097125//cyclin B1-CDK1 complex;GO:0005813//centrosome;GO:0030496//midbody;GO:0000307//cyclin-dependent protein kinase holoenzyme complex;GO:0005829//cytosol;GO:0016021//integral component of membrane;GO:0005739…	GO:0005524//ATP binding;GO:0008353//RNA polymerase II carboxy-terminal domain kinase activity;GO:0035173//histone kinase activity;GO:0004693//cyclin-dependent protein serine/threonine kinase activity;GO:0004674//protein serine/threonine kinase activity;GO:0003682//chromatin binding;GO:0004672//protein kinase activity;GO:0097472//cyclin-dependent protein kinase activity;GO:0030544//Hsp70 protein b…	GO:0031100//animal organ regeneration;GO:0007095//mitotic G2 DNA damage checkpoint;GO:0034501//protein localization to kinetochore;GO:0008283//cell proliferation;GO:0090166//Golgi disassembly;GO:1905448//positive regulation of mitochondrial ATP synthesis coupled electron transport;GO:1900182//positive regulation of protein localization to nucleus;GO:0000187//activation of MAPK activity;GO:0043066…	K02087//cyclin-dependent kinase 1 [EC:2.7.11.22 2.7.11.23]	NP_203698.1//cyclin-dependent kinase 1 isoform 2 [Homo sapiens];NP_001163877.1//cyclin-dependent kinase 1 isoform 4 [Homo sapiens];XP_014394214.1//PREDICTED: cyclin-dependent kinase 1 isoform X1 [Myotis brandtii]	1//3;4
6335	9771	0.01	0.04	2	0.0364765	*	0.0122472	SCN9A	GO:0042995//cell projection;GO:0005887//integral component of plasma membrane;GO:0001518//voltage-gated sodium channel complex	GO:0005248//voltage-gated sodium channel activity;GO:0031402//sodium ion binding	GO:0035725//sodium ion transmembrane transport;GO:0009636//response to toxic substance;GO:0006954//inflammatory response;GO:0048266//behavioral response to pain;GO:0086010//membrane depolarization during action potential;GO:0019228//neuronal action potential;GO:0009791//post-embryonic development;GO:0019233//sensory perception of pain;GO:0006814//sodium ion transport	K04841//voltage-gated sodium channel type IX alpha	NP_002968.1//sodium channel protein type 9 subunit alpha [Homo sapiens]	3//A2MP1
51725	5722	0.01	0.08	3	0.0364697	*	0.0122472	FBXO40	GO:0005829//cytosol;GO:0005737//cytoplasm	GO:0061630//ubiquitin protein ligase activity;GO:0008270//zinc ion binding;GO:0004842//ubiquitin-protein transferase activity	GO:0043687//post-translational protein modification;GO:0042692//muscle cell differentiation;GO:0000209//protein polyubiquitination	K10315//F-box protein 40	NP_057382.2//F-box only protein 40 [Homo sapiens]	3//A2MP1
84188	5292	0.01	0.07	2.80735	0.036463	*	0.0122472	FAR1	GO:0005779//integral component of peroxisomal membrane;GO:0005777//peroxisome	GO:0080019//fatty-acyl-CoA reductase (alcohol-forming) activity;GO:0102965//alcohol-forming fatty acyl-CoA reductase activity	GO:0008611//ether lipid biosynthetic process;GO:0035336//long-chain fatty-acyl-CoA metabolic process;GO:0010025//wax biosynthetic process;GO:0046474//glycerophospholipid biosynthetic process	K13356//alcohol-forming fatty acyl-CoA reductase [EC:1.2.1.84]	XP_012636183.1//fatty acyl-CoA reductase 1 isoform X4 [Microcebus murinus]	5
8988	787	0.01	0.52	5.70044	0.0364562	*	0.0122472	HSPB3	GO:0005634//nucleus;GO:0016607//nuclear speck;GO:0005737//cytoplasm	NA	GO:0006986//response to unfolded protein	K09544//heat shock protein beta-3	XP_003925911.1//PREDICTED: heat shock protein beta-3 [Saimiri boliviensis boliviensis]	2//1
90139	4242	0.01	0.09	3.16993	0.0364495	*	0.0122472	TSPAN18	GO:0016021//integral component of membrane	NA	NA	K17353//tetraspanin-18	XP_009458554.1//PREDICTED: tetraspanin-18 isoform X1 [Pan troglodytes]	4
6670	6086	12.11	13.44	0.150334	0.0364436	*	0.0122339	SP3	GO:0017053//transcriptional repressor complex;GO:0016605//PML body;GO:0005634//nucleus;GO:0005654//nucleoplasm	GO:0000981//RNA polymerase II transcription factor activity, sequence-specific DNA binding;GO:0046872//metal ion binding;GO:0000979//RNA polymerase II core promoter sequence-specific DNA binding;GO:0000977//RNA polymerase II regulatory region sequence-specific DNA binding;GO:0003682//chromatin binding;GO:0000987//proximal promoter sequence-specific DNA binding;GO:0003700//DNA binding transcriptio…	GO:0030324//lung development;GO:0016925//protein sumoylation;GO:0030219//megakaryocyte differentiation;GO:0001829//trophectodermal cell differentiation;GO:0006355//regulation of transcription, DNA-templated;GO:0001503//ossification;GO:0045893//positive regulation of transcription, DNA-templated;GO:0001892//embryonic placenta development;GO:0060136//embryonic process involved in female pregnancy;G…	K09193//transcription factor Sp3	NP_003102.1//transcription factor Sp3 isoform 1 [Homo sapiens];NP_001166183.1//transcription factor Sp3 isoform 3 [Homo sapiens]	4;1//3
54657	2374	0.01	0.19	4.24793	0.0364427	*	0.0122472	UGT1A4	GO:0043231//intracellular membrane-bounded organelle;GO:0005783//endoplasmic reticulum;GO:0016021//integral component of membrane;GO:0005789//endoplasmic reticulum membrane	GO:0046982//protein heterodimerization activity;GO:0015020//glucuronosyltransferase activity;GO:0001972//retinoic acid binding;GO:0042803//protein homodimerization activity;GO:0019899//enzyme binding	GO:2001030//negative regulation of cellular glucuronidation;GO:0008152//metabolic process;GO:0052697//xenobiotic glucuronidation;GO:0042167//heme catabolic process;GO:0042573//retinoic acid metabolic process;GO:0052695//cellular glucuronidation;GO:0045922//negative regulation of fatty acid metabolic process;GO:0006789//bilirubin conjugation;GO:1904224//negative regulation of glucuronosyltransfera…	K00699//glucuronosyltransferase [EC:2.4.1.17]	NP_009051.1//UDP-glucuronosyltransferase 1-4 precursor [Homo sapiens]	2//1
4858	7673	0.01	0.05	2.32193	0.036436	*	0.0122472	NOVA2	GO:0005634//nucleus	GO:0003723//RNA binding	GO:0000398//mRNA splicing, via spliceosome;GO:0051252//regulation of RNA metabolic process	K14944//RNA-binding protein Nova	EAW57397.1//neuro-oncological ventral antigen 2 [Homo sapiens]	3//A2MP1
4922	1256	0.01	0.32	5	0.0364293	*	0.0122472	NTS	GO:0030133//transport vesicle;GO:0005576//extracellular region;GO:0043679//axon terminus	GO:0005184//neuropeptide hormone activity	GO:0061844//antimicrobial humoral immune response mediated by antimicrobial peptide;GO:0007165//signal transduction;GO:0050880//regulation of blood vessel size;GO:0031640//killing of cells of other organism	K05235//neurotensin	NP_006174.1//neurotensin/neuromedin N preproprotein [Homo sapiens]	4
8451	5102	17.08	14.62	-0.224365	0.0364056	*	0.0122166	CUL4A	GO:0080008//Cul4-RING E3 ubiquitin ligase complex;GO:0005654//nucleoplasm;GO:0031464//Cul4A-RING E3 ubiquitin ligase complex	GO:0031625//ubiquitin protein ligase binding	GO:0043687//post-translational protein modification;GO:0006283//transcription-coupled nucleotide-excision repair;GO:0016567//protein ubiquitination;GO:0035019//somatic stem cell population maintenance;GO:0006296//nucleotide-excision repair, DNA incision, 5'-to lesion;GO:0006295//nucleotide-excision repair, DNA incision, 3'-to lesion;GO:0000717//nucleotide-excision repair, DNA duplex unwinding;GO:…	K10609//cullin 4	XP_006981365.1//PREDICTED: cullin-4A [Peromyscus maniculatus bairdii];NP_001341872.1//cullin-4A isoform 5 [Homo sapiens];XP_011913492.1//PREDICTED: cullin-4A isoform X1 [Cercocebus atys]	1//3;3//A2MP1;2//1
79098	5316	0.16	0.36	1.16993	0.0363997	*	0.0122169	C1orf116	GO:0070062//extracellular exosome;GO:0005829//cytosol;GO:0005886//plasma membrane;GO:0005737//cytoplasm	NA	NA	K19941//synapsin;K16882//protein piccolo	XP_003308761.2//PREDICTED: specifically androgen-regulated gene protein isoform X2 [Pan troglodytes];XP_001166144.2//PREDICTED: specifically androgen-regulated gene protein isoform X1 [Pan troglodytes]	1//3;5
90701	835	32.99	27.4	-0.267853	0.0362759	*	0.0121709	SEC11C	GO:0016021//integral component of membrane;GO:0005789//endoplasmic reticulum membrane	GO:0008236//serine-type peptidase activity	GO:0006465//signal peptide processing	K13280//signal peptidase I [EC:3.4.21.89]	XP_020743746.1//signal peptidase complex catalytic subunit SEC11C isoform X2 [Odocoileus virginianus texanus];XP_003121761.3//LOW QUALITY PROTEIN: signal peptidase complex catalytic subunit SEC11C [Sus scrofa]	1//3;3//A2MP1
10600	2987	20.3	18.03	-0.17108	0.0362051	*	0.0121449	USP16	GO:0005634//nucleus;GO:0005654//nucleoplasm;GO:0005737//cytoplasm	GO:0042393//histone binding;GO:0043130//ubiquitin binding;GO:0004843//thiol-dependent ubiquitin-specific protease activity;GO:0003713//transcription coactivator activity;GO:0004197//cysteine-type endopeptidase activity;GO:0008270//zinc ion binding;GO:0036459//thiol-dependent ubiquitinyl hydrolase activity	GO:0000278//mitotic cell cycle;GO:0051289//protein homotetramerization;GO:0016578//histone deubiquitination;GO:0006351//transcription, DNA-templated;GO:0045893//positive regulation of transcription, DNA-templated;GO:0035522//monoubiquitinated histone H2A deubiquitination;GO:0006357//regulation of transcription from RNA polymerase II promoter;GO:0070537//histone H2A K63-linked deubiquitination;GO:…	K11844//ubiquitin carboxyl-terminal hydrolase 16/45 [EC:3.4.19.12]	NP_001001992.1//ubiquitin carboxyl-terminal hydrolase 16 isoform b [Homo sapiens];NP_006438.1//ubiquitin carboxyl-terminal hydrolase 16 isoform a [Homo sapiens]	1//3;2//1
9739	6535	8.98	7.97	-0.172136	0.0362021	*	0.0121416	SETD1A	GO:0048188//Set1C/COMPASS complex;GO:0016607//nuclear speck;GO:0005719//nuclear euchromatin	GO:0003723//RNA binding;GO:0042800//histone methyltransferase activity (H3-K4 specific);GO:0008134//transcription factor binding;GO:1990188//euchromatin binding;GO:0008013//beta-catenin binding	GO:1902275//regulation of chromatin organization;GO:2000179//positive regulation of neural precursor cell proliferation;GO:2000648//positive regulation of stem cell proliferation;GO:0019827//stem cell population maintenance;GO:0045646//regulation of erythrocyte differentiation;GO:1902036//regulation of hematopoietic stem cell differentiation;GO:0010628//positive regulation of gene expression	K11422//histone-lysine N-methyltransferase SETD1 [EC:2.1.1.43]	XP_016785209.1//PREDICTED: histone-lysine N-methyltransferase SETD1A isoform X1 [Pan troglodytes]	2//1
6902	685	178.81	164.35	-0.121656	0.0361207	*	0.0121121	TBCA	GO:0070062//extracellular exosome;GO:0005730//nucleolus;GO:0005874//microtubule;GO:0015630//microtubule cytoskeleton;GO:0005737//cytoplasm	GO:0003723//RNA binding;GO:0048487//beta-tubulin binding;GO:0051087//chaperone binding	GO:0006457//protein folding;GO:0007021//tubulin complex assembly;GO:0007023//post-chaperonin tubulin folding pathway	K17292//tubulin-specific chaperone A	XP_011944618.1//PREDICTED: tubulin-specific chaperone A [Cercocebus atys];NP_001284667.1//tubulin-specific chaperone A isoform 1 [Homo sapiens]	1//3;2//1
7637	7056	5.53	6.35	0.199477	0.0360935	*	0.0121007	ZNF84	GO:0005634//nucleus	GO:0046872//metal ion binding;GO:0003677//DNA binding;GO:0008270//zinc ion binding;GO:0003676//nucleic acid binding	GO:0048008//platelet-derived growth factor receptor signaling pathway;GO:0001822//kidney development;GO:0006355//regulation of transcription, DNA-templated;GO:0006351//transcription, DNA-templated;GO:0048745//smooth muscle tissue development;GO:0014909//smooth muscle cell migration;GO:0035264//multicellular organism growth;GO:0006807//nitrogen compound metabolic process;GO:0009791//post-embryonic…	K09228//KRAB domain-containing zinc finger protein	NP_001127531.1//zinc finger protein 84 [Pongo abelii]	1//3;2//1;5
1124	2989	13.91	16.1	0.210938	0.0360892	*	0.012097	CHN2	GO:0016020//membrane;GO:0005829//cytosol;GO:0005622//intracellular;GO:0005737//cytoplasm	GO:0005070//SH3/SH2 adaptor activity;GO:0046872//metal ion binding;GO:0005096//GTPase activator activity	GO:0043087//regulation of GTPase activity;GO:0035556//intracellular signal transduction;GO:0051056//regulation of small GTPase mediated signal transduction	K20630//chimaerin	NP_001280010.1//beta-chimaerin isoform 14 [Homo sapiens];NP_001280004.1//beta-chimaerin isoform 8 [Homo sapiens];NP_001280000.1//beta-chimaerin isoform 5 [Homo sapiens];NP_001279998.1//beta-chimaerin isoform 3 [Homo sapiens];NP_001280002.1//beta-chimaerin isoform 7 [Homo sapiens];EHH17412.1//hypothetical protein EGK_13814 [Macaca mulatta];XP_011937965.1//PREDICTED: LOW QUALITY PROTEIN: beta-chima…	1//3;3//A2MP1;2//1
7994	9210	6.91	7.76	0.167371	0.0359865	*	0.0120603	KAT6A	GO:0016605//PML body;GO:0005634//nucleus;GO:0005654//nucleoplasm;GO:0016607//nuclear speck;GO:0070776//MOZ/MORF histone acetyltransferase complex;GO:0005730//nucleolus;GO:0005829//cytosol;GO:0000786//nucleosome	GO:0046872//metal ion binding;GO:0003677//DNA binding;GO:0003713//transcription coactivator activity;GO:0004402//histone acetyltransferase activity;GO:0008270//zinc ion binding;GO:0008134//transcription factor binding;GO:0016407//acetyltransferase activity	GO:0045892//negative regulation of transcription, DNA-templated;GO:0048513//animal organ development;GO:0006323//DNA packaging;GO:0006355//regulation of transcription, DNA-templated;GO:0006334//nucleosome assembly;GO:0030099//myeloid cell differentiation;GO:0006351//transcription, DNA-templated;GO:0016573//histone acetylation;GO:0006473//protein acetylation;GO:0045893//positive regulation of tran…	K11305//histone acetyltransferase MYST3 [EC:2.3.1.48]	NP_001292807.1//histone acetyltransferase KAT6A isoform 2 [Homo sapiens];NP_006757.2//histone acetyltransferase KAT6A isoform 1 [Homo sapiens]	4;1//3
1456	4368	9.81	11.22	0.193748	0.0359517	*	0.0120464	CSNK1G3	GO:0005634//nucleus;GO:0005737//cytoplasm	GO:0004674//protein serine/threonine kinase activity;GO:0005524//ATP binding;GO:0004672//protein kinase activity	GO:0007165//signal transduction;GO:0018105//peptidyl-serine phosphorylation;GO:0006464//cellular protein modification process;GO:0016055//Wnt signaling pathway;GO:0006897//endocytosis;GO:0008360//regulation of cell shape	K08958//casein kinase 1, gamma [EC:2.7.11.1]	ERE84674.1//casein kinase I isoform gamma-3-like protein [Cricetulus griseus];ERE84675.1//casein kinase I isoform gamma-3-like protein [Cricetulus griseus];XP_016864554.1//PREDICTED: casein kinase I isoform X7 [Homo sapiens];XP_016864553.1//PREDICTED: casein kinase I isoform X6 [Homo sapiens]	1//3;4;3//A2MP1;2//1
8192	1194	52.11	46.31	-0.170236	0.0358382	*	0.0120062	CLPP	GO:0005759//mitochondrial matrix;GO:0005739//mitochondrion;GO:0009368//endopeptidase Clp complex	GO:0004252//serine-type endopeptidase activity;GO:0008233//peptidase activity;GO:0042802//identical protein binding	GO:0051603//proteolysis involved in cellular protein catabolic process;GO:0051260//protein homooligomerization	K01358//ATP-dependent Clp protease, protease subunit [EC:3.4.21.92]	NP_006003.1//ATP-dependent Clp protease proteolytic subunit, mitochondrial precursor [Homo sapiens]	2//1
29097	1319	42.47	48.11	0.179893	0.0357536	*	0.0119756	CNIH4	GO:0005783//endoplasmic reticulum;GO:0016021//integral component of membrane;GO:0005793//endoplasmic reticulum-Golgi intermediate compartment	GO:0031730//CCR5 chemokine receptor binding	GO:0006810//transport;GO:0006888//ER to Golgi vesicle-mediated transport;GO:0015031//protein transport	K20368//protein cornichon	NP_001264126.1//protein cornichon homolog 4 isoform 2 [Homo sapiens];NP_054903.1//protein cornichon homolog 4 isoform 1 [Homo sapiens];NP_001264127.1//protein cornichon homolog 4 isoform 3 [Homo sapiens];XP_008579571.1//PREDICTED: protein cornichon homolog 4 isoform X1 [Galeopterus variegatus]	1//3;3//A2MP1
378708	1243	9.78	7.41	-0.400361	0.0357121	*	0.0119595	CENPS	GO:0000776//kinetochore;GO:0043240//Fanconi anaemia nuclear complex;GO:0071821//FANCM-MHF complex	GO:0003682//chromatin binding;GO:0046982//protein heterodimerization activity;GO:0003690//double-stranded DNA binding	GO:0000712//resolution of meiotic recombination intermediates;GO:0006281//DNA repair;GO:0031297//replication fork processing;GO:0051382//kinetochore assembly	K11511//centromere protein S	XP_003274282.1//PREDICTED: centromere protein S [Nomascus leucogenys]	2//1
2115	6787	5.27	6.18	0.229804	0.0356631	*	0.0119409	ETV1	GO:0005634//nucleus	GO:0000981//RNA polymerase II transcription factor activity, sequence-specific DNA binding;GO:0000978//RNA polymerase II proximal promoter sequence-specific DNA binding;GO:0043565//sequence-specific DNA binding;GO:0001077//transcriptional activator activity, RNA polymerase II proximal promoter sequence-specific DNA binding;GO:0003700//DNA binding transcription factor activity	GO:0006357//regulation of transcription from RNA polymerase II promoter;GO:0030154//cell differentiation;GO:0045944//positive regulation of transcription from RNA polymerase II promoter;GO:0007517//muscle organ development;GO:0048935//peripheral nervous system neuron development;GO:0007638//mechanosensory behavior;GO:0007411//axon guidance;GO:0006366//transcription from RNA polymerase II promoter	K09431//ets translocation variant 1	NP_001156620.1//ETS translocation variant 1 isoform c [Homo sapiens];NP_001156624.1//ETS translocation variant 1 isoform f [Homo sapiens];BAD92439.1//ets variant gene 1 variant, partial [Homo sapiens];NP_001156622.1//ETS translocation variant 1 isoform d [Homo sapiens];NP_001156623.1//ETS translocation variant 1 isoform e [Homo sapiens];NP_004947.2//ETS translocation variant 1 isoform a [Homo sap…	4;1//3
9920	6717	4.44	3.74	-0.247521	0.0356401	*	0.0119288	KBTBD11	GO:0031463//Cul3-RING ubiquitin ligase complex	NA	GO:0016567//protein ubiquitination	K10476//kelch repeat and BTB domain-containing protein 11	NP_055682.1//kelch repeat and BTB domain-containing protein 11 [Homo sapiens]	2//1
8634	2597	15.6	13.47	-0.211796	0.0356371	*	0.01193	RTCA	GO:0005634//nucleus;GO:0005654//nucleoplasm	GO:0003723//RNA binding;GO:0005524//ATP binding;GO:0003963//RNA-3'-phosphate cyclase activity	GO:0006396//RNA processing	K01974//RNA 3'-terminal phosphate cyclase (ATP) [EC:6.5.1.4]	NP_001124313.1//RNA 3'-terminal phosphate cyclase isoform a [Homo sapiens];NP_003720.1//RNA 3'-terminal phosphate cyclase isoform b [Homo sapiens]	1//3;3//A2MP1
25992	8190	0.23	0.41	0.83399	0.0355566	*	0.0118986	SNED1	GO:0070062//extracellular exosome	GO:0005509//calcium ion binding	GO:0007160//cell-matrix adhesion	K02599//Notch 1	NP_001073906.1//sushi, nidogen and EGF-like domain-containing protein 1 precursor [Homo sapiens]	2//1
2002	2705	62.15	59.78	-0.0560915	0.0354159	*	0.0118493	ELK1	NA	NA	NA	K04375//ETS domain-containing protein Elk-1	BAD92284.1//ELK1, member of ETS oncogene family variant, partial [Homo sapiens];AAH48296.1//ELK1, member of ETS oncogene family, partial [Homo sapiens];ELV11927.1//ETS domain-containing protein Elk-1 [Tupaia chinensis]	1//3;4;2//1
51093	2021	13.6	16.2	0.252387	0.0353924	*	0.0118392	RRNAD1	GO:0016021//integral component of membrane	GO:0000179//rRNA (adenine-N6,N6-)-dimethyltransferase activity	NA	K10592//E3 ubiquitin-protein ligase HUWE1 [EC:2.3.2.26];K19776	NP_001136032.1//protein RRNAD1 isoform 2 [Homo sapiens];NP_057081.3//protein RRNAD1 isoform 1 [Homo sapiens]	1//3;3//A2MP1
391	1332	36.56	31.98	-0.193096	0.0353679	*	0.0118289	RHOG	NA	NA	NA	K07863//Ras homolog gene family, member G	XP_011900460.1//PREDICTED: rho-related GTP-binding protein RhoG isoform X1 [Cercocebus atys]	3//A2MP1
5630	1833	0.31	0.8	1.36773	0.0353263	*	0.0118127	PRPH	GO:0016020//membrane;GO:0070062//extracellular exosome;GO:0005882//intermediate filament;GO:0045098//type III intermediate filament	GO:0005198//structural molecule activity	NA	K07607//peripherin	XP_012296710.1//peripherin isoform X2 [Aotus nancymaae]	3//A2MP1
9013	3885	12.13	13.82	0.188178	0.0353193	*	0.0118082	TAF1C	GO:0005654//nucleoplasm;GO:0005730//nucleolus;GO:0001650//fibrillar center;GO:0000120//RNA polymerase I transcription factor complex	GO:0001164//RNA polymerase I CORE element sequence-specific DNA binding	GO:0006363//termination of RNA polymerase I transcription;GO:0006362//transcription elongation from RNA polymerase I promoter;GO:0045815//positive regulation of gene expression, epigenetic;GO:0006361//transcription initiation from RNA polymerase I promoter;GO:0006360//transcription from RNA polymerase I promoter;GO:0006356//regulation of transcription from RNA polymerase I promoter;GO:0006366//tr…	K15214//TATA box-binding protein-associated factor RNA polymerase I subunit C	NP_647610.2//TATA box-binding protein-associated factor RNA polymerase I subunit C isoform 2 [Homo sapiens];NP_005670.3//TATA box-binding protein-associated factor RNA polymerase I subunit C isoform 1 [Homo sapiens];XP_016879336.1//PREDICTED: TATA box-binding protein-associated factor RNA polymerase I subunit C isoform X6 [Homo sapiens];NP_001230085.1//TATA box-binding protein-associated factor R…	1//3;3//A2MP1;2//1
5991	8100	0.52	0.76	0.547488	0.0353135	*	0.0118041	RFX3	GO:0005634//nucleus;GO:0005667//transcription factor complex;GO:0000790//nuclear chromatin	GO:0000978//RNA polymerase II proximal promoter sequence-specific DNA binding;GO:0003677//DNA binding;GO:0043565//sequence-specific DNA binding;GO:0044212//transcription regulatory region DNA binding;GO:0003700//DNA binding transcription factor activity;GO:0003705//transcription factor activity, RNA polymerase II distal enhancer sequence-specific binding	GO:0045892//negative regulation of transcription, DNA-templated;GO:0006355//regulation of transcription, DNA-templated;GO:0060287//epithelial cilium movement involved in determination of left/right asymmetry;GO:0006351//transcription, DNA-templated;GO:0031018//endocrine pancreas development;GO:0003309//type B pancreatic cell differentiation;GO:0050796//regulation of insulin secretion;GO:0045893//…	K09173//regulatory factor X 1/2/3	XP_018889665.1//PREDICTED: transcription factor RFX3 isoform X2 [Gorilla gorilla gorilla];NP_001269046.1//transcription factor RFX3 isoform c [Homo sapiens];NP_002910.1//transcription factor RFX3 isoform a [Homo sapiens];XP_012592972.1//transcription factor RFX3 isoform X2 [Microcebus murinus]	1//3;3//A2MP1;2//1
26007	3799	7.22	8.3	0.201112	0.035243	*	0.0117783	TKFC	GO:0070062//extracellular exosome;GO:0005634//nucleus;GO:0005829//cytosol	GO:0046872//metal ion binding;GO:0005524//ATP binding;GO:0034012//FAD-AMP lyase (cyclizing) activity;GO:0050354//triokinase activity;GO:0004371//glycerone kinase activity	GO:0006071//glycerol metabolic process;GO:0046835//carbohydrate phosphorylation;GO:0039534//negative regulation of MDA-5 signaling pathway;GO:0061624//fructose catabolic process to hydroxyacetone phosphate and glyceraldehyde-3-phosphate;GO:0045088//regulation of innate immune response;GO:0044262//cellular carbohydrate metabolic process;GO:0045087//innate immune response	K00863//triose/dihydroxyacetone kinase / FAD-AMP lyase (cyclizing) [EC:2.7.1.28 2.7.1.29 4.6.1.15]	NP_001338906.1//triokinase/FMN cyclase isoform a [Homo sapiens];NP_001338907.1//triokinase/FMN cyclase isoform c [Homo sapiens];XP_016873009.1//PREDICTED: triokinase/FMN cyclase isoform X5 [Homo sapiens];XP_007994464.1//PREDICTED: bifunctional ATP-dependent dihydroxyacetone kinase/FAD-AMP lyase (cyclizing) isoform X1 [Chlorocebus sabaeus]	1//3;3//A2MP1
163131	8664	1.45	1.84	0.343653	0.0352148	*	0.0117667	ZNF780B	GO:0005634//nucleus	GO:0046872//metal ion binding;GO:0003677//DNA binding;GO:0003700//DNA binding transcription factor activity;GO:0003676//nucleic acid binding	GO:0006355//regulation of transcription, DNA-templated;GO:0006351//transcription, DNA-templated	K09228//KRAB domain-containing zinc finger protein	NP_001005851.1//zinc finger protein 780B [Homo sapiens]	2//1
65980	2715	19.01	16.91	-0.168882	0.0351715	*	0.0117479	BRD9	NA	GO:0070577//lysine-acetylated histone binding;GO:0003676//nucleic acid binding	GO:0006355//regulation of transcription, DNA-templated;GO:0016569//covalent chromatin modification;GO:0006351//transcription, DNA-templated	K22184//bromodomain-containing protein 9	NP_001009877.2//bromodomain-containing protein 9 isoform 2 [Homo sapiens];NP_001304880.1//bromodomain-containing protein 9 isoform 3 [Homo sapiens];XP_017705055.1//PREDICTED: bromodomain-containing protein 9 isoform X9 [Rhinopithecus bieti]	4;1//3;2//1
80039	2281	0.64	1.2	0.906891	0.0351677	*	0.0117488	FAM106A	NA	NA	NA	K02927//large subunit ribosomal protein L40e;K15696//RING finger protein 113B;K17985//activating molecule in BECN1-regulated autophagy protein 1	NP_079250.1//protein FAM106A [Homo sapiens]	2//1
11194	4673	6.56	5.54	-0.24381	0.0351628	*	0.0117428	ABCB8	GO:0005740//mitochondrial envelope;GO:0016020//membrane;GO:0005634//nucleus;GO:0005730//nucleolus;GO:0005743//mitochondrial inner membrane;GO:0016021//integral component of membrane;GO:0043190//ATP-binding cassette (ABC) transporter complex;GO:0005739//mitochondrion	GO:0005524//ATP binding;GO:0042626//ATPase activity, coupled to transmembrane movement of substances;GO:0005215//transporter activity	GO:0006810//transport	K05655//ATP-binding cassette, subfamily B (MDR/TAP), member 8	NP_001269221.1//ATP-binding cassette sub-family B member 8, mitochondrial isoform c [Homo sapiens];NP_001269220.1//ATP-binding cassette sub-family B member 8, mitochondrial isoform a [Homo sapiens];NP_009119.2//ATP-binding cassette sub-family B member 8, mitochondrial isoform b [Homo sapiens];NP_001269222.1//ATP-binding cassette sub-family B member 8, mitochondrial isoform d [Homo sapiens]	4;1//3
22829	3164	1.5	2.51	0.742725	0.0351375	*	0.0117322	NLGN4Y	GO:0098983//symmetric, GABA-ergic, inhibitory synapse;GO:0098985//asymmetric, glutamatergic, excitatory synapse;GO:0005622//intracellular;GO:0030054//cell junction;GO:0014069//postsynaptic density;GO:0009986//cell surface;GO:0005887//integral component of plasma membrane;GO:0089717//spanning component of membrane;GO:0045202//synapse;GO:0005886//plasma membrane;GO:0045211//postsynaptic membrane	GO:0097110//scaffold protein binding;GO:0050839//cell adhesion molecule binding;GO:0042043//neurexin family protein binding;GO:0004872//receptor activity;GO:0052689//carboxylic ester hydrolase activity	GO:0048488//synaptic vesicle endocytosis;GO:0035176//social behavior;GO:0097104//postsynaptic membrane assembly;GO:0099054//presynapse assembly;GO:0007612//learning;GO:0050804//modulation of chemical synaptic transmission;GO:0007155//cell adhesion;GO:0050808//synapse organization;GO:0071625//vocalization behavior;GO:0007158//neuron cell-cell adhesion;GO:0097105//presynaptic membrane assembly	K07378//neuroligin	NP_055708.3//neuroligin-4, Y-linked isoform 1 precursor [Homo sapiens];NP_001157710.1//neuroligin-4, Y-linked isoform 2 precursor [Homo sapiens];XP_016885528.1//PREDICTED: neuroligin-4, Y-linked isoform X3 [Homo sapiens]	1//3;4
51	7591	7.39	8.29	0.165798	0.0350251	*	0.0116925	ACOX1	GO:0016020//membrane;GO:0043231//intracellular membrane-bounded organelle;GO:0005634//nucleus;GO:0005654//nucleoplasm;GO:0005782//peroxisomal matrix;GO:0005777//peroxisome;GO:0005730//nucleolus;GO:0005739//mitochondrion;GO:0005886//plasma membrane;GO:0005778//peroxisomal membrane	GO:0047485//protein N-terminus binding;GO:0050660//flavin adenine dinucleotide binding;GO:0005102//receptor binding;GO:0003997//acyl-CoA oxidase activity;GO:0016401//palmitoyl-CoA oxidase activity;GO:0003995//acyl-CoA dehydrogenase activity;GO:0030165//PDZ domain binding;GO:0071949//FAD binding	GO:0033539//fatty acid beta-oxidation using acyl-CoA dehydrogenase;GO:0000038//very long-chain fatty acid metabolic process;GO:0019395//fatty acid oxidation;GO:0033540//fatty acid beta-oxidation using acyl-CoA oxidase;GO:0006091//generation of precursor metabolites and energy;GO:0007283//spermatogenesis;GO:0006635//fatty acid beta-oxidation;GO:0036109//alpha-linolenic acid metabolic process;GO:00…	K00232//acyl-CoA oxidase [EC:1.3.3.6]	CAD97622.1//hypothetical protein, partial [Homo sapiens];NP_009223.2//peroxisomal acyl-coenzyme A oxidase 1 isoform b [Homo sapiens];NP_004026.2//peroxisomal acyl-coenzyme A oxidase 1 isoform a [Homo sapiens]	6;1//3;5
203523	4059	3.08	3.92	0.347923	0.0350146	*	0.0116868	ZNF449	NA	NA	NA	K09229//KRAB and SCAN domains-containing zinc finger protein	XP_003420914.1//PREDICTED: zinc finger protein 449 [Loxodonta africana]	5
199704	6822	1.15	1.55	0.430634	0.0349713	*	0.0116701	ZNF585A	GO:0005634//nucleus	GO:0046872//metal ion binding;GO:0003700//DNA binding transcription factor activity;GO:0003676//nucleic acid binding	GO:0006355//regulation of transcription, DNA-templated;GO:0006351//transcription, DNA-templated	K09228//KRAB domain-containing zinc finger protein	NP_001275729.1//zinc finger protein 585A isoform b [Homo sapiens]	1//3;3//A2MP1;2//1
26015	4709	12.65	11.22	-0.173065	0.0349673	*	0.0116666	RPAP1	GO:0005634//nucleus	GO:0003899//DNA-directed 5'-3' RNA polymerase activity;GO:0003677//DNA binding	GO:0006366//transcription from RNA polymerase II promoter	K20826//RNA polymerase II-associated protein 1	NP_056355.2//RNA polymerase II-associated protein 1 [Homo sapiens]	3//A2MP1
7381	4843	56.85	59.99	0.0775617	0.0349541	*	0.01166	UQCRB	GO:0005750//mitochondrial respiratory chain complex III;GO:0005743//mitochondrial inner membrane;GO:0005746//mitochondrial respiratory chain	NA	GO:0006119//oxidative phosphorylation;GO:1902600//hydrogen ion transmembrane transport;GO:0034551//mitochondrial respiratory chain complex III assembly;GO:0055114//oxidation-reduction process;GO:0009060//aerobic respiration;GO:0006122//mitochondrial electron transport, ubiquinol to cytochrome c	K00417//ubiquinol-cytochrome c reductase subunit 7	NP_006285.1//cytochrome b-c1 complex subunit 7 isoform 1 [Homo sapiens];NP_001241681.1//cytochrome b-c1 complex subunit 7 isoform 3 [Homo sapiens];AAA60236.1//ubiquinone-binding protein [Homo sapiens]	4;1//3;2//1
60436	3367	7.83	9.46	0.272828	0.0349337	*	0.0116511	TGIF2	NA	NA	NA	K19553//homeobox protein TGIF2	XP_011764898.1//PREDICTED: homeobox protein TGIF2 isoform X2 [Macaca nemestrina];XP_011827731.1//PREDICTED: homeobox protein TGIF2 isoform X1 [Mandrillus leucophaeus]	6;1//3
7078	5496	27.41	25.45	-0.107037	0.034874	*	0.011629	TIMP3	GO:0070062//extracellular exosome;GO:0005634//nucleus;GO:0005615//extracellular space;GO:0005576//extracellular region;GO:0005578//proteinaceous extracellular matrix;GO:0005604//basement membrane	GO:0002020//protease binding;GO:0008191//metalloendopeptidase inhibitor activity;GO:0008270//zinc ion binding	GO:0070373//negative regulation of ERK1 and ERK2 cascade;GO:1903984//positive regulation of TRAIL-activated apoptotic signaling pathway;GO:0010033//response to organic substance;GO:0043086//negative regulation of catalytic activity;GO:0051045//negative regulation of membrane protein ectodomain proteolysis;GO:1904684//negative regulation of metalloendopeptidase activity;GO:0071310//cellular respon…	K16866//metalloproteinase inhibitor 3	XP_003258172.1//PREDICTED: metalloproteinase inhibitor 3 isoform X1 [Nomascus leucogenys]	4
3098	3555	87.29	82.97	-0.0732266	0.0348509	*	0.0116191	HK1	GO:0045121//membrane raft;GO:0005623//cell;GO:0005829//cytosol;GO:0097228//sperm principal piece;GO:0005739//mitochondrion;GO:0005741//mitochondrial outer membrane	GO:0019158//mannokinase activity;GO:0005524//ATP binding;GO:0004340//glucokinase activity;GO:0008865//fructokinase activity;GO:0004396//hexokinase activity;GO:0005536//glucose binding	GO:0061621//canonical glycolysis;GO:0001678//cellular glucose homeostasis;GO:0072656//maintenance of protein location in mitochondrion;GO:0006096//glycolytic process;GO:0072655//establishment of protein localization to mitochondrion	K00844//hexokinase [EC:2.7.1.1]	NP_277031.1//hexokinase-1 isoform HKI-R [Homo sapiens];XP_009243805.1//PREDICTED: hexokinase-1 isoform X1 [Pongo abelii];NP_001309294.1//hexokinase-1 isoform a [Homo sapiens];NP_277032.1//hexokinase-1 isoform HKI-ta/tb [Homo sapiens];BAD92763.1//hexokinase 1 isoform HKI variant, partial [Homo sapiens]	1//3;2//1
9742	5277	3.14	3.88	0.305292	0.0348188	*	0.0116063	IFT140	GO:0005929//cilium;GO:0032391//photoreceptor connecting cilium;GO:0005813//centrosome;GO:0001750//photoreceptor outer segment;GO:0005737//cytoplasm;GO:0036064//ciliary basal body;GO:0097542//ciliary tip;GO:0031514//motile cilium;GO:0005930//axoneme;GO:0030991//intraciliary transport particle A	NA	GO:0060041//retina development in camera-type eye;GO:0008589//regulation of smoothened signaling pathway;GO:1902017//regulation of cilium assembly;GO:0061512//protein localization to cilium;GO:0021532//neural tube patterning;GO:0035721//intraciliary retrograde transport;GO:0042733//embryonic digit morphogenesis;GO:0072001//renal system development;GO:0035735//intraciliary transport involved in ci…	K19672//intraflagellar transport protein 140	NP_055529.2//intraflagellar transport protein 140 homolog [Homo sapiens]	3//A2MP1
84914	6943	7.21	8.15	0.176801	0.0347276	*	0.0115737	ZNF587	NA	NA	NA	K09228//KRAB domain-containing zinc finger protein	XP_010330639.1//PREDICTED: zinc finger protein 418 isoform X5 [Saimiri boliviensis boliviensis]	1//3;3//A2MP1
79152	2450	9.45	11.31	0.259213	0.0346753	*	0.0115541	FA2H	GO:0005783//endoplasmic reticulum;GO:0031090//organelle membrane;GO:0016021//integral component of membrane;GO:0005789//endoplasmic reticulum membrane	GO:0020037//heme binding;GO:0005506//iron ion binding;GO:0080132//fatty acid alpha-hydroxylase activity	GO:0042634//regulation of hair cycle;GO:0030148//sphingolipid biosynthetic process;GO:0042127//regulation of cell proliferation;GO:0032286//central nervous system myelin maintenance;GO:0030258//lipid modification;GO:0032287//peripheral nervous system myelin maintenance;GO:0006631//fatty acid metabolic process;GO:0001949//sebaceous gland cell differentiation;GO:0006633//fatty acid biosynthetic pro…	K19703//4-hydroxysphinganine ceramide fatty acyl 2-hydroxylase [EC:1.14.18.6]	NP_077282.3//fatty acid 2-hydroxylase [Homo sapiens]	4
54776	2967	22.65	25.25	0.156772	0.0346126	*	0.0115311	PPP1R12C	GO:0005737//cytoplasm	GO:0019208//phosphatase regulator activity;GO:0019901//protein kinase binding	GO:0007165//signal transduction	K17457//protein phosphatase 1 regulatory subunit 12C	NP_001258547.1//protein phosphatase 1 regulatory subunit 12C isoform b [Homo sapiens];NP_060077.1//protein phosphatase 1 regulatory subunit 12C isoform a [Homo sapiens]	1//3;3//A2MP1
79133	1536	5.91	4.28	-0.465547	0.0345668	*	0.0115137	NDUFAF5	GO:0031314//extrinsic component of mitochondrial inner membrane;GO:0005743//mitochondrial inner membrane;GO:0005739//mitochondrion	GO:0008168//methyltransferase activity;GO:0016491//oxidoreductase activity	GO:0032981//mitochondrial respiratory chain complex I assembly;GO:0030961//peptidyl-arginine hydroxylation	K18162//NADH dehydrogenase [ubiquinone] 1 alpha subcomplex assembly factor 5 [EC:2.1.1.-]	NP_001034464.1//arginine-hydroxylase NDUFAF5, mitochondrial isoform 2 [Homo sapiens];NP_001339337.1//arginine-hydroxylase NDUFAF5, mitochondrial isoform 3 [Homo sapiens];NP_077025.2//arginine-hydroxylase NDUFAF5, mitochondrial isoform 1 [Homo sapiens];XP_003810628.1//PREDICTED: NADH dehydrogenase [ubiquinone] 1 alpha subcomplex assembly factor 5 [Pan paniscus]	4;1//3;2//1
140739	2204	12.51	10.5	-0.252692	0.034468	*	0.0114786	UBE2F	GO:0005829//cytosol;GO:0005737//cytoplasm	GO:0061630//ubiquitin protein ligase activity;GO:0005524//ATP binding;GO:0031625//ubiquitin protein ligase binding;GO:0019788//NEDD8 transferase activity	GO:0043687//post-translational protein modification;GO:0045116//protein neddylation	K10687//ubiquitin-conjugating enzyme E2 F [EC:2.3.2.23]	EPQ06171.1//NEDD8-conjugating enzyme UBE2F [Myotis brandtii];XP_017177752.1//PREDICTED: NEDD8-conjugating enzyme UBE2F isoform X1 [Mus musculus];NP_001265237.1//NEDD8-conjugating enzyme UBE2F isoform 4 [Homo sapiens];XP_020732078.1//NEDD8-conjugating enzyme UBE2F isoform X1 [Odocoileus virginianus texanus];NP_001265236.1//NEDD8-conjugating enzyme UBE2F isoform 3 [Homo sapiens]	1//3;2//1
56945	1155	39.63	34.47	-0.201252	0.0343968	*	0.0114528	MRPS22	GO:0005840//ribosome;GO:0005761//mitochondrial ribosome;GO:0005763//mitochondrial small ribosomal subunit;GO:0005743//mitochondrial inner membrane;GO:0005739//mitochondrion	GO:0003735//structural constituent of ribosome	GO:0070126//mitochondrial translational termination;GO:0070125//mitochondrial translational elongation	K17401//small subunit ribosomal protein S22	NP_064576.1//28S ribosomal protein S22, mitochondrial [Homo sapiens]	2//1
83737	6805	9.95	11.07	0.153887	0.0342959	*	0.011417	ITCH	GO:0016020//membrane;GO:0070062//extracellular exosome;GO:0005654//nucleoplasm;GO:0005938//cell cortex;GO:0005737//cytoplasm;GO:0031901//early endosome membrane;GO:0043234//protein complex;GO:0005829//cytosol;GO:0005769//early endosome;GO:0005886//plasma membrane	GO:0061630//ubiquitin protein ligase activity;GO:0045236//CXCR chemokine receptor binding;GO:0019787//ubiquitin-like protein transferase activity;GO:0004842//ubiquitin-protein transferase activity;GO:0016874//ligase activity;GO:1990763//arrestin family protein binding;GO:0044389//ubiquitin-like protein ligase binding;GO:0043021//ribonucleoprotein complex binding	GO:0070534//protein K63-linked ubiquitination;GO:0070936//protein K48-linked ubiquitination;GO:0002669//positive regulation of T cell anergy;GO:0090085//regulation of protein deubiquitination;GO:0016567//protein ubiquitination;GO:0042787//protein ubiquitination involved in ubiquitin-dependent protein catabolic process;GO:2000646//positive regulation of receptor catabolic process;GO:0050687//negat…	K05632//atrophin-1 interacting protein 4 [EC:2.3.2.26]	EAW76277.1//itchy homolog E3 ubiquitin protein ligase (mouse), isoform CRA_e [Homo sapiens];NP_001244066.1//E3 ubiquitin-protein ligase Itchy homolog isoform 1 [Homo sapiens];NP_113671.3//E3 ubiquitin-protein ligase Itchy homolog isoform 2 [Homo sapiens]	6;1//3;2//1
596	3601	1.58	1.8	0.188072	0.0342835	*	0.0114108	BCL2	GO:0005654//nucleoplasm;GO:0031965//nuclear membrane;GO:0005783//endoplasmic reticulum;GO:0043209//myelin sheath;GO:0046930//pore complex;GO:0005741//mitochondrial outer membrane;GO:0005737//cytoplasm;GO:0005829//cytosol;GO:0016021//integral component of membrane;GO:0005789//endoplasmic reticulum membrane;GO:0031966//mitochondrial membrane	GO:0002020//protease binding;GO:0042802//identical protein binding;GO:0051434//BH3 domain binding;GO:0031625//ubiquitin protein ligase binding;GO:0046982//protein heterodimerization activity;GO:0042803//protein homodimerization activity;GO:0043565//sequence-specific DNA binding;GO:0015267//channel activity;GO:0016248//channel inhibitor activity;GO:0051721//protein phosphatase 2A binding;GO:000813…	GO:2001240//negative regulation of extrinsic apoptotic signaling pathway in absence of ligand;GO:0035094//response to nicotine;GO:0032848//negative regulation of cellular pH reduction;GO:0008625//extrinsic apoptotic signaling pathway via death domain receptors;GO:0034097//response to cytokine;GO:0030307//positive regulation of cell growth;GO:0009636//response to toxic substance;GO:0043497//regula…	K02161//apoptosis regulator Bcl-2	XP_011829561.1//PREDICTED: apoptosis regulator Bcl-2 isoform X1 [Mandrillus leucophaeus];NP_000624.2//apoptosis regulator Bcl-2 alpha isoform [Homo sapiens]	2//1
5303	1342	17.26	20.64	0.258011	0.0342673	*	0.0114033	PIN4	GO:0005759//mitochondrial matrix;GO:0070062//extracellular exosome;GO:0005634//nucleus;GO:0005730//nucleolus;GO:0005819//spindle;GO:0005737//cytoplasm;GO:0030684//preribosome	GO:0003723//RNA binding;GO:0003755//peptidyl-prolyl cis-trans isomerase activity;GO:0003677//DNA binding;GO:0003681//bent DNA binding;GO:0003690//double-stranded DNA binding	GO:0006364//rRNA processing	K09579//peptidyl-prolyl cis-trans isomerase NIMA-interacting 4 [EC:5.2.1.8]	NP_001164218.1//peptidyl-prolyl cis-trans isomerase NIMA-interacting 4 isoform 2 [Homo sapiens];NP_006214.2//peptidyl-prolyl cis-trans isomerase NIMA-interacting 4 isoform 1 [Homo sapiens]	1//3;3//A2MP1
26259	4747	6.38	7.49	0.231409	0.0340558	*	0.0113308	FBXW8	GO:0005794//Golgi apparatus;GO:0005829//cytosol;GO:0031467//Cul7-RING ubiquitin ligase complex;GO:1990393//3M complex;GO:0019005//SCF ubiquitin ligase complex;GO:0048471//perinuclear region of cytoplasm	GO:0004842//ubiquitin-protein transferase activity	GO:0043687//post-translational protein modification;GO:0050775//positive regulation of dendrite morphogenesis;GO:0060716//labyrinthine layer blood vessel development;GO:0008283//cell proliferation;GO:0060712//spongiotrophoblast layer development;GO:0016567//protein ubiquitination;GO:0007030//Golgi organization;GO:0000209//protein polyubiquitination	K10264//F-box and WD-40 domain protein 8	NP_699179.2//F-box/WD repeat-containing protein 8 isoform 1 [Homo sapiens];AAF03129.1//F-box protein FBX29, partial [Homo sapiens]	1//3;2//1
4919	5680	3.95	3.34	-0.242005	0.0339906	*	0.011307	ROR1	GO:0001725//stress fiber;GO:0009986//cell surface;GO:0005887//integral component of plasma membrane;GO:0016021//integral component of membrane;GO:0005886//plasma membrane;GO:0005737//cytoplasm;GO:0043235//receptor complex	GO:1904929//coreceptor activity involved in Wnt signaling pathway, planar cell polarity pathway;GO:0005524//ATP binding;GO:0004672//protein kinase activity;GO:0017147//Wnt-protein binding;GO:0004714//transmembrane receptor protein tyrosine kinase activity	GO:0007169//transmembrane receptor protein tyrosine kinase signaling pathway;GO:0014002//astrocyte development	K05122//receptor tyrosine kinase-like orphan receptor 1 [EC:2.7.10.1]	NP_005003.2//inactive tyrosine-protein kinase transmembrane receptor ROR1 isoform 1 precursor [Homo sapiens];NP_001077061.1//inactive tyrosine-protein kinase transmembrane receptor ROR1 isoform 2 precursor [Homo sapiens]	1//3;3//A2MP1
10998	2141	5.44	4.08	-0.415037	0.0339888	*	0.0113043	SLC27A5	GO:0005783//endoplasmic reticulum;GO:0043234//protein complex;GO:0030176//integral component of endoplasmic reticulum membrane;GO:0005789//endoplasmic reticulum membrane;GO:0009925//basal plasma membrane	GO:0015245//fatty acid transmembrane transporter activity;GO:0005524//ATP binding;GO:0004467//long-chain fatty acid-CoA ligase activity;GO:0031957//very long-chain fatty acid-CoA ligase activity;GO:0032403//protein complex binding;GO:0047747//cholate-CoA ligase activity	GO:0000038//very long-chain fatty acid metabolic process;GO:0006642//triglyceride mobilization;GO:0046951//ketone body biosynthetic process;GO:0015721//bile acid and bile salt transport;GO:0015911//plasma membrane long-chain fatty acid transport;GO:0006699//bile acid biosynthetic process	K08748//solute carrier family 27 (fatty acid transporter), member 5 [EC:6.2.1.7]	NP_036386.1//bile acyl-CoA synthetase isoform 1 precursor [Homo sapiens];NP_001308125.1//bile acyl-CoA synthetase isoform 2 precursor [Homo sapiens]	1//3;2//1
84301	2680	2.83	1.99	-0.508034	0.0339498	*	0.0112892	DDI2	NA	NA	NA	K11885//DNA damage-inducible protein 1	XP_008949992.1//PREDICTED: regulatory solute carrier protein family 1 member 1 isoform X1 [Pan paniscus]	4
955	4104	22.31	20.27	-0.138344	0.0339189	*	0.0112768	ENTPD6	GO:0070062//extracellular exosome;GO:0009986//cell surface;GO:0005794//Golgi apparatus;GO:0016021//integral component of membrane;GO:0005576//extracellular region;GO:0005886//plasma membrane;GO:0000139//Golgi membrane	GO:0008894//guanosine-5'-triphosphate,3'-diphosphate diphosphatase activity;GO:0045134//uridine-diphosphatase activity;GO:0016787//hydrolase activity;GO:0017111//nucleoside-triphosphatase activity;GO:0017110//nucleoside-diphosphatase activity	GO:0051592//response to calcium ion;GO:0034656//nucleobase-containing small molecule catabolic process;GO:0032026//response to magnesium ion	K01511//ectonucleoside triphosphate diphosphohydrolase 5/6 [EC:3.6.1.6]	NP_001309317.1//ectonucleoside triphosphate diphosphohydrolase 6 isoform 10 [Homo sapiens];NP_001309321.1//ectonucleoside triphosphate diphosphohydrolase 6 isoform 13 [Homo sapiens];NP_001107561.1//ectonucleoside triphosphate diphosphohydrolase 6 isoform 2 [Homo sapiens];NP_001309314.1//ectonucleoside triphosphate diphosphohydrolase 6 isoform 7 [Homo sapiens];NP_001309315.1//ectonucleoside tripho…	4;1//3;3//A2MP1;2//1
144501	3859	1.1	0.67	-0.715271	0.0338917	*	0.0112614	KRT80	GO:0045111//intermediate filament cytoskeleton;GO:0005829//cytosol;GO:0045095//keratin filament;GO:0005882//intermediate filament;GO:0005737//cytoplasm	GO:0005198//structural molecule activity	GO:0031424//keratinization;GO:0070268//cornification	K07605//type II keratin, basic	NP_001074961.1//keratin, type II cytoskeletal 80 isoform K80.1 [Homo sapiens];NP_872313.2//keratin, type II cytoskeletal 80 isoform K80 [Homo sapiens]	1//3;2//1
84224	4141	0.87	1.4	0.68634	0.0338865	*	0.0112639	NBPF3	NA	NA	NA	K22244//regenerating islet-derived protein 4	XP_008964785.1//PREDICTED: LOW QUALITY PROTEIN: neuroblastoma breakpoint family member 3 [Pan paniscus]	1//3;4;2//1
84278	1333	3.13	1.61	-0.959102	0.0338853	*	0.0112614	MFSD14C	NA	NA	NA	K01368//cathepsin S [EC:3.4.22.27];K17985//activating molecule in BECN1-regulated autophagy protein 1;K01064//wingless-type MMTV integration site family, member 9	NP_001342159.1//hippocampus abundant transcript-like protein 2 isoform 3 [Homo sapiens];NP_001342157.1//hippocampus abundant transcript-like protein 2 isoform 1 [Homo sapiens];NP_001342158.1//hippocampus abundant transcript-like protein 2 isoform 2 [Homo sapiens]	1//3
4082	4322	71.38	75.13	0.0738692	0.0338116	*	0.0112327	MARCKS	GO:0016020//membrane;GO:0070062//extracellular exosome;GO:0005925//focal adhesion;GO:0005938//cell cortex;GO:0005813//centrosome;GO:0042585//germinal vesicle;GO:0015629//actin cytoskeleton;GO:0032432//actin filament bundle;GO:0005886//plasma membrane	GO:0051015//actin filament binding;GO:0005080//protein kinase C binding;GO:0016301//kinase activity;GO:0042802//identical protein binding;GO:0005516//calmodulin binding	GO:0051017//actin filament bundle assembly;GO:0051764//actin crosslink formation;GO:0051260//protein homooligomerization;GO:0050796//regulation of insulin secretion	K12561//myristoylated alanine-rich C-kinase substrate	NP_002347.5//myristoylated alanine-rich C-kinase substrate [Homo sapiens]	6
10767	6550	10.53	9.42	-0.160706	0.0337741	*	0.0112181	HBS1L	GO:0016020//membrane;GO:0070062//extracellular exosome;GO:0005829//cytosol;GO:0005622//intracellular	GO:0003746//translation elongation factor activity;GO:0005525//GTP binding;GO:0003924//GTPase activity	GO:0043928//exonucleolytic nuclear-transcribed mRNA catabolic process involved in deadenylation-dependent decay;GO:0007165//signal transduction;GO:0006412//translation	K14416//elongation factor 1 alpha-like protein	NP_006611.1//HBS1-like protein isoform 1 [Homo sapiens];NP_001138679.1//HBS1-like protein isoform 3 [Homo sapiens];NP_001138630.1//HBS1-like protein isoform 2 [Homo sapiens]	1//3;3//A2MP1
388	2387	62.94	58.39	-0.108256	0.0337731	*	0.0112157	RHOB	GO:0016020//membrane;GO:0010008//endosome membrane;GO:0070062//extracellular exosome;GO:0005634//nucleus;GO:0005770//late endosome;GO:0005925//focal adhesion;GO:0005622//intracellular;GO:0031902//late endosome membrane;GO:0032154//cleavage furrow;GO:0005829//cytosol;GO:0005769//early endosome;GO:0005886//plasma membrane	GO:0019003//GDP binding;GO:0005525//GTP binding;GO:0003924//GTPase activity	GO:0045786//negative regulation of cell cycle;GO:0030168//platelet activation;GO:0010595//positive regulation of endothelial cell migration;GO:0043065//positive regulation of apoptotic process;GO:0000281//mitotic cytokinesis;GO:0030334//regulation of cell migration;GO:0061154//endothelial tube morphogenesis;GO:0007264//small GTPase mediated signal transduction;GO:0008333//endosome to lysosome tra…	K07856//Ras homolog gene family, member B	XP_016826576.1//PREDICTED: rho-related GTP-binding protein RhoB isoform X2 [Cricetulus griseus]	3//A2MP1
23371	4745	6.2	7.3	0.235628	0.0337517	*	0.0112065	TNS2	GO:0005925//focal adhesion;GO:0005622//intracellular;GO:0005886//plasma membrane	GO:0046872//metal ion binding;GO:0004721//phosphoprotein phosphatase activity;GO:0019900//kinase binding	GO:0001822//kidney development;GO:0035556//intracellular signal transduction;GO:0035264//multicellular organism growth;GO:0032963//collagen metabolic process;GO:0014850//response to muscle activity;GO:0019725//cellular homeostasis;GO:0048871//multicellular organismal homeostasis;GO:0008285//negative regulation of cell proliferation	K18080//tensin	NP_056134.2//tensin-2 isoform 1 [Homo sapiens];XP_008001549.1//PREDICTED: tensin-like C1 domain-containing phosphatase isoform X1 [Chlorocebus sabaeus];XP_011536381.1//PREDICTED: tensin-2 isoform X5 [Homo sapiens]	1//3;2//1
79683	2809	4.22	3.17	-0.41276	0.0337405	*	0.0112007	ZDHHC14	GO:0005783//endoplasmic reticulum;GO:0016021//integral component of membrane	GO:0019706//protein-cysteine S-palmitoyltransferase activity	GO:0018345//protein palmitoylation	K16675//palmitoyltransferase ZDHHC9/14/18 [EC:2.3.1.225]	EDL01658.1//zinc finger, DHHC domain containing 14, isoform CRA_b, partial [Mus musculus]	1//3;2//1
54946	2191	13.1	16.11	0.29839	0.0336564	*	0.0111707	SLC41A3	GO:0016021//integral component of membrane;GO:0005886//plasma membrane	GO:0008324//cation transmembrane transporter activity	GO:0055085//transmembrane transport	K15122//solute carrier family 41	NP_060306.3//solute carrier family 41 member 3 isoform 2 [Homo sapiens];NP_001008486.1//solute carrier family 41 member 3 isoform 3 [Homo sapiens];NP_001008487.1//solute carrier family 41 member 3 isoform 4 [Homo sapiens];NP_001008485.1//solute carrier family 41 member 3 isoform 1 [Homo sapiens]	1//3;3//A2MP1
79868	2123	18.9	19.99	0.0808922	0.0336444	*	0.0111646	ALG13	GO:0043541//UDP-N-acetylglucosamine transferase complex;GO:0005789//endoplasmic reticulum membrane	GO:0003723//RNA binding;GO:0016758//transferase activity, transferring hexosyl groups;GO:0036459//thiol-dependent ubiquitinyl hydrolase activity;GO:0004577//N-acetylglucosaminyldiphosphodolichol N-acetylglucosaminyltransferase activity	GO:0006488//dolichol-linked oligosaccharide biosynthetic process	K07432//beta-1,4-N-acetylglucosaminyltransferase [EC:2.4.1.141]	NP_001311221.1//putative bifunctional UDP-N-acetylglucosamine transferase and deubiquitinase ALG13 isoform 10 [Homo sapiens];EDL14723.1//mCG8132, isoform CRA_a, partial [Mus musculus];NP_001161857.1//putative bifunctional UDP-N-acetylglucosamine transferase and deubiquitinase ALG13 isoform 4 [Homo sapiens];XP_017357629.1//PREDICTED: putative bifunctional UDP-N-acetylglucosamine transferase and de…	4;1//3;2//1;5
152503	4938	12.05	13.96	0.212266	0.0336427	*	0.011162	SH3D19	NA	NA	NA	K20705//dynamin-binding protein	XP_018880710.1//PREDICTED: SH3 domain-containing protein 19 isoform X2 [Gorilla gorilla gorilla];XP_016807851.1//PREDICTED: SH3 domain-containing protein 19 isoform X3 [Pan troglodytes];XP_016863269.1//PREDICTED: SH3 domain-containing protein 19 isoform X6 [Homo sapiens];XP_009446682.2//PREDICTED: SH3 domain-containing protein 19 isoform X1 [Pan troglodytes]	1//3;3//A2MP1
26292	2583	10.08	8.36	-0.269921	0.0336427	*	0.0111599	MYCBP	GO:0005634//nucleus;GO:0005829//cytosol;GO:0005739//mitochondrion	GO:0003713//transcription coactivator activity	GO:0006355//regulation of transcription, DNA-templated;GO:0007283//spermatogenesis	K00934//arginine kinase [EC:2.7.3.3]	XP_003949426.1//PREDICTED: C-Myc-binding protein isoform X1 [Pan troglodytes]	4
4641	4749	47.7	50.64	0.0862881	0.0335512	*	0.0111274	MYO1C	GO:0070062//extracellular exosome;GO:0005903//brush border;GO:0005737//cytoplasm;GO:0005902//microvillus;GO:0009925//basal plasma membrane;GO:0005768//endosome;GO:0045121//membrane raft;GO:0016604//nuclear body;GO:0016459//myosin complex;GO:0032420//stereocilium;GO:0045160//myosin I complex;GO:0016328//lateral plasma membrane;GO:0031941//filamentous actin	GO:0008022//protein C-terminus binding;GO:0005524//ATP binding;GO:0003774//motor activity;GO:0005102//receptor binding;GO:0017160//Ral GTPase binding	GO:0038089//positive regulation of cell migration by vascular endothelial growth factor signaling pathway;GO:0006612//protein targeting to membrane;GO:2000810//regulation of bicellular tight junction assembly;GO:1900748//positive regulation of vascular endothelial growth factor signaling pathway;GO:0090314//positive regulation of protein targeting to membrane	K10356//myosin I	XP_016786615.1//PREDICTED: unconventional myosin-Ic isoform X2 [Pan troglodytes];XP_016786614.1//PREDICTED: unconventional myosin-Ic isoform X1 [Pan troglodytes]	1//3;4
100507003	1557	1.2	2.14	0.834576	0.0335394	*	0.0111214	GFY	GO:0030173//integral component of Golgi membrane;GO:0016021//integral component of membrane	NA	GO:0007608//sensory perception of smell;GO:0097499//protein localization to non-motile cilium;GO:0050896//response to stimulus;GO:1905515//non-motile cilium assembly	K10955//mucin-2;K03006//DNA-directed RNA polymerase II subunit RPB1 [EC:2.7.7.6];K12567//titin [EC:2.7.11.1];K04574//neurofilament heavy polypeptide;K04006//decay accelerating factor	NP_001182185.1//Golgi-associated olfactory signaling regulator precursor [Homo sapiens]	1//3
55278	4118	5.7	4.68	-0.284453	0.0334823	*	0.0111004	QRSL1	GO:0005739//mitochondrion;GO:0030956//glutamyl-tRNA(Gln) amidotransferase complex	GO:0005524//ATP binding;GO:0050567//glutaminyl-tRNA synthase (glutamine-hydrolyzing) activity;GO:0004040//amidase activity	GO:0031647//regulation of protein stability;GO:0032543//mitochondrial translation;GO:0070681//glutaminyl-tRNAGln biosynthesis via transamidation	K02433//aspartyl-tRNA(Asn)/glutamyl-tRNA(Gln) amidotransferase subunit A [EC:6.3.5.6 6.3.5.7]	NP_060762.3//glutamyl-tRNA(Gln) amidotransferase subunit A, mitochondrial [Homo sapiens]	4
56253	1923	0.84	1.58	0.911463	0.0334816	*	0.0110981	CRTAM	GO:0005887//integral component of plasma membrane;GO:0005913//cell-cell adherens junction;GO:0005886//plasma membrane	GO:0050839//cell adhesion molecule binding;GO:0004872//receptor activity;GO:0042802//identical protein binding;GO:0005102//receptor binding;GO:0042803//protein homodimerization activity	GO:0002860//positive regulation of natural killer cell mediated cytotoxicity directed against tumor cell target;GO:0007157//heterophilic cell-cell adhesion via plasma membrane cell adhesion molecules;GO:0002355//detection of tumor cell;GO:0051606//detection of stimulus;GO:0002250//adaptive immune response;GO:0007156//homophilic cell adhesion via plasma membrane adhesion molecules;GO:0008037//cell…	K16361//cytotoxic and regulatory T-cell molecule	BAD93067.1//class-I MHC-restricted T cell associated molecule variant, partial [Homo sapiens];NP_062550.2//cytotoxic and regulatory T-cell molecule Isoform 1 precursor [Homo sapiens]	1//3;3//A2MP1
79845	1872	6.49	8.3	0.354893	0.0333092	*	0.0110368	RNF122	GO:0005783//endoplasmic reticulum;GO:0005794//Golgi apparatus;GO:0016021//integral component of membrane	GO:0061630//ubiquitin protein ligase activity;GO:0046872//metal ion binding	GO:0043161//proteasome-mediated ubiquitin-dependent protein catabolic process;GO:0042787//protein ubiquitination involved in ubiquitin-dependent protein catabolic process;GO:0000209//protein polyubiquitination	K15699//RING finger protein 122	XP_020017251.1//RING finger protein 122 [Castor canadensis]	3//A2MP1
64776	978	12.68	16.19	0.352548	0.0333029	*	0.0110368	C11orf1	GO:0005634//nucleus;GO:0005654//nucleoplasm	NA	NA	NA	XP_012514667.1//PREDICTED: UPF0686 protein C11orf1 homolog [Propithecus coquereli];NP_001317300.1//UPF0686 protein C11orf1 isoform 2 [Homo sapiens]	1//3;2//1
5437	1291	84.77	76.45	-0.149037	0.0331241	*	0.0109734	POLR2H	GO:0005665//DNA-directed RNA polymerase II, core complex;GO:0005634//nucleus;GO:0005654//nucleoplasm;GO:0005829//cytosol;GO:0032993//protein-DNA complex;GO:0005666//DNA-directed RNA polymerase III complex;GO:0005736//DNA-directed RNA polymerase I complex	GO:0003899//DNA-directed 5'-3' RNA polymerase activity;GO:0003697//single-stranded DNA binding	GO:0032481//positive regulation of type I interferon production;GO:0045815//positive regulation of gene expression, epigenetic;GO:0006361//transcription initiation from RNA polymerase I promoter;GO:0042795//snRNA transcription from RNA polymerase II promoter;GO:0006370//7-methylguanosine mRNA capping;GO:0006283//transcription-coupled nucleotide-excision repair;GO:0035019//somatic stem cell popula…	K03016//DNA-directed RNA polymerases I, II, and III subunit RPABC3	XP_016797908.1//PREDICTED: DNA-directed RNA polymerases I, II, and III subunit RPABC3 isoform X1 [Pan troglodytes];XP_526411.3//PREDICTED: DNA-directed RNA polymerases I, II, and III subunit RPABC3 isoform X2 [Pan troglodytes];NP_001265627.1//DNA-directed RNA polymerases I, II, and III subunit RPABC3 isoform 1 [Homo sapiens];KFO04228.1//DNA-directed RNA polymerases I, II, and III subunit RPABC3, …	1//3;4;2//1
26121	2201	35.49	31.94	-0.152048	0.0331241	*	0.0109714	PRPF31	GO:0097526//spliceosomal tri-snRNP complex;GO:0005690//U4atac snRNP;GO:0005634//nucleus;GO:0005654//nucleoplasm;GO:0016607//nuclear speck;GO:0005687//U4 snRNP;GO:0046540//U4/U6 x U5 tri-snRNP complex;GO:0005684//U2-type spliceosomal complex;GO:0071339//MLL1 complex;GO:0015030//Cajal body;GO:0071011//precatalytic spliceosome;GO:0019013//viral nucleocapsid	GO:0070990//snRNP binding;GO:0003723//RNA binding;GO:0030622//U4atac snRNA binding;GO:0043021//ribonucleoprotein complex binding;GO:0030621//U4 snRNA binding	GO:0000244//spliceosomal tri-snRNP complex assembly;GO:0000398//mRNA splicing, via spliceosome;GO:0071166//ribonucleoprotein complex localization	K12844//U4/U6 small nuclear ribonucleoprotein PRP31	XP_011765980.1//PREDICTED: U4/U6 small nuclear ribonucleoprotein Prp31 isoform X2 [Macaca nemestrina]	3//A2MP1
284352	2952	12.91	11.08	-0.220531	0.0331051	*	0.010963	PPP1R37	NA	GO:0004864//protein phosphatase inhibitor activity;GO:0019902//phosphatase binding	GO:0010923//negative regulation of phosphatase activity	K17576//protein phosphatase 1 regulatory subunit 37	XP_011830475.1//PREDICTED: protein phosphatase 1 regulatory subunit 37 [Mandrillus leucophaeus]	1//3
9610	2698	5.37	4.16	-0.368339	0.0330723	*	0.0109501	RIN1	GO:0005856//cytoskeleton;GO:0005829//cytosol;GO:0005886//plasma membrane;GO:0005737//cytoplasm	GO:0017112//Rab guanyl-nucleotide exchange factor activity;GO:0005096//GTPase activator activity	GO:0007165//signal transduction;GO:0006897//endocytosis;GO:0061024//membrane organization	K17638//Ras and Rab interactor 1	NP_004283.2//ras and Rab interactor 1 [Homo sapiens]	2//1
757	2385	11.84	13.98	0.239695	0.0330409	*	0.0109377	TMEM50B	GO:0005783//endoplasmic reticulum;GO:0016021//integral component of membrane;GO:0005886//plasma membrane	NA	NA	K22069//LYR motif-containing protein 4;K15322//tRNA-splicing endonuclease subunit Sen2 [EC:3.1.27.9];K12025//tripartite motif-containing protein 52	NP_006125.2//transmembrane protein 50B [Homo sapiens]	6
286205	12161	1.98	2.36	0.253286	0.0329361	*	0.0109009	SCAI	GO:0005634//nucleus;GO:0005654//nucleoplasm;GO:0031965//nuclear membrane;GO:0016021//integral component of membrane;GO:0005737//cytoplasm	GO:0003714//transcription corepressor activity	GO:0006355//regulation of transcription, DNA-templated;GO:0006351//transcription, DNA-templated;GO:0030336//negative regulation of cell migration;GO:0035024//negative regulation of Rho protein signal transduction	K11447//histone demethylase [EC:1.14.11.-]	NP_775961.2//protein SCAI isoform 1 [Homo sapiens];XP_017911250.1//PREDICTED: protein SCAI isoform X1 [Capra hircus]	4;2//1
7582	6268	1.1	1.51	0.457045	0.032886	*	0.0108823	ZNF33B	GO:0005634//nucleus	GO:0046872//metal ion binding;GO:0003677//DNA binding;GO:0003700//DNA binding transcription factor activity;GO:0003676//nucleic acid binding	GO:0006355//regulation of transcription, DNA-templated;GO:0006351//transcription, DNA-templated	K09228//KRAB domain-containing zinc finger protein	EAW86566.1//zinc finger protein 11B [Homo sapiens];XP_009456634.2//PREDICTED: LOW QUALITY PROTEIN: zinc finger protein 33B [Pan troglodytes];NP_008886.1//zinc finger protein 33B isoform 2 [Homo sapiens]	1//3;2//1
7416	1993	99.4	93.08	-0.0947746	0.0328777	*	0.0108775	VDAC1	NA	NA	NA	K05862//voltage-dependent anion channel protein 1	XP_002744635.2//PREDICTED: voltage-dependent anion-selective channel protein 1 [Callithrix jacchus]	2//1
84108	2145	7.9	6.27	-0.333387	0.0328239	*	0.0108577	PCGF6	GO:0035102//PRC1 complex	GO:0000977//RNA polymerase II regulatory region sequence-specific DNA binding;GO:0001227//transcriptional repressor activity, RNA polymerase II transcription regulatory region sequence-specific DNA binding	GO:0036353//histone H2A-K119 monoubiquitination	K11470//polycomb group RING finger protein 6	XP_019580601.1//PREDICTED: polycomb group RING finger protein 6 [Rhinolophus sinicus];XP_006739519.1//PREDICTED: polycomb group RING finger protein 6 isoform X2 [Leptonychotes weddellii]	1//3;3//A2MP1
22872	4367	56.43	53.5	-0.0769235	0.0328085	*	0.0108505	SEC31A	GO:0043231//intracellular membrane-bounded organelle;GO:0070971//endoplasmic reticulum exit site;GO:0005783//endoplasmic reticulum;GO:0005737//cytoplasm;GO:0048471//perinuclear region of cytoplasm;GO:0000139//Golgi membrane;GO:0030134//COPII-coated ER to Golgi transport vesicle;GO:0030120//vesicle coat;GO:0030127//COPII vesicle coat;GO:0005829//cytosol;GO:0005789//endoplasmic reticulum membrane;G…	GO:0048306//calcium-dependent protein binding	GO:0048208//COPII vesicle coating;GO:0016192//vesicle-mediated transport;GO:0090110//cargo loading into COPII-coated vesicle;GO:0002474//antigen processing and presentation of peptide antigen via MHC class I;GO:0051592//response to calcium ion;GO:0036498//IRE1-mediated unfolded protein response;GO:0019886//antigen processing and presentation of exogenous peptide antigen via MHC class II;GO:000688…	K14005//protein transport protein SEC31	NP_001287673.1//protein transport protein Sec31A isoform 6 [Homo sapiens];NP_001070676.1//protein transport protein Sec31A isoform 3 [Homo sapiens];XP_007997276.1//PREDICTED: protein transport protein Sec31A isoform X18 [Chlorocebus sabaeus];NP_001287674.1//protein transport protein Sec31A isoform 7 [Homo sapiens];NP_001070675.1//protein transport protein Sec31A isoform 1 [Homo sapiens];NP_001070…	4;1//3;3//A2MP1;2//1
389333	3251	0.09	0.32	1.83007	0.0327922	*	0.010839	PROB1	NA	NA	NA	K16628//collagen, type VII, alpha;K22020//mucin-19	NP_001155018.1//proline-rich basic protein 1 [Homo sapiens]	1//3
1582	3950	0.08	0.27	1.75489	0.032786	*	0.010839	CYP8B1	GO:0031090//organelle membrane;GO:0016021//integral component of membrane;GO:0005789//endoplasmic reticulum membrane	GO:0020037//heme binding;GO:0033778//7alpha-hydroxycholest-4-en-3-one 12alpha-hydroxylase activity;GO:0005506//iron ion binding;GO:0008397//sterol 12-alpha-hydroxylase activity;GO:0019825//oxygen binding	GO:0016125//sterol metabolic process;GO:0006699//bile acid biosynthetic process	K07431//sterol 12-alpha-hydroxylase [EC:1.14.18.8 1.14.13.96]	NP_004382.2//7-alpha-hydroxycholest-4-en-3-one 12-alpha-hydroxylase [Homo sapiens]	2//1
284297	4910	0.06	0.21	1.80735	0.0327798	*	0.010839	SSC5D	GO:0016020//membrane;GO:0031012//extracellular matrix;GO:0005615//extracellular space;GO:0005622//intracellular;GO:0005737//cytoplasm	GO:0005044//scavenger receptor activity;GO:0001968//fibronectin binding;GO:0043236//laminin binding;GO:0050840//extracellular matrix binding	GO:0042494//detection of bacterial lipoprotein;GO:0050829//defense response to Gram-negative bacterium;GO:0007275//multicellular organism development;GO:0050830//defense response to Gram-positive bacterium;GO:2000483//negative regulation of interleukin-8 secretion;GO:0045087//innate immune response	K13912//deleted in malignant brain tumors 1 protein	NP_001138422.1//soluble scavenger receptor cysteine-rich domain-containing protein SSC5D isoform 1 precursor [Homo sapiens];NP_001182196.1//soluble scavenger receptor cysteine-rich domain-containing protein SSC5D isoform 2 precursor [Homo sapiens]	1//3
100132911	1626	6.17	8.08	0.389085	0.0326527	*	0.0107909	DPH3P1	NA	GO:0046872//metal ion binding	NA	K15455//diphthamide biosynthesis protein 3	XP_011929659.1//PREDICTED: LOW QUALITY PROTEIN: putative DPH3 homolog B, partial [Cercocebus atys]	4
55841	6463	5.08	5.91	0.21833	0.0326526	*	0.0107868	WWC3	GO:0005829//cytosol	GO:0032947//protein complex scaffold activity;GO:0019900//kinase binding	GO:0000122//negative regulation of transcription from RNA polymerase II promoter;GO:0046621//negative regulation of organ growth;GO:0035331//negative regulation of hippo signaling	K16685//protein KIBRA	AGV22437.1//WWC family member 3 [Homo sapiens]	3//A2MP1
11168	2597	3.83	4.62	0.270548	0.0326493	*	0.0107877	PSIP1	GO:0005634//nucleus;GO:0005654//nucleoplasm;GO:0034399//nuclear periphery;GO:0005829//cytosol;GO:0035327//transcriptionally active chromatin;GO:0005720//nuclear heterochromatin	GO:0003723//RNA binding;GO:0097100//supercoiled DNA binding;GO:0001105//RNA polymerase II transcription coactivator activity;GO:0003682//chromatin binding;GO:0033613//activating transcription factor binding	GO:0006979//response to oxidative stress;GO:0051169//nuclear transport;GO:0075713//establishment of integrated proviral latency;GO:0006355//regulation of transcription, DNA-templated;GO:0045944//positive regulation of transcription from RNA polymerase II promoter;GO:0000395//mRNA 5'-splice site recognition;GO:0006351//transcription, DNA-templated;GO:0009408//response to heat	K16641//hepatoma-derived growth factor	NP_001304827.1//PC4 and SFRS1-interacting protein isoform 3 [Homo sapiens];NP_066967.3//PC4 and SFRS1-interacting protein isoform 1 [Homo sapiens];NP_001304829.1//PC4 and SFRS1-interacting protein isoform 4 [Homo sapiens];NP_150091.2//PC4 and SFRS1-interacting protein isoform 2 [Homo sapiens]	1//3;4;3//A2MP1;2//1
1045	3517	2.34	3.14	0.424256	0.0325892	*	0.0107638	CDX2	GO:0017053//transcriptional repressor complex;GO:0005634//nucleus;GO:0005654//nucleoplasm;GO:0043234//protein complex;GO:0000794//condensed nuclear chromosome	GO:0003714//transcription corepressor activity;GO:0000977//RNA polymerase II regulatory region sequence-specific DNA binding;GO:0000980//RNA polymerase II distal enhancer sequence-specific DNA binding;GO:0003700//DNA binding transcription factor activity;GO:0001227//transcriptional repressor activity, RNA polymerase II transcription regulatory region sequence-specific DNA binding	GO:0009952//anterior/posterior pattern specification;GO:0001829//trophectodermal cell differentiation;GO:0035019//somatic stem cell population maintenance;GO:0001568//blood vessel development;GO:0045893//positive regulation of transcription, DNA-templated;GO:0000122//negative regulation of transcription from RNA polymerase II promoter;GO:0060711//labyrinthine layer development;GO:0006357//regulat…	K22234//homeobox protein CDX2	NP_001256.3//homeobox protein CDX-2 isoform 1 [Homo sapiens];NP_001341629.1//homeobox protein CDX-2 isoform 2 [Homo sapiens]	1//3;5
10046	4497	0.31	0.59	0.928447	0.0324817	*	0.0107263	MAMLD1	GO:0005654//nucleoplasm;GO:0016604//nuclear body;GO:0005794//Golgi apparatus;GO:0005813//centrosome	NA	GO:0006357//regulation of transcription from RNA polymerase II promoter;GO:0006351//transcription, DNA-templated;GO:0008584//male gonad development	K19512//mastermind-like domain-containing protein 1	NP_001170936.1//mastermind-like domain-containing protein 1 isoform 1 [Homo sapiens];NP_001170937.1//mastermind-like domain-containing protein 1 isoform 3 [Homo sapiens];NP_005482.2//mastermind-like domain-containing protein 1 isoform 2 [Homo sapiens]	4;2//1
51678	7972	6.88	6.05	-0.185473	0.0324803	*	0.0107238	MPP6	GO:0016020//membrane;GO:0070062//extracellular exosome;GO:0005886//plasma membrane	GO:0030165//PDZ domain binding	GO:0006461//protein complex assembly	K06103//calcium/calmodulin-dependent serine protein kinase [EC:2.7.11.1]	XP_011729487.1//PREDICTED: MAGUK p55 subfamily member 6 isoform X3 [Macaca nemestrina]	1//3;3//A2MP1
4711	1062	88.36	96.99	0.134443	0.0324702	*	0.0107185	NDUFB5	GO:0005654//nucleoplasm;GO:0005747//mitochondrial respiratory chain complex I;GO:0005743//mitochondrial inner membrane;GO:0016021//integral component of membrane;GO:0005739//mitochondrion	GO:0008137//NADH dehydrogenase (ubiquinone) activity	GO:0032981//mitochondrial respiratory chain complex I assembly;GO:0006120//mitochondrial electron transport, NADH to ubiquinone;GO:0055114//oxidation-reduction process	K03961//NADH dehydrogenase (ubiquinone) 1 beta subcomplex subunit 5	NP_002483.1//NADH dehydrogenase [ubiquinone] 1 beta subcomplex subunit 5, mitochondrial isoform 1 precursor [Homo sapiens];NP_001186887.1//NADH dehydrogenase [ubiquinone] 1 beta subcomplex subunit 5, mitochondrial isoform 3 precursor [Homo sapiens];NP_001186886.1//NADH dehydrogenase [ubiquinone] 1 beta subcomplex subunit 5, mitochondrial isoform 2 [Homo sapiens]	1//3;3//A2MP1
116840	3693	13.72	15.82	0.205469	0.0324331	*	0.0107042	CNTROB	GO:0005814//centriole;GO:0005829//cytosol;GO:0005813//centrosome	GO:0019904//protein domain specific binding	GO:1902410//mitotic cytokinetic process;GO:0051299//centrosome separation;GO:0007099//centriole replication	K16468//centrobin	BAF85765.1//unnamed protein product [Homo sapiens];NP_001340131.1//centrobin isoform delta [Homo sapiens];NP_444279.2//centrobin isoform alpha [Homo sapiens];NP_001340134.1//centrobin isoform epsilon [Homo sapiens];NP_001032221.1//centrobin isoform beta [Homo sapiens];NP_001317053.1//centrobin isoform gamma [Homo sapiens]	6;4;1//3;2//1
2972	3266	6.93	5.87	-0.239495	0.0324265	*	0.010698	BRF1	GO:0000126//transcription factor TFIIIB complex;GO:0005654//nucleoplasm	GO:0001026//TFIIIB-type transcription factor activity;GO:0003743//translation initiation factor activity;GO:0046872//metal ion binding;GO:0017025//TBP-class protein binding	GO:0009304//tRNA transcription;GO:0045945//positive regulation of transcription from RNA polymerase III promoter;GO:0006384//transcription initiation from RNA polymerase III promoter;GO:0009303//rRNA transcription;GO:0070897//DNA-templated transcriptional preinitiation complex assembly;GO:0006383//transcription from RNA polymerase III promoter	K15196//transcription factor IIIB 90 kDa subunit	NP_001229719.1//transcription factor IIIB 90 kDa subunit isoform 8 [Homo sapiens];XP_002825219.2//PREDICTED: transcription factor IIIB 90 kDa subunit isoform X1 [Pongo abelii];XP_008957279.1//PREDICTED: transcription factor IIIB 90 kDa subunit isoform X3 [Pan paniscus];XP_016782326.1//PREDICTED: transcription factor IIIB 90 kDa subunit isoform X1 [Pan troglodytes];NP_001229717.1//transcription fa…	1//3;3//A2MP1;2//1
2958	1591	35.78	31.59	-0.179685	0.0324245	*	0.0106994	GTF2A2	GO:0005672//transcription factor TFIIA complex;GO:0005654//nucleoplasm;GO:0030054//cell junction;GO:0005669//transcription factor TFIID complex	GO:0003743//translation initiation factor activity;GO:0003713//transcription coactivator activity;GO:0017025//TBP-class protein binding;GO:0001103//RNA polymerase II repressing transcription factor binding;GO:0046982//protein heterodimerization activity;GO:0008134//transcription factor binding;GO:0042803//protein homodimerization activity	GO:0042795//snRNA transcription from RNA polymerase II promoter;GO:0006355//regulation of transcription, DNA-templated;GO:0016032//viral process;GO:0006366//transcription from RNA polymerase II promoter;GO:0006368//transcription elongation from RNA polymerase II promoter;GO:0051091//positive regulation of DNA binding transcription factor activity;GO:0045944//positive regulation of transcription f…	K03123//transcription initiation factor TFIIA small subunit	NP_004483.1//transcription initiation factor IIA subunit 2 [Homo sapiens]	1//3;2//1
899	4252	9.46	8.13	-0.218585	0.0323153	*	0.0106573	CCNF	GO:0005814//centriole;GO:0005634//nucleus;GO:0005829//cytosol;GO:0005813//centrosome;GO:0030054//cell junction;GO:0019005//SCF ubiquitin ligase complex	GO:0004842//ubiquitin-protein transferase activity	GO:0043687//post-translational protein modification;GO:0010826//negative regulation of centrosome duplication;GO:0031146//SCF-dependent proteasomal ubiquitin-dependent protein catabolic process;GO:0016567//protein ubiquitination;GO:0001890//placenta development;GO:0000320//re-entry into mitotic cell cycle;GO:0051301//cell division;GO:0051726//regulation of cell cycle;GO:0000209//protein polyubiqu…	K10289//F-box protein 1 (cyclin F)	BAD92066.1//G2/mitotic-specific cyclin F variant, partial [Homo sapiens];NP_001752.2//cyclin-F isoform 1 [Homo sapiens]	1//3;2//1
1353	2445	32.12	28.3	-0.18267	0.0323125	*	0.0106584	COX11	GO:0043234//protein complex;GO:0005743//mitochondrial inner membrane;GO:0016021//integral component of membrane;GO:0005739//mitochondrion	GO:0009055//electron transfer activity;GO:0004129//cytochrome-c oxidase activity;GO:0005507//copper ion binding	GO:0055065//metal ion homeostasis;GO:0007585//respiratory gaseous exchange;GO:0008535//respiratory chain complex IV assembly;GO:0033132//negative regulation of glucokinase activity	K02258//cytochrome c oxidase assembly protein subunit 11	NP_001156333.1//cytochrome c oxidase assembly protein COX11, mitochondrial isoform 2 [Homo sapiens];NP_004366.1//cytochrome c oxidase assembly protein COX11, mitochondrial isoform 1 [Homo sapiens];NP_001308447.1//cytochrome c oxidase assembly protein COX11, mitochondrial isoform 4 [Homo sapiens];NP_001156334.1//cytochrome c oxidase assembly protein COX11, mitochondrial isoform 3 [Homo sapiens]	4;1//3;2//1
10730	4239	42.6	39.82	-0.0973602	0.0322732	*	0.0106394	YME1L1	GO:0016020//membrane;GO:0016604//nuclear body;GO:0005743//mitochondrial inner membrane;GO:0016021//integral component of membrane;GO:0005739//mitochondrion	GO:0046872//metal ion binding;GO:0008237//metallopeptidase activity;GO:0004222//metalloendopeptidase activity;GO:0005524//ATP binding;GO:0004176//ATP-dependent peptidase activity	GO:0006851//mitochondrial calcium ion transmembrane transport;GO:0035694//mitochondrial protein catabolic process;GO:0043066//negative regulation of apoptotic process;GO:0034214//protein hexamerization;GO:0007005//mitochondrion organization;GO:0008283//cell proliferation;GO:0006515//protein quality control for misfolded or incompletely synthesized proteins;GO:0034982//mitochondrial protein proces…	K08955//ATP-dependent metalloprotease [EC:3.4.24.-]	NP_647473.1//ATP-dependent zinc metalloprotease YME1L1 isoform 1 [Homo sapiens];XP_010379730.1//PREDICTED: ATP-dependent zinc metalloprotease YME1L1 [Rhinopithecus roxellana]	1//3;3//A2MP1;2//1
9913	4622	12.73	14.24	0.161717	0.0322683	*	0.0106398	SUPT7L	GO:0005634//nucleus;GO:0005654//nucleoplasm;GO:0030914//STAGA complex	GO:0003713//transcription coactivator activity;GO:0004402//histone acetyltransferase activity	GO:0043966//histone H3 acetylation;GO:0006355//regulation of transcription, DNA-templated;GO:0006351//transcription, DNA-templated;GO:0051457//maintenance of protein location in nucleus	K11316//STAGA complex 65 subunit gamma	NP_055675.1//STAGA complex 65 subunit gamma isoform a [Homo sapiens];NP_001269659.1//STAGA complex 65 subunit gamma isoform b [Homo sapiens];NP_001269661.1//STAGA complex 65 subunit gamma isoform c [Homo sapiens]	1//3;2//1
9831	3971	7.94	9.33	0.232738	0.0322196	*	0.0106197	ZNF623	NA	NA	NA	K09228//KRAB domain-containing zinc finger protein	XP_005215331.1//PREDICTED: zinc finger protein 623 [Bos taurus]	1//3;3//A2MP1;2//1
28977	3140	32.42	29.57	-0.13275	0.0321986	*	0.0106108	MRPL42	GO:0005840//ribosome;GO:0005762//mitochondrial large ribosomal subunit;GO:0005763//mitochondrial small ribosomal subunit;GO:0005743//mitochondrial inner membrane;GO:0005739//mitochondrion;GO:0005886//plasma membrane	GO:0003723//RNA binding;GO:0003735//structural constituent of ribosome	GO:0006412//translation;GO:0070126//mitochondrial translational termination;GO:0070125//mitochondrial translational elongation	K17423//large subunit ribosomal protein L42	NP_054769.1//39S ribosomal protein L42, mitochondrial precursor [Homo sapiens]	3//A2MP1
8505	4061	8.99	7.72	-0.21972	0.0320773	*	0.0105689	PARG	GO:0005759//mitochondrial matrix;GO:0043231//intracellular membrane-bounded organelle;GO:0005634//nucleus;GO:0005654//nucleoplasm;GO:0005829//cytosol;GO:0005737//cytoplasm	GO:0004649//poly(ADP-ribose) glycohydrolase activity	GO:1990966//ATP generation from poly-ADP-D-ribose;GO:0005975//carbohydrate metabolic process	K07759//poly(ADP-ribose) glycohydrolase [EC:3.2.1.143]	NP_001290415.1//poly(ADP-ribose) glycohydrolase isoform b [Homo sapiens];NP_003622.2//poly(ADP-ribose) glycohydrolase isoform a [Homo sapiens];NP_001290418.1//poly(ADP-ribose) glycohydrolase isoform d [Homo sapiens]	4;2//1
55970	4427	31.77	34.27	0.109281	0.0320257	*	0.0105499	GNG12	GO:0070062//extracellular exosome;GO:0005884//actin filament;GO:0005834//heterotrimeric G-protein complex;GO:0005886//plasma membrane	GO:0042301//phosphate ion binding;GO:0004871//signal transducer activity;GO:0030165//PDZ domain binding	GO:0007186//G-protein coupled receptor signaling pathway;GO:0071377//cellular response to glucagon stimulus;GO:0007165//signal transduction;GO:0021987//cerebral cortex development;GO:0032496//response to lipopolysaccharide	K04347//guanine nucleotide-binding protein G(I)/G(S)/G(O) subunit gamma-12	NP_061329.3//guanine nucleotide-binding protein G(I)/G(S)/G(O) subunit gamma-12 precursor [Homo sapiens]	5
7874	5292	39.33	36.85	-0.0939656	0.0320256	*	0.0105478	USP7	GO:0016605//PML body;GO:0005634//nucleus;GO:0005654//nucleoplasm;GO:0016604//nuclear body;GO:0005829//cytosol;GO:0005694//chromosome	GO:0004843//thiol-dependent ubiquitin-specific protease activity;GO:0008022//protein C-terminus binding;GO:0002039//p53 binding;GO:0004197//cysteine-type endopeptidase activity;GO:0031625//ubiquitin protein ligase binding;GO:0036459//thiol-dependent ubiquitinyl hydrolase activity;GO:0008134//transcription factor binding	GO:0010216//maintenance of DNA methylation;GO:0006283//transcription-coupled nucleotide-excision repair;GO:0016567//protein ubiquitination;GO:0016032//viral process;GO:0051090//regulation of DNA binding transcription factor activity;GO:0035616//histone H2B conserved C-terminal lysine deubiquitination;GO:1904353//regulation of telomere capping;GO:0006511//ubiquitin-dependent protein catabolic proc…	K11838//ubiquitin carboxyl-terminal hydrolase 7 [EC:3.4.19.12]	NP_003461.2//ubiquitin carboxyl-terminal hydrolase 7 isoform 1 [Homo sapiens];AAQ82908.1//ubiquitin-specific protease 7 isoform, partial [Homo sapiens];XP_016784875.1//PREDICTED: ubiquitin carboxyl-terminal hydrolase 7 isoform X3 [Pan troglodytes];BAH13801.1//unnamed protein product [Homo sapiens]	1//3;2//1
29799	4353	0.54	0.91	0.752907	0.0319339	*	0.0105137	YPEL1	NA	NA	NA	K14697//solute carrier family 30 (zinc transporter), member 10;K15696//RING finger protein 113B;K17985//activating molecule in BECN1-regulated autophagy protein 1	XP_003281490.2//PREDICTED: LOW QUALITY PROTEIN: protein yippee-like 1 [Nomascus leucogenys]	4
51134	2965	9.28	7.88	-0.235929	0.0319281	*	0.0105137	CEP83	GO:0005814//centriole;GO:0005794//Golgi apparatus;GO:0005829//cytosol;GO:0097539//ciliary transition fiber	NA	GO:0060271//cilium assembly;GO:0097711//ciliary basal body-plasma membrane docking;GO:0051660//establishment of centrosome localization;GO:0071539//protein localization to centrosome;GO:0048278//vesicle docking	K16754//coiled-coil domain-containing protein 41	NP_001035858.1//centrosomal protein of 83 kDa isoform a [Homo sapiens];NP_001333389.1//centrosomal protein of 83 kDa isoform c [Homo sapiens];Q9Y592.2//RecName: Full=Centrosomal protein of 83 kDa; Short=Cep83; AltName: Full=Coiled-coil domain-containing protein 41; AltName: Full=Renal carcinoma antigen NY-REN-58	1//3;2//1
112487	2696	7.95	6.44	-0.303894	0.0318941	*	0.0104986	DTD2	GO:0005737//cytoplasm	GO:0002161//aminoacyl-tRNA editing activity;GO:0051499//D-aminoacyl-tRNA deacylase activity;GO:0051500//D-tyrosyl-tRNA(Tyr) deacylase activity	GO:0006399//tRNA metabolic process	K11447//histone demethylase [EC:1.14.11.-];K13113//ubiquitin-like protein 5	NP_542395.1//probable D-tyrosyl-tRNA(Tyr) deacylase 2 [Homo sapiens]	2//1
29070	5304	0.77	1.17	0.603578	0.0317653	*	0.0104542	CCDC113	GO:0043234//protein complex;GO:0034451//centriolar satellite	NA	GO:0060271//cilium assembly	K12581//CCR4-NOT transcription complex subunit 7/8;K14837//nucleolar protein 12;K01064//wingless-type MMTV integration site family, member 9	NP_054876.2//coiled-coil domain-containing protein 113 isoform 1 [Homo sapiens];NP_001135774.1//coiled-coil domain-containing protein 113 isoform 2 [Homo sapiens]	1//3;3//A2MP1
10603	2142	12.47	10.12	-0.301252	0.031678	*	0.0104235	SH2B2	GO:0001726//ruffle;GO:0005884//actin filament;GO:0001725//stress fiber;GO:0005829//cytosol;GO:0005886//plasma membrane;GO:0005737//cytoplasm	GO:0005070//SH3/SH2 adaptor activity;GO:0042802//identical protein binding;GO:0008269//JAK pathway signal transduction adaptor activity;GO:0005068//transmembrane receptor protein tyrosine kinase adaptor activity;GO:0004871//signal transducer activity	GO:0007399//nervous system development;GO:0030036//actin cytoskeleton organization;GO:0007165//signal transduction;GO:0008286//insulin receptor signaling pathway;GO:0007596//blood coagulation;GO:0035556//intracellular signal transduction;GO:0019222//regulation of metabolic process;GO:0001922//B-1 B cell homeostasis;GO:0046578//regulation of Ras protein signal transduction;GO:0050873//brown fat ce…	K07193//SH2B adapter protein 2	XP_005277032.1//PREDICTED: SH2B adapter protein 2 isoform X1 [Homo sapiens];XP_011514042.1//PREDICTED: SH2B adapter protein 2 isoform X3 [Homo sapiens];NP_066189.3//SH2B adapter protein 2 [Homo sapiens]	1//3;4
56180	2384	7.88	9.6	0.284839	0.031538	*	0.0103735	MOSPD1	GO:0005634//nucleus;GO:0016021//integral component of membrane;GO:0005789//endoplasmic reticulum membrane;GO:0005737//cytoplasm;GO:0048471//perinuclear region of cytoplasm;GO:0000139//Golgi membrane	NA	GO:0000122//negative regulation of transcription from RNA polymerase II promoter;GO:0030154//cell differentiation;GO:0045944//positive regulation of transcription from RNA polymerase II promoter	NA	NP_062456.1//motile sperm domain-containing protein 1 isoform 1 [Homo sapiens];NP_001293117.1//motile sperm domain-containing protein 1 isoform 2 [Homo sapiens]	1//3;2//1
25978	2643	15.67	17.96	0.196782	0.031534	*	0.0103742	CHMP2B	GO:0070062//extracellular exosome;GO:0005829//cytosol;GO:0031902//late endosome membrane;GO:0005622//intracellular;GO:0000815//ESCRT III complex;GO:0005737//cytoplasm	GO:0019904//protein domain specific binding;GO:0045296//cadherin binding	GO:0006997//nucleus organization;GO:1901673//regulation of mitotic spindle assembly;GO:0019058//viral life cycle;GO:0039702//viral budding via host ESCRT complex;GO:1902188//positive regulation of viral release from host cell;GO:0000920//cell separation after cytokinesis;GO:0007080//mitotic metaphase plate congression;GO:0006914//autophagy;GO:0015031//protein transport;GO:0016197//endosomal trans…	K12192//charged multivesicular body protein 2B	XP_010853139.1//PREDICTED: charged multivesicular body protein 2b isoform X1 [Bison bison bison];NP_001231573.1//charged multivesicular body protein 2b isoform 2 [Homo sapiens]	1//3;3//A2MP1
4793	1125	16.58	14.05	-0.238874	0.0314743	*	0.0103506	NFKBIB	GO:0005634//nucleus;GO:0005829//cytosol	GO:0003713//transcription coactivator activity;GO:0004871//signal transducer activity	GO:0007165//signal transduction;GO:0051092//positive regulation of NF-kappaB transcription factor activity;GO:0071222//cellular response to lipopolysaccharide;GO:0006351//transcription, DNA-templated	K02581//NF-kappa-B inhibitor beta	NP_002494.2//NF-kappa-B inhibitor beta isoform 1 [Homo sapiens];XP_010379239.1//PREDICTED: NF-kappa-B inhibitor beta isoform X1 [Rhinopithecus roxellana]	1//3;4
116151	3066	24.49	21.96	-0.157315	0.0311992	*	0.0102563	FAM210B	GO:0031224//intrinsic component of membrane;GO:0016021//integral component of membrane;GO:0005741//mitochondrial outer membrane	NA	GO:0045648//positive regulation of erythrocyte differentiation;GO:0043249//erythrocyte maturation;GO:0071392//cellular response to estradiol stimulus	K15696//RING finger protein 113B;K17985//activating molecule in BECN1-regulated autophagy protein 1;K01064//wingless-type MMTV integration site family, member 9	NP_543011.2//protein FAM210B [Homo sapiens]	2//1
55781	3132	9.47	7.82	-0.276196	0.0311935	*	0.0102524	RIOK2	GO:0005654//nucleoplasm;GO:0005829//cytosol;GO:0030688//preribosome, small subunit precursor;GO:0005737//cytoplasm	GO:0046872//metal ion binding;GO:0004674//protein serine/threonine kinase activity;GO:0005524//ATP binding	GO:0042274//ribosomal small subunit biogenesis;GO:2000208//positive regulation of ribosomal small subunit export from nucleus;GO:0006364//rRNA processing;GO:0030490//maturation of SSU-rRNA;GO:2000234//positive regulation of rRNA processing	K07179//RIO kinase 2 [EC:2.7.11.1]	NP_060813.2//serine/threonine-protein kinase RIO2 isoform 1 [Homo sapiens];NP_001153221.1//serine/threonine-protein kinase RIO2 isoform 2 [Homo sapiens]	1//3;2//1
4751	2119	35.75	31.98	-0.160773	0.0311933	*	0.0102563	NEK2	GO:0000922//spindle pole;GO:0005654//nucleoplasm;GO:0005874//microtubule;GO:0005813//centrosome;GO:0030496//midbody;GO:0005730//nucleolus;GO:0043234//protein complex;GO:0000794//condensed nuclear chromosome;GO:0005829//cytosol;GO:0000777//condensed chromosome kinetochore;GO:0000776//kinetochore	GO:0046872//metal ion binding;GO:0004674//protein serine/threonine kinase activity;GO:0005524//ATP binding;GO:0004672//protein kinase activity;GO:0019903//protein phosphatase binding	GO:0000278//mitotic cell cycle;GO:0007059//chromosome segregation;GO:0051973//positive regulation of telomerase activity;GO:0007088//regulation of mitotic nuclear division;GO:0000070//mitotic sister chromatid segregation;GO:0001824//blastocyst development;GO:0032212//positive regulation of telomere maintenance via telomerase;GO:0097711//ciliary basal body-plasma membrane docking;GO:0051321//meiot…	K20872//NIMA (never in mitosis gene a)-related kinase 2 [EC:2.7.11.1]	NP_001191111.1//serine/threonine-protein kinase Nek2 isoform 3 [Homo sapiens];NP_002488.1//serine/threonine-protein kinase Nek2 isoform 1 [Homo sapiens];NP_001191112.1//serine/threonine-protein kinase Nek2 isoform 2 [Homo sapiens]	1//3;3//A2MP1
7862	4707	12.77	11.3	-0.176436	0.0311885	*	0.0102489	BRPF1	GO:0005634//nucleus;GO:0005654//nucleoplasm;GO:0005829//cytosol;GO:0005886//plasma membrane;GO:0070776//MOZ/MORF histone acetyltransferase complex;GO:0005737//cytoplasm	GO:0043994//histone acetyltransferase activity (H3-K23 specific);GO:0046872//metal ion binding;GO:0003677//DNA binding;GO:0003676//nucleic acid binding	GO:1901796//regulation of signal transduction by p53 class mediator;GO:0043966//histone H3 acetylation;GO:0006351//transcription, DNA-templated;GO:0043972//histone H3-K23 acetylation;GO:0045893//positive regulation of transcription, DNA-templated	K11348//bromodomain and PHD finger-containing protein 1	NP_001305979.1//peregrin isoform 4 [Homo sapiens];NP_001305978.1//peregrin isoform 3 [Homo sapiens];NP_001003694.1//peregrin isoform 1 [Homo sapiens];NP_004625.2//peregrin isoform 2 [Homo sapiens]	1//3;2//1
573	3885	22.31	20.18	-0.144764	0.0311742	*	0.0102229	BAG1	GO:0005634//nucleus;GO:0005829//cytosol;GO:0005737//cytoplasm	GO:0005057//signal transducer activity, downstream of receptor;GO:0051087//chaperone binding;GO:0000774//adenyl-nucleotide exchange factor activity	GO:1900034//regulation of cellular response to heat;GO:0043066//negative regulation of apoptotic process;GO:0007166//cell surface receptor signaling pathway;GO:0006915//apoptotic process	K09555//BCL2-associated athanogene 1	BAD96469.1//BCL2-associated athanogene isoform 1L variant, partial [Homo sapiens]	1//3;5
1378	8629	0.05	0.01	-2.32193	0.0311716	*	0.010224	CR1	GO:0070062//extracellular exosome;GO:0030667//secretory granule membrane;GO:0009986//cell surface;GO:0005887//integral component of plasma membrane;GO:0101003//ficolin-1-rich granule membrane;GO:0016021//integral component of membrane;GO:0005886//plasma membrane	GO:0001851//complement component C3b binding;GO:0001855//complement component C4b binding;GO:0001618//virus receptor activity;GO:0004877//complement component C3b receptor activity;GO:0001861//complement component C4b receptor activity	GO:0006958//complement activation, classical pathway;GO:0030449//regulation of complement activation;GO:1900004//negative regulation of serine-type endopeptidase activity;GO:0045959//negative regulation of complement activation, classical pathway;GO:1900005//positive regulation of serine-type endopeptidase activity;GO:0043312//neutrophil degranulation;GO:0045957//negative regulation of complement…	K04011//complement component (3b/4b) receptor 1	NP_000564.2//complement receptor type 1 isoform F precursor [Homo sapiens];XP_011507507.1//PREDICTED: complement receptor type 1 isoform X1 [Homo sapiens]	4;3//A2MP1
653598	785	0.64	0.01	-6	0.0311657	*	0.010224	PPIAL4C	GO:0005737//cytoplasm	GO:0003755//peptidyl-prolyl cis-trans isomerase activity	GO:0006457//protein folding	K12738//peptidylprolyl cis-trans isomerase A-like 4 [EC:5.2.1.8]	XP_016805027.1//PREDICTED: peptidyl-prolyl cis-trans isomerase A-like 4C [Pan troglodytes]	3//A2MP1
100526783	6256	0.07	0.01	-2.80735	0.0311598	*	0.010224	C15orf38-AP3S2	GO:0043231//intracellular membrane-bounded organelle;GO:0030117//membrane coat	NA	GO:0006886//intracellular protein transport;GO:0016192//vesicle-mediated transport	K12399//AP-3 complex subunit sigma	NP_001185987.1//C15orf38-AP3S2 fusion protein [Homo sapiens]	1//3
2949	1583	0.29	0.01	-4.85798	0.0311539	*	0.010224	GSTM5	GO:0005829//cytosol	GO:0004364//glutathione transferase activity;GO:0042802//identical protein binding	GO:0006749//glutathione metabolic process;GO:0008152//metabolic process;GO:1901687//glutathione derivative biosynthetic process	K00799//glutathione S-transferase [EC:2.5.1.18]	NP_000842.2//glutathione S-transferase Mu 5 [Homo sapiens]	3//A2MP1
8732	4830	8.29	7.15	-0.213429	0.0311506	*	0.0102132	RNGTT	GO:0005634//nucleus;GO:0005654//nucleoplasm	GO:0008138//protein tyrosine/serine/threonine phosphatase activity;GO:0008192//RNA guanylyltransferase activity;GO:0004651//polynucleotide 5'-phosphatase activity;GO:0004725//protein tyrosine phosphatase activity;GO:0005525//GTP binding;GO:0050355//triphosphatase activity;GO:0004484//mRNA guanylyltransferase activity	GO:0006396//RNA processing;GO:0006370//7-methylguanosine mRNA capping;GO:0016032//viral process;GO:0006366//transcription from RNA polymerase II promoter	K13917//mRNA-capping enzyme [EC:2.7.7.50 3.6.1.-]	NP_001273355.1//mRNA-capping enzyme isoform b [Homo sapiens];XP_021521229.1//mRNA-capping enzyme isoform X3 [Aotus nancymaae]	4;1//3
23276	4743	5.65	4.69	-0.268663	0.0311499	*	0.0102343	KLHL18	NA	NA	NA	K10455//kelch-like protein 18	XP_001144888.3//PREDICTED: kelch-like protein 18 isoform X2 [Pan troglodytes]	4
6422	4482	0.1	0.01	-3.32193	0.031148	*	0.010224	SFRP1	GO:0031012//extracellular matrix;GO:0070062//extracellular exosome;GO:0009986//cell surface;GO:0005829//cytosol;GO:0016021//integral component of membrane;GO:0005578//proteinaceous extracellular matrix	GO:0042802//identical protein binding;GO:0008144//drug binding;GO:0004197//cysteine-type endopeptidase activity;GO:0008201//heparin binding;GO:0017147//Wnt-protein binding;GO:0004930//G-protein coupled receptor activity;GO:0005109//frizzled binding	GO:0001649//osteoblast differentiation;GO:2000054//negative regulation of Wnt signaling pathway involved in dorsal/ventral axis specification;GO:0009267//cellular response to starvation;GO:0071356//cellular response to tumor necrosis factor;GO:0071560//cellular response to transforming growth factor beta stimulus;GO:0060766//negative regulation of androgen receptor signaling pathway;GO:0071347//c…	K02166//secreted frizzled-related protein 1	NP_003003.3//secreted frizzled-related protein 1 precursor [Homo sapiens]	4
64816	1404	0.35	0.01	-5.12928	0.0311421	*	0.010224	CYP3A43	GO:0031090//organelle membrane;GO:0016021//integral component of membrane;GO:0005789//endoplasmic reticulum membrane	GO:0020037//heme binding;GO:0005506//iron ion binding;GO:0070330//aromatase activity;GO:0004497//monooxygenase activity;GO:0016712//oxidoreductase activity, acting on paired donors, with incorporation or reduction of molecular oxygen, reduced flavin or flavoprotein as one donor, and incorporation of one atom of oxygen	NA	K17689//cytochrome P450 family 3 subfamily A polypeptide 4 [EC:1.14.13.32 1.14.13.67 1.14.13.97 1.14.13.157 1.14.13.-];K07424//cytochrome P450 family 3 subfamily A [EC:1.14.14.1];K17690//cytochrome P450 family 3 subfamily A polypeptide 5 [EC:1.14.14.1];K17692//cytochrome P450 family 3 subfamily A polypeptide 43 [EC:1.14.14.1]	NP_001265850.1//cytochrome P450 3A43 isoform 4 [Homo sapiens];CAD91343.1//cytochrome P450 [Homo sapiens];EHH52028.1//hypothetical protein EGM_12392 [Macaca fascicularis];XP_011799240.1//PREDICTED: cytochrome P450 3A43 isoform X3 [Colobus angolensis palliatus]	1//3;4;3//A2MP1;2//1
85378	6040	4.18	4.98	0.252643	0.0311385	*	0.0102286	TUBGCP6	GO:0016020//membrane;GO:0070062//extracellular exosome;GO:0000922//spindle pole;GO:0005874//microtubule;GO:0008274//gamma-tubulin ring complex;GO:0000923//equatorial microtubule organizing center;GO:0005829//cytosol;GO:0005813//centrosome	GO:0043015//gamma-tubulin binding;GO:0005200//structural constituent of cytoskeleton;GO:0008017//microtubule binding	GO:0090307//mitotic spindle assembly;GO:0051321//meiotic cell cycle;GO:0051298//centrosome duplication;GO:0051415//interphase microtubule nucleation by interphase microtubule organizing center;GO:0007020//microtubule nucleation;GO:0031122//cytoplasmic microtubule organization	K16573//gamma-tubulin complex component 6	NP_065194.2//gamma-tubulin complex component 6 [Homo sapiens]	3//A2MP1
643854	2577	0.18	0.01	-4.16993	0.0311363	*	0.010224	CTAGE9	GO:0016021//integral component of membrane	NA	NA	K10352//myosin heavy chain;K05473//tumor necrosis factor ligand superfamily member 11;K20283//golgin subfamily A member 4;K11849//ubiquitin carboxyl-terminal hydrolase 25 [EC:3.4.19.12]	AAI46819.1//Similar to CTAGE6 [Homo sapiens]	1//3
5032	1977	0.23	0.01	-4.52356	0.0311304	*	0.010224	P2RY11	GO:0005887//integral component of plasma membrane;GO:0016021//integral component of membrane;GO:0005622//intracellular;GO:0030687//preribosome, large subunit precursor;GO:0005886//plasma membrane	GO:0045028//G-protein coupled purinergic nucleotide receptor activity;GO:0004872//receptor activity;GO:0045031//ATP-activated adenosine receptor activity;GO:0019843//rRNA binding;GO:0030594//neurotransmitter receptor activity	GO:0007200//phospholipase C-activating G-protein coupled receptor signaling pathway;GO:0007186//G-protein coupled receptor signaling pathway;GO:0000027//ribosomal large subunit assembly;GO:0019722//calcium-mediated signaling;GO:0023041//neuronal signal transduction;GO:0007190//activation of adenylate cyclase activity;GO:0071318//cellular response to ATP;GO:0006952//defense response	K08387//purinergic receptor P2Y, G protein-coupled, 11;K14859//ribosome biogenesis protein SSF1/2	NP_002557.2//P2Y purinoceptor 11 [Homo sapiens]	4
168374	3110	5.91	7.12	0.268719	0.0310526	*	0.0101791	ZNF92	GO:0005634//nucleus	GO:0046872//metal ion binding;GO:0003677//DNA binding;GO:0003700//DNA binding transcription factor activity;GO:0003676//nucleic acid binding	GO:0070895//negative regulation of transposon integration;GO:0045892//negative regulation of transcription, DNA-templated;GO:0006355//regulation of transcription, DNA-templated;GO:0006351//transcription, DNA-templated	K09228//KRAB domain-containing zinc finger protein	XP_015295933.1//PREDICTED: LOW QUALITY PROTEIN: zinc finger protein 726 [Macaca fascicularis];XP_018870378.1//PREDICTED: LOW QUALITY PROTEIN: zinc finger protein 85 [Gorilla gorilla gorilla];A6NNF4.4//RecName: Full=Zinc finger protein 726	1//3;3//A2MP1
80830	10156	1.34	1.69	0.33479	0.0309845	*	0.0101549	APOL6	GO:0016021//integral component of membrane;GO:0005576//extracellular region;GO:0005737//cytoplasm	GO:0008289//lipid binding	GO:0006869//lipid transport;GO:0042157//lipoprotein metabolic process	K14480//apolipoprotein L	NP_085144.1//apolipoprotein L6 [Homo sapiens]	3//A2MP1
51752	4894	3.02	3.81	0.335242	0.0309379	*	0.0101377	ERAP1	GO:0016020//membrane;GO:0070062//extracellular exosome;GO:0005788//endoplasmic reticulum lumen;GO:0005615//extracellular space;GO:0005783//endoplasmic reticulum;GO:0005829//cytosol;GO:0005576//extracellular region;GO:0016021//integral component of membrane;GO:0005789//endoplasmic reticulum membrane;GO:0005886//plasma membrane	GO:0004175//endopeptidase activity;GO:0005151//interleukin-1, Type II receptor binding;GO:0042277//peptide binding;GO:0008235//metalloexopeptidase activity;GO:0070006//metalloaminopeptidase activity;GO:0005138//interleukin-6 receptor binding;GO:0004177//aminopeptidase activity;GO:0008270//zinc ion binding	GO:0008217//regulation of blood pressure;GO:0006509//membrane protein ectodomain proteolysis;GO:0007165//signal transduction;GO:0001525//angiogenesis;GO:0007267//cell-cell signaling;GO:0045088//regulation of innate immune response;GO:0043171//peptide catabolic process;GO:0019885//antigen processing and presentation of endogenous peptide antigen via MHC class I;GO:0002474//antigen processing and p…	K09604//adipocyte-derived leucine aminopeptidase [EC:3.4.11.-]	NP_001035548.1//endoplasmic reticulum aminopeptidase 1 isoform b precursor [Homo sapiens];NP_057526.3//endoplasmic reticulum aminopeptidase 1 isoform a precursor [Homo sapiens]	4;1//3;2//1
5372	1295	9.76	12.47	0.353508	0.0308073	*	0.010093	PMM1	GO:0005829//cytosol;GO:0005737//cytoplasm;GO:0043025//neuronal cell body	GO:0046872//metal ion binding;GO:0004615//phosphomannomutase activity	GO:0006013//mannose metabolic process;GO:1990830//cellular response to leukemia inhibitory factor;GO:0045047//protein targeting to ER;GO:0006487//protein N-linked glycosylation;GO:0009298//GDP-mannose biosynthetic process	K17497//phosphomannomutase [EC:5.4.2.8]	XP_017725781.1//PREDICTED: phosphomannomutase 1 [Rhinopithecus bieti]	2//1
9645	6532	5.59	6.22	0.154066	0.0307091	*	0.0100589	MICAL2	GO:0005634//nucleus	GO:0016709//oxidoreductase activity, acting on paired donors, with incorporation or reduction of molecular oxygen, NAD(P)H as one donor, and incorporation of one atom of oxygen;GO:0003779//actin binding;GO:0046872//metal ion binding;GO:0043914//NADPH:sulfur oxidoreductase activity;GO:0016491//oxidoreductase activity;GO:0071949//FAD binding	GO:0019417//sulfur oxidation;GO:0001947//heart looping;GO:0010735//positive regulation of transcription via serum response element binding;GO:0007507//heart development;GO:0007010//cytoskeleton organization;GO:0030042//actin filament depolymerization;GO:0055114//oxidation-reduction process	K19947//F-actin monooxygenase [EC:1.14.13.225]	NP_001269594.1//[F-actin]-methionine sulfoxide oxidase MICAL2 isoform c [Homo sapiens];NP_001269596.1//[F-actin]-methionine sulfoxide oxidase MICAL2 isoform e [Homo sapiens];NP_055447.1//[F-actin]-methionine sulfoxide oxidase MICAL2 isoform a [Homo sapiens];NP_001269595.1//[F-actin]-methionine sulfoxide oxidase MICAL2 isoform d [Homo sapiens];NP_001269593.1//[F-actin]-methionine sulfoxide oxidase…	1//3;3//A2MP1
4929	3546	3.36	2.52	-0.415037	0.0306532	*	0.0100387	NR4A2	GO:0005634//nucleus;GO:0005654//nucleoplasm;GO:0016607//nuclear speck;GO:0005737//cytoplasm	GO:0003707//steroid hormone receptor activity;GO:0003677//DNA binding;GO:0046982//protein heterodimerization activity;GO:0001077//transcriptional activator activity, RNA polymerase II proximal promoter sequence-specific DNA binding;GO:0035259//glucocorticoid receptor binding;GO:0042803//protein homodimerization activity;GO:0004879//nuclear receptor activity;GO:0046965//retinoid X receptor binding…	GO:0071376//cellular response to corticotropin-releasing hormone stimulus;GO:0008344//adult locomotory behavior;GO:0042053//regulation of dopamine metabolic process;GO:0042416//dopamine biosynthetic process;GO:0000122//negative regulation of transcription from RNA polymerase II promoter;GO:0009791//post-embryonic development;GO:0043085//positive regulation of catalytic activity;GO:2001234//negati…	K08558//nuclear receptor subfamily 4 group A member 2	NP_006177.1//nuclear receptor subfamily 4 group A member 2 [Homo sapiens]	3//A2MP1
55732	2823	8.59	6.49	-0.40444	0.030619	*	0.0100256	C1orf112	NA	NA	NA	NA	XP_016857211.1//PREDICTED: uncharacterized protein C1orf112 isoform X2 [Homo sapiens];XP_017389611.1//PREDICTED: uncharacterized protein C1orf112 homolog isoform X5 [Cebus capucinus imitator];XP_005245374.1//PREDICTED: uncharacterized protein C1orf112 isoform X1 [Homo sapiens]	1//3;3//A2MP1
32	9260	0.78	1.06	0.442518	0.0303784	*	0.0099449	ACACB	NA	NA	NA	K01946//acetyl-CoA carboxylase / biotin carboxylase 2 [EC:6.4.1.2 6.3.4.14]	XP_011887878.1//PREDICTED: acetyl-CoA carboxylase 2 isoform X1 [Cercocebus atys]	3//A2MP1
219899	5143	6.43	7.55	0.231658	0.030315	*	0.00992226	TBCEL	GO:0005856//cytoskeleton;GO:0005737//cytoplasm	NA	NA	K18273//alpha-tectorin;K21768//tubulin-specific chaperone E;K03910//alpha-2-macroglobulin	NP_689928.3//tubulin-specific chaperone cofactor E-like protein [Homo sapiens]	4;2//1
58500	6381	1.48	1.94	0.390459	0.0303022	*	0.00991618	ZNF250	NA	NA	NA	K09228//KRAB domain-containing zinc finger protein	XP_010628738.2//PREDICTED: zinc finger protein 250 [Fukomys damarensis]	4;3//A2MP1
26469	3433	9.64	11.19	0.215105	0.0302141	*	0.00988548	PTPN18	GO:0005634//nucleus;GO:0005829//cytosol;GO:0005737//cytoplasm	GO:0004726//non-membrane spanning protein tyrosine phosphatase activity;GO:0004725//protein tyrosine phosphatase activity	GO:0038128//ERBB2 signaling pathway;GO:0006470//protein dephosphorylation;GO:1901185//negative regulation of ERBB signaling pathway	K18024//tyrosine-protein phosphatase non-receptor type 12/18/22 [EC:3.1.3.48]	AAH24280.1//Similar to protein tyrosine phosphatase, non-receptor type 18 (brain-derived), partial [Homo sapiens];XP_006712480.1//PREDICTED: tyrosine-protein phosphatase non-receptor type 18 isoform X1 [Homo sapiens]	1//3;3//A2MP1
9158	1433	31.5	27.29	-0.206979	0.0300985	*	0.00984578	FIBP	GO:0016020//membrane;GO:0070062//extracellular exosome;GO:0012505//endomembrane system;GO:0005634//nucleus;GO:0016607//nuclear speck;GO:0005739//mitochondrion	GO:0017134//fibroblast growth factor binding	GO:0008543//fibroblast growth factor receptor signaling pathway;GO:0070527//platelet aggregation	K19866//EGF-containing fibulin-like extracellular matrix protein 2	XP_007979077.1//PREDICTED: acidic fibroblast growth factor intracellular-binding protein [Chlorocebus sabaeus]	1//3;4
28952	2333	13.34	11.23	-0.248401	0.0300638	*	0.00983256	CCDC22	GO:0005768//endosome;GO:0005654//nucleoplasm;GO:0005623//cell;GO:0005829//cytosol	GO:0097602//cullin family protein binding	GO:0043687//post-translational protein modification;GO:0006878//cellular copper ion homeostasis;GO:0016567//protein ubiquitination;GO:0007253//cytoplasmic sequestering of NF-kappaB;GO:0006893//Golgi to plasma membrane transport;GO:0043123//positive regulation of I-kappaB kinase/NF-kappaB signaling;GO:2000060//positive regulation of protein ubiquitination involved in ubiquitin-dependent protein ca…	K16628//collagen, type VII, alpha;K06236//collagen, type I, alpha;K20478//golgin subfamily B member 1	NP_054727.1//coiled-coil domain-containing protein 22 [Homo sapiens]	4
526	3054	31.23	28.36	-0.139075	0.0300591	*	0.00982918	ATP6V1B2	GO:0005765//lysosomal membrane;GO:0070062//extracellular exosome;GO:0043209//myelin sheath;GO:0005902//microvillus;GO:0001726//ruffle;GO:0005829//cytosol;GO:0005886//plasma membrane;GO:0033180//proton-transporting V-type ATPase, V1 domain	GO:0005524//ATP binding	GO:0046034//ATP metabolic process;GO:0015991//ATP hydrolysis coupled proton transport	K02147//V-type H+-transporting ATPase subunit B	XP_017732231.1//PREDICTED: V-type proton ATPase subunit B, brain isoform [Rhinopithecus bieti]	3//A2MP1
51072	1798	27.17	23.75	-0.194087	0.0300203	*	0.0098146	MEMO1	GO:0005634//nucleus;GO:0005829//cytosol;GO:0005737//cytoplasm	GO:0042277//peptide binding	GO:0032886//regulation of microtubule-based process;GO:2000145//regulation of cell motility	K06990//MEMO1 family protein	NP_001131074.1//protein MEMO1 isoform 2 [Homo sapiens];XP_021109356.1//protein MEMO1 isoform X2 [Heterocephalus glaber];XP_010946733.1//PREDICTED: protein MEMO1 [Camelus bactrianus]	1//3;3//A2MP1;2//1
9331	4839	6.12	5.13	-0.254573	0.0299877	*	0.0098021	B4GALT6	GO:0032580//Golgi cisterna membrane;GO:0016021//integral component of membrane;GO:0000139//Golgi membrane	GO:0046872//metal ion binding;GO:0016757//transferase activity, transferring glycosyl groups;GO:0008378//galactosyltransferase activity;GO:0003831//beta-N-acetylglucosaminylglycopeptide beta-1,4-galactosyltransferase activity	GO:0006486//protein glycosylation;GO:0018146//keratan sulfate biosynthetic process;GO:0005975//carbohydrate metabolic process;GO:0001572//lactosylceramide biosynthetic process	K07553//beta-1,4-galactosyltransferase 6 [EC:2.4.1.274]	XP_015451270.1//PREDICTED: beta-1,4-galactosyltransferase 6 isoform X2 [Pteropus alecto];XP_006920064.1//PREDICTED: beta-1,4-galactosyltransferase 6 isoform X1 [Pteropus alecto]	1//3;3//A2MP1
54502	4827	24.44	22.6	-0.112922	0.0299185	*	0.00977762	RBM47	GO:0005634//nucleus	GO:0003723//RNA binding	GO:0002244//hematopoietic progenitor cell differentiation;GO:0016554//cytidine to uridine editing	K13161//heterogeneous nuclear ribonucleoprotein R;K01876//aspartyl-tRNA synthetase [EC:6.1.1.12];K11972//E3 ubiquitin-protein ligase RNF19A [EC:2.3.2.27]	NP_061900.2//RNA-binding protein 47 isoform b [Homo sapiens];NP_001092104.1//RNA-binding protein 47 isoform a [Homo sapiens]	1//3;3//A2MP1
4232	2419	13.23	15.45	0.223794	0.0299113	*	0.00977342	MEST	GO:0070062//extracellular exosome;GO:0005783//endoplasmic reticulum;GO:0016021//integral component of membrane;GO:0005789//endoplasmic reticulum membrane	GO:0016787//hydrolase activity;GO:0003824//catalytic activity	GO:0007498//mesoderm development	NA	XP_011514524.1//PREDICTED: mesoderm-specific transcript homolog protein isoform X2 [Homo sapiens];XP_004046272.1//PREDICTED: mesoderm-specific transcript homolog protein isoform X1 [Gorilla gorilla gorilla];NP_001240829.1//mesoderm-specific transcript homolog protein isoform c [Homo sapiens];NP_002393.2//mesoderm-specific transcript homolog protein isoform a [Homo sapiens]	1//3;3//A2MP1;2//1
2050	4369	39.63	42.47	0.0998511	0.0298346	*	0.00974648	EPHB4	GO:0070062//extracellular exosome;GO:0005887//integral component of plasma membrane;GO:0005829//cytosol;GO:0005576//extracellular region;GO:0005886//plasma membrane	GO:0005524//ATP binding;GO:0005003//ephrin receptor activity;GO:0004714//transmembrane receptor protein tyrosine kinase activity	GO:0002042//cell migration involved in sprouting angiogenesis;GO:0007155//cell adhesion;GO:0001525//angiogenesis;GO:0048013//ephrin receptor signaling pathway;GO:0046777//protein autophosphorylation;GO:0003007//heart morphogenesis	K05113//Eph receptor B4 [EC:2.7.10.1]	NP_004435.3//ephrin type-B receptor 4 precursor [Homo sapiens]	4
57727	3213	11.82	10.32	-0.195787	0.0298246	*	0.00974136	NCOA5	GO:0005634//nucleus;GO:0005615//extracellular space;GO:0015629//actin cytoskeleton	GO:0003723//RNA binding;GO:0003682//chromatin binding	GO:0046627//negative regulation of insulin receptor signaling pathway;GO:0006355//regulation of transcription, DNA-templated;GO:0006351//transcription, DNA-templated;GO:0042593//glucose homeostasis	K10624//E3 ubiquitin-protein ligase RBBP6 [EC:2.3.2.27];K17585//phosphatase and actin regulator 4;K19756//radial spoke head protein 4A;K20102//YTH domain-containing family protein	NP_001335078.1//nuclear receptor coactivator 5 isoform 3 [Homo sapiens];NP_001335079.1//nuclear receptor coactivator 5 isoform 4 [Homo sapiens];AAG36793.1//nuclear receptor coactivator CIA, partial [Homo sapiens]	1//3;2//1
64757	2258	16.29	13.9	-0.228902	0.0298128	*	0.00973566	2023-03-01	GO:0005743//mitochondrial inner membrane;GO:0016021//integral component of membrane;GO:0005739//mitochondrion;GO:0005741//mitochondrial outer membrane	GO:0043546//molybdopterin cofactor binding;GO:0008940//nitrate reductase activity;GO:0030151//molybdenum ion binding;GO:0030170//pyridoxal phosphate binding	GO:0006805//xenobiotic metabolic process;GO:0042126//nitrate metabolic process;GO:0055114//oxidation-reduction process;GO:0051410//detoxification of nitrogen compound	K15631//molybdenum cofactor sulfurtransferase [EC:2.8.1.9]	NP_073583.3//mitochondrial amidoxime-reducing component 1 precursor [Homo sapiens]	3//A2MP1
11093	4966	0.27	0.53	0.973033	0.0298117	*	0.00973346	ADAMTS13	GO:0005788//endoplasmic reticulum lumen;GO:0005615//extracellular space;GO:0009986//cell surface;GO:0005578//proteinaceous extracellular matrix	GO:0008237//metallopeptidase activity;GO:0004222//metalloendopeptidase activity;GO:0005178//integrin binding;GO:0005509//calcium ion binding;GO:0008270//zinc ion binding	GO:0014075//response to amine;GO:0071222//cellular response to lipopolysaccharide;GO:0030168//platelet activation;GO:0071356//cellular response to tumor necrosis factor;GO:0043171//peptide catabolic process;GO:0009636//response to toxic substance;GO:0035864//response to potassium ion;GO:0007160//cell-matrix adhesion;GO:0071346//cellular response to interferon-gamma;GO:0009100//glycoprotein metabo…	K08627//a disintegrin and metalloproteinase with thrombospondin motifs 13 [EC:3.4.24.87]	NP_620594.1//A disintegrin and metalloproteinase with thrombospondin motifs 13 isoform 1 preproprotein [Homo sapiens];NP_620595.1//A disintegrin and metalloproteinase with thrombospondin motifs 13 isoform 3 preproprotein [Homo sapiens];NP_620596.2//A disintegrin and metalloproteinase with thrombospondin motifs 13 isoform 2 preproprotein [Homo sapiens]	4
823	3110	35	31.97	-0.130636	0.0298089	*	0.00973068	CAPN1	GO:0070062//extracellular exosome;GO:0005925//focal adhesion;GO:0005829//cytosol;GO:0005622//intracellular;GO:0005739//mitochondrion;GO:0005764//lysosome;GO:0005886//plasma membrane	GO:0004198//calcium-dependent cysteine-type endopeptidase activity;GO:0005509//calcium ion binding	GO:0060056//mammary gland involution;GO:0032801//receptor catabolic process;GO:0097264//self proteolysis;GO:0050790//regulation of catalytic activity	K01367//calpain-1 [EC:3.4.22.52]	XP_012666158.1//PREDICTED: calpain-1 catalytic subunit [Otolemur garnettii]	1//3;3//A2MP1
4335	4865	11.28	12.73	0.174465	0.0296966	*	0.00969032	MNT	GO:0005634//nucleus;GO:0005654//nucleoplasm	GO:0003714//transcription corepressor activity;GO:0003713//transcription coactivator activity;GO:0000977//RNA polymerase II regulatory region sequence-specific DNA binding;GO:0003682//chromatin binding;GO:0003700//DNA binding transcription factor activity;GO:0001227//transcriptional repressor activity, RNA polymerase II transcription regulatory region sequence-specific DNA binding;GO:0046983//pro…	GO:0000122//negative regulation of transcription from RNA polymerase II promoter;GO:0007275//multicellular organism development;GO:0007569//cell aging;GO:0051726//regulation of cell cycle;GO:0006366//transcription from RNA polymerase II promoter;GO:0008285//negative regulation of cell proliferation;GO:2001234//negative regulation of apoptotic signaling pathway	K09115//MAX-binding protein	NP_064706.1//max-binding protein MNT [Homo sapiens]	2//1
8622	4114	0.22	0.5	1.18442	0.0296941	*	0.00969136	PDE8B	GO:0005829//cytosol	GO:0046872//metal ion binding;GO:0004114//3',5'-cyclic-nucleotide phosphodiesterase activity;GO:0004115//3',5'-cyclic-AMP phosphodiesterase activity	GO:0009187//cyclic nucleotide metabolic process;GO:0006198//cAMP catabolic process;GO:0007165//signal transduction;GO:0046676//negative regulation of insulin secretion	K18437//high affinity cAMP-specific and IBMX-insensitive 3',5'-cyclic phosphodiesterase 8 [EC:3.1.4.53]	NP_001025025.1//high affinity cAMP-specific and IBMX-insensitive 3',5'-cyclic phosphodiesterase 8B isoform 2 [Homo sapiens];NP_001336680.1//high affinity cAMP-specific and IBMX-insensitive 3',5'-cyclic phosphodiesterase 8B isoform 9 [Homo sapiens];NP_001025024.1//high affinity cAMP-specific and IBMX-insensitive 3',5'-cyclic phosphodiesterase 8B isoform 4 [Homo sapiens];NP_001336681.1//high affini…	1//3;3//A2MP1;2//1
57470	2694	15.49	13.33	-0.21666	0.0296742	*	0.00968118	LRRC47	NA	GO:0004826//phenylalanine-tRNA ligase activity;GO:0003723//RNA binding	NA	K10130//leucine-rich repeats and death domain-containing protein	NP_065761.1//leucine-rich repeat-containing protein 47 [Homo sapiens]	2//1
143879	4208	0.85	1.31	0.624032	0.029607	*	0.00965742	KBTBD3	GO:0031463//Cul3-RING ubiquitin ligase complex	NA	GO:0016567//protein ubiquitination	K10471//kelch repeat and BTB domain-containing protein 3	Q8NAB2.2//RecName: Full=Kelch repeat and BTB domain-containing protein 3; AltName: Full=BTB and kelch domain-containing protein 3;NP_689646.2//kelch repeat and BTB domain-containing protein 3 isoform 1 [Homo sapiens]	1//3;3//A2MP1;2//1
8805	3973	17.75	15.92	-0.156979	0.0296002	*	0.00965336	TRIM24	GO:0005634//nucleus;GO:0005654//nucleoplasm;GO:0005829//cytosol;GO:0005622//intracellular;GO:0005719//nuclear euchromatin;GO:0005737//cytoplasm;GO:0005726//perichromatin fibrils	GO:0061630//ubiquitin protein ligase activity;GO:0002039//p53 binding;GO:0005102//receptor binding;GO:0070577//lysine-acetylated histone binding;GO:0034056//estrogen response element binding;GO:0004842//ubiquitin-protein transferase activity;GO:0016922//ligand-dependent nuclear receptor binding;GO:0004713//protein tyrosine kinase activity;GO:0003713//transcription coactivator activity;GO:0004672/…	GO:0045892//negative regulation of transcription, DNA-templated;GO:0016567//protein ubiquitination;GO:0030163//protein catabolic process;GO:0055074//calcium ion homeostasis;GO:0006366//transcription from RNA polymerase II promoter;GO:0046777//protein autophosphorylation;GO:0045893//positive regulation of transcription, DNA-templated;GO:1901796//regulation of signal transduction by p53 class media…	K08881//tripartite motif-containing protein 24 [EC:2.3.2.27]	NP_003843.3//transcription intermediary factor 1-alpha isoform b [Homo sapiens];NP_056989.2//transcription intermediary factor 1-alpha isoform a [Homo sapiens]	3//A2MP1;2//1
3638	3025	21.84	24.45	0.162862	0.0295948	*	0.00964976	INSIG1	GO:0032937//SREBP-SCAP-Insig complex;GO:0005783//endoplasmic reticulum;GO:0016021//integral component of membrane;GO:0005789//endoplasmic reticulum membrane	NA	GO:1901303//negative regulation of cargo loading into COPII-coated vesicle;GO:0008203//cholesterol metabolic process;GO:0008152//metabolic process;GO:0006641//triglyceride metabolic process;GO:0010894//negative regulation of steroid biosynthetic process;GO:0045599//negative regulation of fat cell differentiation;GO:0006695//cholesterol biosynthetic process;GO:0032933//SREBP signaling pathway;GO:0…	NA	NP_001333519.1//insulin-induced gene 1 protein isoform 4 [Homo sapiens];NP_938151.1//insulin-induced gene 1 protein isoform 3 [Homo sapiens];NP_938150.2//insulin-induced gene 1 protein isoform 2 [Homo sapiens];NP_001333523.1//insulin-induced gene 1 protein isoform 5 [Homo sapiens];NP_005533.2//insulin-induced gene 1 protein isoform 1 [Homo sapiens]	1//3;3//A2MP1;5
57479	6972	11.22	10.09	-0.153147	0.0295468	*	0.00963228	PRR12	GO:0005634//nucleus;GO:0030054//cell junction;GO:0014069//postsynaptic density;GO:0045211//postsynaptic membrane;GO:0043005//neuron projection	NA	NA	K05748//WAS protein family, member 2	NP_065770.1//proline-rich protein 12 [Homo sapiens]	2//1
3757	3570	0.55	0.94	0.773229	0.0294931	*	0.00961292	KCNH2	GO:0009986//cell surface;GO:0005887//integral component of plasma membrane;GO:1902937//inward rectifier potassium channel complex;GO:0005622//intracellular;GO:0016021//integral component of membrane;GO:0005886//plasma membrane;GO:0008076//voltage-gated potassium channel complex;GO:0048471//perinuclear region of cytoplasm	GO:0005249//voltage-gated potassium channel activity;GO:0055131//C3HC4-type RING finger domain binding;GO:0005242//inward rectifier potassium channel activity;GO:0042802//identical protein binding;GO:0086008//voltage-gated potassium channel activity involved in cardiac muscle cell action potential repolarization;GO:0031625//ubiquitin protein ligase binding;GO:0005251//delayed rectifier potassium …	GO:0086013//membrane repolarization during cardiac muscle cell action potential;GO:0003064//regulation of heart rate by hormone;GO:0086009//membrane repolarization;GO:0035690//cellular response to drug;GO:0055075//potassium ion homeostasis;GO:1901381//positive regulation of potassium ion transmembrane transport;GO:1901380//negative regulation of potassium ion transmembrane transport;GO:1901379//r…	K04905//potassium voltage-gated channel Eag-related subfamily H member 2	NP_001191727.1//potassium voltage-gated channel subfamily H member 2 isoform d [Homo sapiens];NP_742053.1//potassium voltage-gated channel subfamily H member 2 isoform b [Homo sapiens];NP_000229.1//potassium voltage-gated channel subfamily H member 2 isoform a [Homo sapiens];NP_742054.1//potassium voltage-gated channel subfamily H member 2 isoform c [Homo sapiens]	1//3;3//A2MP1;2//1
91452	3690	11.08	12.75	0.202539	0.0294476	*	0.00959626	ACBD5	GO:0016020//membrane;GO:0005634//nucleus;GO:0005654//nucleoplasm;GO:0016021//integral component of membrane;GO:0005777//peroxisome;GO:0005778//peroxisomal membrane	GO:0008289//lipid binding;GO:0000062//fatty-acyl-CoA binding	GO:0006810//transport;GO:0030242//autophagy of peroxisome;GO:0009062//fatty acid catabolic process	K17985//activating molecule in BECN1-regulated autophagy protein 1;K15696//RING finger protein 113B;K01064//wingless-type MMTV integration site family, member 9	NP_001339517.1//acyl-CoA-binding domain-containing protein 5 isoform 18 [Homo sapiens];NP_001339501.1//acyl-CoA-binding domain-containing protein 5 isoform 9 [Homo sapiens];XP_006717591.3//PREDICTED: acyl-CoA-binding domain-containing protein 5 isoform X2 [Homo sapiens];NP_001339510.1//acyl-CoA-binding domain-containing protein 5 isoform 13 [Homo sapiens];NP_001339516.1//acyl-CoA-binding domain-c…	4;1//3;3//A2MP1
79705	10449	0.88	1.17	0.410933	0.029418	*	0.0095848	LRRK1	GO:0005829//cytosol;GO:0005739//mitochondrion;GO:0005737//cytoplasm	GO:0046872//metal ion binding;GO:0004674//protein serine/threonine kinase activity;GO:0005524//ATP binding;GO:0004672//protein kinase activity;GO:0042802//identical protein binding;GO:0004871//signal transducer activity;GO:0005525//GTP binding	GO:0050731//positive regulation of peptidyl-tyrosine phosphorylation;GO:1902533//positive regulation of intracellular signal transduction;GO:0045453//bone resorption;GO:0050732//negative regulation of peptidyl-tyrosine phosphorylation;GO:0035556//intracellular signal transduction;GO:0090263//positive regulation of canonical Wnt signaling pathway;GO:0036035//osteoclast development	K08843//leucine-rich repeat kinase 1 [EC:2.7.11.1]	NP_078928.3//leucine-rich repeat serine/threonine-protein kinase 1 [Homo sapiens]	5
57786	6385	6.15	7.11	0.209263	0.0293651	*	0.00956574	RBAK	NA	NA	NA	K09228//KRAB domain-containing zinc finger protein	XP_018887229.1//PREDICTED: RB-associated KRAB zinc finger protein [Gorilla gorilla gorilla]	1//3;3//A2MP1
27241	3919	2.17	2.93	0.433206	0.0293167	*	0.00954814	BBS9	GO:0016020//membrane;GO:0005929//cilium;GO:0060170//ciliary membrane;GO:0000242//pericentriolar material;GO:0005829//cytosol;GO:0035869//ciliary transition zone;GO:0034464//BBSome;GO:0034451//centriolar satellite	NA	GO:0060271//cilium assembly;GO:0045444//fat cell differentiation;GO:0050896//response to stimulus;GO:0007601//visual perception;GO:0061512//protein localization to cilium;GO:0015031//protein transport	K19398//Bardet-Biedl syndrome 9 protein	NP_001334966.1//protein PTHB1 isoform 5 [Homo sapiens];NP_001334971.1//protein PTHB1 isoform 10 [Homo sapiens];NP_001334969.1//protein PTHB1 isoform 8 [Homo sapiens];NP_001334968.1//protein PTHB1 isoform 7 [Homo sapiens];NP_001028776.1//protein PTHB1 isoform 3 [Homo sapiens];NP_055266.2//protein PTHB1 isoform 1 [Homo sapiens];NP_001334972.1//protein PTHB1 isoform 11 [Homo sapiens];NP_001334970.1/…	1//3;3//A2MP1;2//1
1471	967	265.33	275.66	0.0551021	0.0293	*	0.00954088	CST3	GO:1904724//tertiary granule lumen;GO:0070062//extracellular exosome;GO:0005788//endoplasmic reticulum lumen;GO:0030424//axon;GO:0005783//endoplasmic reticulum;GO:0031965//nuclear membrane;GO:0005615//extracellular space;GO:0005764//lysosome;GO:0043292//contractile fiber;GO:0048471//perinuclear region of cytoplasm;GO:0043025//neuronal cell body;GO:0005771//multivesicular body;GO:0005576//extracel…	GO:0002020//protease binding;GO:0001540//amyloid-beta binding;GO:0042802//identical protein binding;GO:0004866//endopeptidase inhibitor activity;GO:0004869//cysteine-type endopeptidase inhibitor activity	GO:0043687//post-translational protein modification;GO:0060311//negative regulation of elastin catabolic process;GO:0007420//brain development;GO:0007566//embryo implantation;GO:0043067//regulation of programmed cell death;GO:0044267//cellular protein metabolic process;GO:0007431//salivary gland development;GO:0032355//response to estradiol;GO:0034103//regulation of tissue remodeling;GO:0010716//…	K13899//cystatin-C	NP_000090.1//cystatin-C precursor [Homo sapiens]	1//3;3//A2MP1
55858	1993	49.42	54.17	0.132399	0.0292286	*	0.00951584	TMEM165	GO:0005765//lysosomal membrane;GO:0010008//endosome membrane;GO:0032588//trans-Golgi network membrane;GO:0016021//integral component of membrane	NA	GO:0035751//regulation of lysosomal lumen pH;GO:0006487//protein N-linked glycosylation;GO:0032472//Golgi calcium ion transport;GO:0006874//cellular calcium ion homeostasis	NA	XP_003268436.1//PREDICTED: transmembrane protein 165 [Nomascus leucogenys]	4
222235	2845	5.66	4.53	-0.321291	0.0292272	*	0.00951354	FBXL13	NA	NA	NA	K10279//F-box and leucine-rich repeat protein 13	XP_005250265.1//PREDICTED: F-box/LRR-repeat protein 13 isoform X8 [Homo sapiens];XP_011514230.1//PREDICTED: F-box/LRR-repeat protein 13 isoform X4 [Homo sapiens];XP_016867339.1//PREDICTED: F-box/LRR-repeat protein 13 isoform X2 [Homo sapiens]	1//3;3//A2MP1
2539	2329	875.82	894.4	0.0302858	0.0292039	*	0.00950414	G6PD	GO:0016020//membrane;GO:0070062//extracellular exosome;GO:0005634//nucleus;GO:0005829//cytosol;GO:0009898//cytoplasmic side of plasma membrane;GO:0005737//cytoplasm	GO:0050661//NADP binding;GO:0042802//identical protein binding;GO:0005536//glucose binding;GO:0042803//protein homodimerization activity;GO:0004345//glucose-6-phosphate dehydrogenase activity	GO:1904879//positive regulation of calcium ion transmembrane transport via high voltage-gated calcium channel;GO:0019322//pentose biosynthetic process;GO:0014070//response to organic cyclic compound;GO:0006739//NADP metabolic process;GO:0032094//response to food;GO:0009051//pentose-phosphate shunt, oxidative branch;GO:0055114//oxidation-reduction process;GO:0045471//response to ethanol;GO:0043523…	K00036//glucose-6-phosphate 1-dehydrogenase [EC:1.1.1.49 1.1.1.363]	NP_000393.4//glucose-6-phosphate 1-dehydrogenase isoform a [Homo sapiens]	4;2//1
7571	2594	4.48	5.97	0.414232	0.029166	*	0.00949	ZNF23	NA	NA	NA	K09228//KRAB domain-containing zinc finger protein	XP_019791100.1//PREDICTED: zinc finger protein 23 isoform X1 [Tursiops truncatus];XP_012586159.1//PREDICTED: zinc finger protein 23 isoform X3 [Condylura cristata];XP_014413864.1//PREDICTED: zinc finger protein 23 isoform X4 [Camelus ferus];XP_014413862.1//PREDICTED: zinc finger protein 23 isoform X2 [Camelus ferus]	1//3;2//1
10625	4205	36.1	33.45	-0.109993	0.0291204	*	0.00947154	IVNS1ABP	GO:0005634//nucleus;GO:0005654//nucleoplasm;GO:0005681//spliceosomal complex;GO:0005667//transcription factor complex;GO:0005829//cytosol;GO:0015629//actin cytoskeleton	NA	GO:2001243//negative regulation of intrinsic apoptotic signaling pathway;GO:0008380//RNA splicing;GO:0016032//viral process;GO:0009615//response to virus;GO:0006383//transcription from RNA polymerase III promoter	K15046//influenza virus NS1A-binding protein	NP_006460.2//influenza virus NS1A-binding protein [Homo sapiens]	4
6558	6887	17.34	15.92	-0.123264	0.0291177	*	0.00947248	SLC12A2	GO:0016020//membrane;GO:0070062//extracellular exosome;GO:0005887//integral component of plasma membrane;GO:0016324//apical plasma membrane;GO:0016021//integral component of membrane;GO:0005886//plasma membrane;GO:1903561//extracellular vesicle	GO:0008519//ammonium transmembrane transporter activity;GO:0005524//ATP binding;GO:0042626//ATPase activity, coupled to transmembrane movement of substances;GO:0008511//sodium:potassium:chloride symporter activity;GO:0015377//cation:chloride symporter activity;GO:0019901//protein kinase binding	GO:0006810//transport;GO:0030321//transepithelial chloride transport;GO:0006813//potassium ion transport;GO:0007214//gamma-aminobutyric acid signaling pathway;GO:0015696//ammonium transport;GO:0006811//ion transport;GO:0045795//positive regulation of cell volume;GO:0007568//aging;GO:0006972//hyperosmotic response;GO:0070634//transepithelial ammonium transport;GO:0006814//sodium ion transport	K10951//solute carrier family 12 (sodium/potassium/chloride transporter), member 2	NP_001243390.1//solute carrier family 12 member 2 isoform 2 [Homo sapiens];NP_001037.1//solute carrier family 12 member 2 isoform 1 [Homo sapiens]	1//3;2//1
54558	4978	0.57	0.93	0.706269	0.0291048	*	0.00946466	SPATA6	GO:0005576//extracellular region;GO:0097224//sperm connecting piece	GO:0032027//myosin light chain binding	GO:0030154//cell differentiation;GO:0007275//multicellular organism development;GO:0007283//spermatogenesis;GO:0044458//motile cilium assembly	NA	NP_001273167.1//spermatogenesis-associated protein 6 isoform 2 [Homo sapiens];NP_001273168.1//spermatogenesis-associated protein 6 isoform 3 [Homo sapiens];NP_061946.1//spermatogenesis-associated protein 6 isoform 1 precursor [Homo sapiens]	1//3;3//A2MP1
51477	2131	0.28	0.68	1.28011	0.0290858	*	0.00945668	ISYNA1	GO:0005829//cytosol;GO:0005737//cytoplasm	GO:0004512//inositol-3-phosphate synthase activity	GO:0008654//phospholipid biosynthetic process;GO:0006021//inositol biosynthetic process;GO:0043647//inositol phosphate metabolic process	K01858//myo-inositol-1-phosphate synthase [EC:5.5.1.4]	XP_003817819.2//PREDICTED: inositol-3-phosphate synthase 1 isoform X1 [Pan paniscus];XP_003817820.2//PREDICTED: inositol-3-phosphate synthase 1 isoform X2 [Pan paniscus];NP_057452.1//inositol-3-phosphate synthase 1 isoform 1 [Homo sapiens]	1//3;4
54069	1587	16.43	13.57	-0.275912	0.0290711	*	0.0094501	MIS18A	GO:0005634//nucleus;GO:0005654//nucleoplasm;GO:0005829//cytosol;GO:0000785//chromatin;GO:0000775//chromosome, centromeric region	GO:0046872//metal ion binding	GO:0007059//chromosome segregation;GO:1903955//positive regulation of protein targeting to mitochondrion;GO:0051301//cell division;GO:0044030//regulation of DNA methylation;GO:0034080//CENP-A containing nucleosome assembly;GO:0007049//cell cycle	K11564//kinetochore protein Mis18	NP_061817.1//protein Mis18-alpha [Homo sapiens]	2//1
54793	3417	12.66	10.94	-0.210665	0.0290252	*	0.00943336	KCTD9	GO:0005622//intracellular	GO:0042802//identical protein binding;GO:0043621//protein self-association;GO:0097602//cullin family protein binding	GO:0016567//protein ubiquitination;GO:0051260//protein homooligomerization;GO:0035556//intracellular signal transduction	K21919//BTB/POZ domain-containing protein KCTD9	EDL35968.1//potassium channel tetramerisation domain containing 9, isoform CRA_d, partial [Mus musculus]	3//A2MP1
26149	4035	1.19	1.76	0.564614	0.0290101	*	0.00942666	ZNF658	GO:0005634//nucleus	GO:0046872//metal ion binding;GO:0000976//transcription regulatory region sequence-specific DNA binding;GO:0003700//DNA binding transcription factor activity;GO:0003676//nucleic acid binding	GO:0045892//negative regulation of transcription, DNA-templated;GO:0042254//ribosome biogenesis;GO:0006355//regulation of transcription, DNA-templated;GO:0071294//cellular response to zinc ion;GO:0006351//transcription, DNA-templated	K09228//KRAB domain-containing zinc finger protein	NP_149350.3//zinc finger protein 658 [Homo sapiens]	6;1//3
91526	5449	1.41	0.93	-0.600393	0.028904	*	0.00939038	ANKRD44	NA	NA	NA	K15503//serine/threonine-protein phosphatase 6 regulatory ankyrin repeat subunit B	XP_018878230.1//PREDICTED: serine/threonine-protein phosphatase 6 regulatory ankyrin repeat subunit B isoform X1 [Gorilla gorilla gorilla];NP_001182073.1//serine/threonine-protein phosphatase 6 regulatory ankyrin repeat subunit B isoform A [Homo sapiens]	1//3;2//1
79058	1875	12.38	10.06	-0.299381	0.0288399	*	0.00936778	ASPSCR1	GO:0043231//intracellular membrane-bounded organelle;GO:0005654//nucleoplasm;GO:0019898//extrinsic component of membrane;GO:0033116//endoplasmic reticulum-Golgi intermediate compartment membrane;GO:0048471//perinuclear region of cytoplasm;GO:0012505//endomembrane system;GO:0012506//vesicle membrane;GO:0005829//cytosol;GO:0009898//cytoplasmic side of plasma membrane;GO:0005886//plasma membrane	NA	GO:0006886//intracellular protein transport;GO:0031401//positive regulation of protein modification process;GO:0046324//regulation of glucose import;GO:0042593//glucose homeostasis	K15627//tether containing UBX domain for GLUT4	NP_076988.1//tether containing UBX domain for GLUT4 isoform 1 [Homo sapiens];NP_001238817.1//tether containing UBX domain for GLUT4 isoform 2 [Homo sapiens];XP_016880531.1//PREDICTED: tether containing UBX domain for GLUT4 isoform X6 [Homo sapiens]	1//3;3//A2MP1
4116	772	52.6	45.08	-0.222575	0.0288382	*	0.00936544	MAGOH	GO:0005634//nucleus;GO:0005654//nucleoplasm;GO:0016607//nuclear speck;GO:0035145//exon-exon junction complex;GO:0005737//cytoplasm;GO:0071013//catalytic step 2 spliceosome	GO:0003723//RNA binding	GO:0006406//mRNA export from nucleus;GO:0006397//mRNA processing;GO:0000398//mRNA splicing, via spliceosome;GO:0000381//regulation of alternative mRNA splicing, via spliceosome;GO:0000184//nuclear-transcribed mRNA catabolic process, nonsense-mediated decay;GO:0006369//termination of RNA polymerase II transcription;GO:0031124//mRNA 3'-end processing;GO:0007292//female gamete generation;GO:0006417/…	K12877//protein mago nashi	XP_005398616.1//PREDICTED: protein mago nashi homolog isoform X1 [Chinchilla lanigera]	3//A2MP1
5271	3306	3.16	2.07	-0.610294	0.0288324	*	0.00936174	SERPINB8	GO:0070062//extracellular exosome;GO:0005615//extracellular space;GO:0005829//cytosol;GO:0005737//cytoplasm	GO:0004867//serine-type endopeptidase inhibitor activity	GO:0090136//epithelial cell-cell adhesion;GO:0010951//negative regulation of endopeptidase activity	K13965//serpin B8	NP_001335296.1//serpin B8 isoform d [Homo sapiens];NP_001335297.1//serpin B8 isoform e [Homo sapiens];NP_001335299.1//serpin B8 isoform f [Homo sapiens];NP_942130.1//serpin B8 isoform a [Homo sapiens]	1//3;3//A2MP1
60412	4183	17.37	19.31	0.15275	0.0288241	*	0.00935728	EXOC4	GO:0016020//membrane;GO:0005902//microvillus;GO:0005737//cytoplasm;GO:0030496//midbody;GO:0032584//growth cone membrane;GO:0035748//myelin sheath abaxonal region;GO:0000145//exocyst;GO:0005829//cytosol;GO:0045202//synapse;GO:0005886//plasma membrane	GO:0047485//protein N-terminus binding;GO:0017160//Ral GTPase binding;GO:0030165//PDZ domain binding	GO:0016241//regulation of macroautophagy;GO:0006612//protein targeting to membrane;GO:0006903//vesicle targeting;GO:0006904//vesicle docking involved in exocytosis;GO:0048341//paraxial mesoderm formation;GO:0007268//chemical synaptic transmission;GO:0006893//Golgi to plasma membrane transport;GO:0006887//exocytosis	K06111//exocyst complex component 4	XP_011851219.1//PREDICTED: exocyst complex component 4 isoform X3 [Mandrillus leucophaeus];NP_068579.3//exocyst complex component 4 isoform a [Homo sapiens]	1//3;3//A2MP1
54704	4271	6	7.14	0.250962	0.0288128	*	0.0093518	PDP1	NA	NA	NA	K01102//pyruvate dehydrogenase phosphatase [EC:3.1.3.43]	AAH64978.1//PPM2C protein, partial [Homo sapiens];XP_003311895.1//PREDICTED: pyruvate dehyrogenase phosphatase catalytic subunit 1 isoform X2 [Pan troglodytes];XP_019780696.1//PREDICTED: pyruvate dehyrogenase phosphatase catalytic subunit 1 isoform X1 [Tursiops truncatus];XP_016869077.1//PREDICTED: pyruvate dehyrogenase phosphatase catalytic subunit 1 isoform X2 [Homo sapiens]	1//3;3//A2MP1
11147	827	23.55	28.77	0.288838	0.0287929	*	0.00934356	HHLA3	NA	NA	NA	NA	NP_001026863.1//HERV-H LTR-associating protein 3 isoform 1 [Homo sapiens];XP_016804779.1//PREDICTED: HERV-H LTR-associating protein 3, partial [Pan troglodytes]	1//3;2//1
7270	3154	11.82	10.22	-0.209835	0.0286345	*	0.00929036	TTF1	GO:0005634//nucleus;GO:0005654//nucleoplasm;GO:0005730//nucleolus;GO:0005829//cytosol;GO:0005886//plasma membrane	GO:0003677//DNA binding;GO:0000981//RNA polymerase II transcription factor activity, sequence-specific DNA binding;GO:0003682//chromatin binding;GO:0043565//sequence-specific DNA binding;GO:0044212//transcription regulatory region DNA binding;GO:0001135//transcription factor activity, RNA polymerase II transcription factor recruiting	GO:0006363//termination of RNA polymerase I transcription;GO:0006353//DNA-templated transcription, termination;GO:0006361//transcription initiation from RNA polymerase I promoter;GO:0006338//chromatin remodeling;GO:0030154//cell differentiation;GO:0044267//cellular protein metabolic process;GO:0006357//regulation of transcription from RNA polymerase II promoter;GO:0008156//negative regulation of …	K15225//transcription termination factor 1	AAI27670.1//TTF1 protein, partial [Homo sapiens];XP_016870594.1//PREDICTED: transcription termination factor 1 isoform X1 [Homo sapiens]	1//3;3//A2MP1
256987	6424	27.3	29.22	0.0980552	0.0285847	*	0.00927244	SERINC5	GO:0070062//extracellular exosome;GO:0005794//Golgi apparatus;GO:0043209//myelin sheath;GO:0016021//integral component of membrane;GO:0005886//plasma membrane;GO:0048471//perinuclear region of cytoplasm	GO:0015194//L-serine transmembrane transporter activity	GO:0042552//myelination;GO:0006658//phosphatidylserine metabolic process;GO:0009597//detection of virus;GO:0051607//defense response to virus;GO:0016032//viral process;GO:1904222//positive regulation of serine C-palmitoyltransferase activity;GO:0008654//phospholipid biosynthetic process;GO:1904219//positive regulation of CDP-diacylglycerol-serine O-phosphatidyltransferase activity;GO:0006665//sph…	K16316//serine/threonine-protein kinase 31 [EC:2.7.11.1];K04175//C-X-C chemokine receptor type 1;K12025//tripartite motif-containing protein 52	NP_840060.1//serine incorporator 5 isoform 2 [Homo sapiens];NP_001167543.1//serine incorporator 5 isoform 1 [Homo sapiens];NP_001167542.1//serine incorporator 5 isoform 3 [Homo sapiens]	6;2//1
8825	6114	5.64	6.57	0.220198	0.0285722	*	0.0092666	LIN7A	GO:0097025//MPP7-DLG1-LIN7 complex;GO:0070062//extracellular exosome;GO:0016323//basolateral plasma membrane;GO:0098793//presynapse;GO:0005622//intracellular;GO:0014069//postsynaptic density;GO:0043005//neuron projection;GO:0005911//cell-cell junction;GO:0005923//bicellular tight junction;GO:0005886//plasma membrane;GO:0045202//synapse;GO:0045211//postsynaptic membrane	GO:0097016//L27 domain binding	GO:0048489//synaptic vesicle transport;GO:1903361//protein localization to basolateral plasma membrane;GO:0007269//neurotransmitter secretion;GO:0048839//inner ear development;GO:0045199//maintenance of epithelial cell apical/basal polarity;GO:0015031//protein transport;GO:0006461//protein complex assembly;GO:0006887//exocytosis	K19931//protein lin-7	XP_019807752.1//PREDICTED: protein lin-7 homolog A isoform X1 [Tursiops truncatus];NP_004655.1//protein lin-7 homolog A isoform 1 [Homo sapiens]	1//3;3//A2MP1
5095	2523	4.66	5.99	0.362226	0.0285586	*	0.00926042	PCCA	GO:0005759//mitochondrial matrix;GO:0005829//cytosol;GO:0005739//mitochondrion	GO:0046872//metal ion binding;GO:0004075//biotin carboxylase activity;GO:0004658//propionyl-CoA carboxylase activity;GO:0005524//ATP binding;GO:0009374//biotin binding;GO:0019899//enzyme binding	GO:0019626//short-chain fatty acid catabolic process;GO:0006768//biotin metabolic process	K01965//propionyl-CoA carboxylase alpha chain [EC:6.4.1.3]	NP_001339538.1//propionyl-CoA carboxylase alpha chain, mitochondrial isoform h precursor [Homo sapiens];NP_000273.2//propionyl-CoA carboxylase alpha chain, mitochondrial isoform a precursor [Homo sapiens];NP_001171475.1//propionyl-CoA carboxylase alpha chain, mitochondrial isoform c precursor [Homo sapiens];CAA32763.1//propionyl-CoA carboxylase [Homo sapiens];NP_001339536.1//propionyl-CoA carboxy…	1//3;3//A2MP1;2//1
51204	1479	22.8	19.28	-0.241929	0.0285375	*	0.00925182	TACO1	GO:0005634//nucleus;GO:0005739//mitochondrion	NA	GO:0006417//regulation of translation	K18189//translational activator of cytochrome c oxidase 1	NP_057444.2//translational activator of cytochrome c oxidase 1 [Homo sapiens]	3//A2MP1
129450	5384	2.59	3.27	0.336339	0.0284548	*	0.00922324	TYW5	GO:0005737//cytoplasm	GO:0016706//oxidoreductase activity, acting on paired donors, with incorporation or reduction of molecular oxygen, 2-oxoglutarate as one donor, and incorporation of one atom each of oxygen into both donors;GO:0005506//iron ion binding;GO:0102524//tRNAPhe (7-(3-amino-3-carboxypropyl)wyosine37-C2)-hydroxylase activity;GO:0000049//tRNA binding;GO:0042803//protein homodimerization activity	GO:0006400//tRNA modification;GO:0031591//wybutosine biosynthetic process	K18066//tRNA wybutosine-synthesizing protein 5 [EC:1.14.11.42]	NP_001034782.1//tRNA wybutosine-synthesizing protein 5 [Homo sapiens]	2//1
55702	1446	13.37	10.67	-0.325439	0.028444	*	0.00921796	CCDC94	NA	NA	NA	K13115//coiled-coil domain-containing protein 130;K02184//formin 2	NP_060544.2//coiled-coil domain-containing protein 94 [Homo sapiens]	5
3556	4225	6.6	8.02	0.281136	0.0284194	*	0.00920824	IL1RAP	GO:0016020//membrane;GO:0005615//extracellular space;GO:0005887//integral component of plasma membrane;GO:0016021//integral component of membrane;GO:0005886//plasma membrane	GO:1990782//protein tyrosine kinase binding;GO:0004871//signal transducer activity;GO:0002114//interleukin-33 receptor activity;GO:0004908//interleukin-1 receptor activity	GO:1900006//positive regulation of dendrite development;GO:0051092//positive regulation of NF-kappaB transcription factor activity;GO:0051965//positive regulation of synapse assembly;GO:0006954//inflammatory response;GO:0042094//interleukin-2 biosynthetic process;GO:0072602//interleukin-4 secretion;GO:0032754//positive regulation of interleukin-5 production;GO:0006955//immune response;GO:0032736/…	K04723//interleukin 1 receptor accessory protein	NP_001161403.1//interleukin-1 receptor accessory protein isoform 3 precursor [Homo sapiens];NP_002173.1//interleukin-1 receptor accessory protein isoform 1 precursor [Homo sapiens];NP_608273.1//interleukin-1 receptor accessory protein isoform 2 precursor [Homo sapiens]	1//3;3//A2MP1
92312	6124	9.79	11	0.168123	0.0284111	*	0.00920378	MEX3A	GO:0005634//nucleus;GO:0005829//cytosol;GO:0000932//P-body	GO:0003723//RNA binding;GO:0046872//metal ion binding	NA	K15686//RNA-binding protein MEX3 [EC:2.3.2.27]	NP_001087194.1//RNA-binding protein MEX3A [Homo sapiens]	1//3
80328	1424	3.39	5.02	0.566402	0.0283426	*	0.00917982	ULBP2	GO:0005615//extracellular space;GO:0005783//endoplasmic reticulum;GO:0009986//cell surface;GO:0005576//extracellular region;GO:0046658//anchored component of plasma membrane;GO:0031225//anchored component of membrane;GO:0005886//plasma membrane	GO:0046703//natural killer cell lectin-like receptor binding	GO:0030101//natural killer cell activation;GO:0006501//C-terminal protein lipidation;GO:0042267//natural killer cell mediated cytotoxicity;GO:0016032//viral process	K07986//UL16 binding protein;K07987//retinoic acid early transcript 1	NP_079493.1//NKG2D ligand 2 preproprotein [Homo sapiens]	3//A2MP1
10640	8522	9.37	8.43	-0.152516	0.0282905	*	0.00916118	EXOC5	GO:0000145//exocyst;GO:0005829//cytosol;GO:0005737//cytoplasm;GO:0030496//midbody	GO:0047485//protein N-terminus binding;GO:0017160//Ral GTPase binding	GO:0048278//vesicle docking;GO:0006892//post-Golgi vesicle-mediated transport;GO:0015031//protein transport;GO:0006893//Golgi to plasma membrane transport;GO:0006887//exocytosis	K19984//exocyst complex component 5	NP_006535.1//exocyst complex component 5 [Homo sapiens]	3//A2MP1
283989	1970	19.94	17.08	-0.223357	0.0282081	*	0.00913276	TSEN54	GO:0000214//tRNA-intron endonuclease complex;GO:0005654//nucleoplasm;GO:0005730//nucleolus	GO:0004519//endonuclease activity	GO:0006397//mRNA processing;GO:0006388//tRNA splicing, via endonucleolytic cleavage and ligation;GO:0000379//tRNA-type intron splice site recognition and cleavage;GO:0090502//RNA phosphodiester bond hydrolysis, endonucleolytic	K15326//tRNA-splicing endonuclease subunit Sen54	NP_997229.2//tRNA-splicing endonuclease subunit Sen54 [Homo sapiens]	2//1
8458	4860	7.26	6.17	-0.234699	0.0279327	*	0.00904012	TTF2	GO:0008023//transcription elongation factor complex;GO:0005681//spliceosomal complex;GO:0005829//cytosol	GO:0003677//DNA binding;GO:0005524//ATP binding;GO:0008270//zinc ion binding;GO:0004386//helicase activity;GO:0008094//DNA-dependent ATPase activity	GO:0006397//mRNA processing;GO:0006353//DNA-templated transcription, termination;GO:0006355//regulation of transcription, DNA-templated;GO:0006369//termination of RNA polymerase II transcription;GO:0008380//RNA splicing	K15173//transcription termination factor 2 [EC:3.6.4.-]	NP_003585.3//transcription termination factor 2 [Homo sapiens]	3//A2MP1
5426	8024	7.68	6.8	-0.175572	0.027928	*	0.00904034	POLE	GO:0005634//nucleus;GO:0005654//nucleoplasm;GO:0008622//epsilon DNA polymerase complex;GO:0005886//plasma membrane	GO:0003887//DNA-directed DNA polymerase activity;GO:0003677//DNA binding;GO:0008310//single-stranded DNA 3'-5' exodeoxyribonuclease activity;GO:0000166//nucleotide binding;GO:0003682//chromatin binding;GO:0008270//zinc ion binding;GO:0051539//4 iron, 4 sulfur cluster binding	GO:0006272//leading strand elongation;GO:0006260//DNA replication;GO:0006270//DNA replication initiation;GO:0045004//DNA replication proofreading;GO:0048568//embryonic organ development;GO:0006287//base-excision repair, gap-filling;GO:0000731//DNA synthesis involved in DNA repair;GO:0000082//G1/S transition of mitotic cell cycle;GO:0006297//nucleotide-excision repair, DNA gap filling;GO:0032201//…	K02324//DNA polymerase epsilon subunit 1 [EC:2.7.7.7]	NP_006222.2//DNA polymerase epsilon catalytic subunit A [Homo sapiens]	3//A2MP1
5137	9152	0.02	0.09	2.16993	0.0279232	*	0.0090249	PDE1C	GO:0005829//cytosol	GO:0046872//metal ion binding;GO:0004117//calmodulin-dependent cyclic-nucleotide phosphodiesterase activity;GO:0004114//3',5'-cyclic-nucleotide phosphodiesterase activity;GO:0005516//calmodulin binding	GO:0007165//signal transduction	K13755//calcium/calmodulin-dependent 3',5'-cyclic nucleotide phosphodiesterase [EC:3.1.4.17]	NP_001308988.1//calcium/calmodulin-dependent 3',5'-cyclic nucleotide phosphodiesterase 1C isoform 5 [Homo sapiens];NP_001177986.1//calcium/calmodulin-dependent 3',5'-cyclic nucleotide phosphodiesterase 1C isoform 2 [Homo sapiens];XP_011827569.1//PREDICTED: calcium/calmodulin-dependent 3',5'-cyclic nucleotide phosphodiesterase 1C isoform X1 [Mandrillus leucophaeus];NP_005011.1//calcium/calmodulin-…	4;1//3;3//A2MP1
84734	969	0.13	0.77	2.56635	0.0279179	*	0.0090249	FAM167B	NA	NA	NA	K03129//transcription initiation factor TFIID subunit 4;K09993//cyclin-dependent kinase inhibitor 1C	XP_012497726.1//PREDICTED: protein FAM167B [Propithecus coquereli]	2//1
25834	7876	0.02	0.09	2.16993	0.0279125	*	0.0090249	MGAT4C	NA	NA	NA	K13748//alpha-1,3-mannosylglycoprotein beta-1,4-N-acetylglucosaminyltransferase C [EC:2.4.1.201 2.4.1.145]	XP_008002375.1//PREDICTED: alpha-1,3-mannosyl-glycoprotein 4-beta-N-acetylglucosaminyltransferase C isoform X3 [Chlorocebus sabaeus];XP_014202736.1//PREDICTED: alpha-1,3-mannosyl-glycoprotein 4-beta-N-acetylglucosaminyltransferase C isoform X1 [Pan paniscus];XP_008002369.1//PREDICTED: alpha-1,3-mannosyl-glycoprotein 4-beta-N-acetylglucosaminyltransferase C isoform X1 [Chlorocebus sabaeus];XP_0103…	1//3;4
55142	3759	13.85	12.39	-0.16071	0.0279078	*	0.00902684	HAUS2	GO:0005874//microtubule;GO:0070652//HAUS complex;GO:0005829//cytosol;GO:0005819//spindle;GO:0005813//centrosome;GO:0005737//cytoplasm;GO:0005876//spindle microtubule	NA	GO:0010389//regulation of G2/M transition of mitotic cell cycle;GO:0097711//ciliary basal body-plasma membrane docking;GO:0007098//centrosome cycle;GO:0051225//spindle assembly;GO:0051301//cell division;GO:0000086//G2/M transition of mitotic cell cycle;GO:0031023//microtubule organizing center organization	K16585//HAUS augmin-like complex subunit 2	NP_001310558.1//HAUS augmin-like complex subunit 2 isoform 3 [Homo sapiens];NP_060567.1//HAUS augmin-like complex subunit 2 isoform 1 [Homo sapiens];NP_001123919.1//HAUS augmin-like complex subunit 2 isoform 2 [Homo sapiens];XP_017715997.1//PREDICTED: HAUS augmin-like complex subunit 2 isoform X3 [Rhinopithecus bieti];XP_017715666.1//PREDICTED: HAUS augmin-like complex subunit 2 isoform X1 [Rhino…	1//3;2//1
116328	7685	0.02	0.1	2.32193	0.0279071	*	0.0090249	C8orf34	NA	NA	NA	K15696//RING finger protein 113B;K17985//activating molecule in BECN1-regulated autophagy protein 1;K20164//DENN domain-containing protein 5	NP_001336409.1//uncharacterized protein C8orf34 isoform 7 [Homo sapiens];NP_001182568.1//uncharacterized protein C8orf34 isoform 2 [Homo sapiens];NP_443190.2//uncharacterized protein C8orf34 isoform 1 [Homo sapiens];NP_001336405.1//uncharacterized protein C8orf34 isoform 3 [Homo sapiens];NP_001336408.1//uncharacterized protein C8orf34 isoform 6 [Homo sapiens];NP_001336406.1//uncharacterized prote…	1//3;3//A2MP1;2//1
3664	4256	0.18	0.42	1.22239	0.0279039	*	0.00902732	IRF6	GO:0070062//extracellular exosome;GO:0005634//nucleus;GO:0005829//cytosol;GO:0005737//cytoplasm	GO:0001228//transcriptional activator activity, RNA polymerase II transcription regulatory region sequence-specific DNA binding;GO:0003677//DNA binding;GO:0043565//sequence-specific DNA binding;GO:0003700//DNA binding transcription factor activity	GO:0060333//interferon-gamma-mediated signaling pathway;GO:0060337//type I interferon signaling pathway;GO:0043616//keratinocyte proliferation;GO:0030216//keratinocyte differentiation;GO:0006351//transcription, DNA-templated;GO:0007050//cell cycle arrest;GO:0045893//positive regulation of transcription, DNA-templated;GO:0060644//mammary gland epithelial cell differentiation;GO:0045944//positive r…	K10154//interferon regulatory factor 6	NP_006138.1//interferon regulatory factor 6 isoform 1 [Homo sapiens]	1//3;3//A2MP1
57194	5235	0.14	0.34	1.28011	0.0278985	*	0.00902732	ATP10A	GO:0005783//endoplasmic reticulum;GO:0016021//integral component of membrane;GO:0005789//endoplasmic reticulum membrane;GO:0005886//plasma membrane	GO:0000287//magnesium ion binding;GO:0005524//ATP binding;GO:0004012//phospholipid-translocating ATPase activity	GO:0045332//phospholipid translocation;GO:0034220//ion transmembrane transport;GO:0008360//regulation of cell shape	K01530//phospholipid-translocating ATPase [EC:3.6.3.1]	NP_077816.1//probable phospholipid-transporting ATPase VA [Homo sapiens]	3//A2MP1
57591	4358	9.32	7.91	-0.236652	0.0278437	*	0.00899748	MKL1	GO:0005634//nucleus;GO:0005654//nucleoplasm;GO:0005829//cytosol;GO:0005737//cytoplasm	GO:0003779//actin binding;GO:0003713//transcription coactivator activity;GO:0001105//RNA polymerase II transcription coactivator activity;GO:0000976//transcription regulatory region sequence-specific DNA binding;GO:0003785//actin monomer binding;GO:0003700//DNA binding transcription factor activity;GO:0043522//leucine zipper domain binding	GO:0043154//negative regulation of cysteine-type endopeptidase activity involved in apoptotic process;GO:0030036//actin cytoskeleton organization;GO:0051145//smooth muscle cell differentiation;GO:0010735//positive regulation of transcription via serum response element binding;GO:0030900//forebrain development;GO:0001764//neuron migration;GO:0045944//positive regulation of transcription from RNA p…	K03006//DNA-directed RNA polymerase II subunit RPB1 [EC:2.7.7.6];K17582//antigen KI-67;K13172//serine/arginine repetitive matrix protein 2	XP_016794708.1//PREDICTED: MKL/myocardin-like protein 1 isoform X2 [Pan troglodytes];NP_001305068.1//MKL/myocardin-like protein 1 isoform 4 [Homo sapiens];XP_016794707.1//PREDICTED: MKL/myocardin-like protein 1 isoform X1 [Pan troglodytes]	1//3;4
58488	2112	8.24	10.46	0.344167	0.0277826	*	0.008976	PCTP	GO:0005829//cytosol	GO:0008289//lipid binding;GO:0031210//phosphatidylcholine binding;GO:0008525//phosphatidylcholine transporter activity	GO:0015914//phospholipid transport;GO:0006869//lipid transport;GO:0006656//phosphatidylcholine biosynthetic process	NA	NP_001317306.1//phosphatidylcholine transfer protein isoform 3 [Homo sapiens];NP_067036.2//phosphatidylcholine transfer protein isoform 1 [Homo sapiens];NP_001317307.1//phosphatidylcholine transfer protein isoform 4 [Homo sapiens];EAW94536.1//phosphatidylcholine transfer protein, isoform CRA_d, partial [Homo sapiens]	1//3;3//A2MP1;2//1
1029	1167	59.68	53.2	-0.165821	0.0277636	*	0.00896812	CDKN2A	GO:0005654//nucleoplasm;GO:0001652//granular component;GO:0005634//nucleus;GO:0035985//senescence-associated heterochromatin focus;GO:0043234//protein complex;GO:0005829//cytosol;GO:0005737//cytoplasm	GO:0003723//RNA binding;GO:0055105//ubiquitin-protein transferase inhibitor activity;GO:0047485//protein N-terminus binding;GO:0016301//kinase activity;GO:0019901//protein kinase binding;GO:0004861//cyclin-dependent protein serine/threonine kinase inhibitor activity;GO:0051059//NF-kappaB binding;GO:0003700//DNA binding transcription factor activity;GO:0097371//MDM2/MDM4 family protein binding	GO:0051444//negative regulation of ubiquitin-protein transferase activity;GO:0048103//somatic stem cell division;GO:0035019//somatic stem cell population maintenance;GO:0042593//glucose homeostasis;GO:0032091//negative regulation of protein binding;GO:0032088//negative regulation of NF-kappaB transcription factor activity;GO:0070301//cellular response to hydrogen peroxide;GO:0008285//negative reg…	K06621//cyclin-dependent kinase inhibitor 2A	NP_000068.1//cyclin-dependent kinase inhibitor 2A isoform p16INK4a [Homo sapiens];NP_478104.2//cyclin-dependent kinase inhibitor 2A isoform p12 [Homo sapiens];NP_001182061.1//cyclin-dependent kinase inhibitor 2A isoform p16gamma [Homo sapiens];AAC60649.1//tumor supressor, partial [Homo sapiens]	4;1//3;3//A2MP1
9054	2379	22.98	20.14	-0.190315	0.0277117	*	0.0089393	NFS1	GO:0005759//mitochondrial matrix;GO:0005634//nucleus;GO:0005654//nucleoplasm;GO:0005829//cytosol;GO:0005739//mitochondrion	GO:0046872//metal ion binding;GO:0030170//pyridoxal phosphate binding;GO:0042803//protein homodimerization activity;GO:0051536//iron-sulfur cluster binding;GO:0031071//cysteine desulfurase activity	GO:0006777//Mo-molybdopterin cofactor biosynthetic process;GO:0044571//[2Fe-2S] cluster assembly;GO:0018283//iron incorporation into metallo-sulfur cluster;GO:0000096//sulfur amino acid metabolic process;GO:0006461//protein complex assembly;GO:0032324//molybdopterin cofactor biosynthetic process;GO:0044281//small molecule metabolic process	K04487//cysteine desulfurase [EC:2.8.1.7]	NP_066923.3//cysteine desulfurase, mitochondrial isoform a precursor [Homo sapiens];NP_001185918.1//cysteine desulfurase, mitochondrial isoform b precursor [Homo sapiens]	1//3;4
57538	10936	2.2	2.64	0.263034	0.0277117	*	0.00894102	ALPK3	GO:0005634//nucleus	GO:0004674//protein serine/threonine kinase activity;GO:0005524//ATP binding	GO:0007507//heart development	K08868//alpha-kinase	NP_065829.3//alpha-protein kinase 3 [Homo sapiens]	4
23491	3429	1.86	2.58	0.472068	0.027707	*	0.00894124	CES3	GO:0070062//extracellular exosome;GO:0005788//endoplasmic reticulum lumen;GO:0005829//cytosol	GO:0016787//hydrolase activity;GO:0052689//carboxylic ester hydrolase activity	GO:0034383//low-density lipoprotein particle clearance;GO:0006805//xenobiotic metabolic process	K15743//carboxylesterase 3/5 [EC:3.1.1.1]	XP_011521277.1//PREDICTED: carboxylesterase 3 isoform X1 [Homo sapiens];NP_001172106.1//carboxylesterase 3 isoform 2 precursor [Homo sapiens];NP_079198.2//carboxylesterase 3 isoform 1 precursor [Homo sapiens]	1//3;5
8498	3209	17.41	15.33	-0.183559	0.0277031	*	0.00893482	RANBP3	GO:0005634//nucleus;GO:0005654//nucleoplasm;GO:0005622//intracellular;GO:0005813//centrosome;GO:0005737//cytoplasm	GO:0008536//Ran GTPase binding;GO:0070412//R-SMAD binding	GO:0046907//intracellular transport;GO:0046604//positive regulation of mitotic centrosome separation;GO:0043547//positive regulation of GTPase activity;GO:0006405//RNA export from nucleus;GO:0007051//spindle organization;GO:0006511//ubiquitin-dependent protein catabolic process;GO:0000082//G1/S transition of mitotic cell cycle;GO:0006606//protein import into nucleus	K15304//Ran-binding protein 3	CAB43293.1//hypothetical protein, partial [Homo sapiens];NP_015559.2//ran-binding protein 3 isoform RANBP3-b [Homo sapiens];NP_003615.2//ran-binding protein 3 isoform RANBP3-a [Homo sapiens];NP_001287794.1//ran-binding protein 3 isoform 4 [Homo sapiens]	1//3;2//1
57561	4301	9	7.73	-0.219457	0.027703	*	0.00894338	ARRDC3	GO:0005768//endosome;GO:0005764//lysosome;GO:0005886//plasma membrane;GO:0005769//early endosome	GO:0031699//beta-3 adrenergic receptor binding	GO:0001659//temperature homeostasis;GO:0090327//negative regulation of locomotion involved in locomotory behavior;GO:0043588//skin development;GO:0031651//negative regulation of heat generation;GO:0071879//positive regulation of adrenergic receptor signaling pathway;GO:0051443//positive regulation of ubiquitin-protein transferase activity;GO:0044252//negative regulation of multicellular organisma…	K20910//thioredoxin-interacting protein	BAF84442.1//unnamed protein product [Homo sapiens];NP_065852.1//arrestin domain-containing protein 3 isoform a [Homo sapiens];BAC65781.1//mKIAA1376 protein, partial [Mus musculus];XP_003261654.1//PREDICTED: arrestin domain-containing protein 3 [Nomascus leucogenys]	1//3;3//A2MP1
57695	8032	3.67	3.08	-0.25285	0.027702	*	0.00894134	USP37	GO:0005634//nucleus;GO:0005654//nucleoplasm	GO:0004843//thiol-dependent ubiquitin-specific protease activity;GO:0004197//cysteine-type endopeptidase activity;GO:0036459//thiol-dependent ubiquitinyl hydrolase activity;GO:0019901//protein kinase binding	GO:0071108//protein K48-linked deubiquitination;GO:0006511//ubiquitin-dependent protein catabolic process;GO:0051301//cell division;GO:0006275//regulation of DNA replication;GO:0016579//protein deubiquitination;GO:0000082//G1/S transition of mitotic cell cycle;GO:0035871//protein K11-linked deubiquitination	K11850//ubiquitin carboxyl-terminal hydrolase 26/29/37 [EC:3.4.19.12]	NP_065986.2//ubiquitin carboxyl-terminal hydrolase 37 [Homo sapiens]	2//1
153	2862	0.67	1.2	0.840801	0.0277007	*	0.00894436	ADRB1	GO:0005887//integral component of plasma membrane;GO:0005622//intracellular;GO:0016021//integral component of membrane;GO:0005886//plasma membrane;GO:0005769//early endosome	GO:0005057//signal transducer activity, downstream of receptor;GO:0046982//protein heterodimerization activity;GO:0051379//epinephrine binding;GO:0051380//norepinephrine binding;GO:0005088//Ras guanyl-nucleotide exchange factor activity;GO:0031694//alpha-2A adrenergic receptor binding;GO:0004939//beta-adrenergic receptor activity;GO:0030165//PDZ domain binding;GO:0004940//beta1-adrenergic recepto…	GO:0001659//temperature homeostasis;GO:0031649//heat generation;GO:0043547//positive regulation of GTPase activity;GO:0007189//adenylate cyclase-activating G-protein coupled receptor signaling pathway;GO:0040015//negative regulation of multicellular organism growth;GO:0030819//positive regulation of cAMP biosynthetic process;GO:0043950//positive regulation of cAMP-mediated signaling;GO:0001996//p…	K04141//adrenergic receptor beta-1	NP_000675.1//beta-1 adrenergic receptor [Homo sapiens]	2//1
6565	5523	0.35	0.63	0.847997	0.0276953	*	0.00894436	SLC15A2	GO:0070062//extracellular exosome;GO:0005887//integral component of plasma membrane;GO:0016021//integral component of membrane;GO:0005886//plasma membrane	GO:0015333//peptide:proton symporter activity	GO:0006810//transport;GO:0015893//drug transport;GO:0015031//protein transport;GO:0006811//ion transport	K14637//solute carrier family 15 (oligopeptide transporter), member 2	NP_066568.3//solute carrier family 15 member 2 isoform a [Homo sapiens];NP_001139470.1//solute carrier family 15 member 2 isoform b [Homo sapiens]	1//3;3//A2MP1
7329	2896	62.2	57.97	-0.101608	0.0275836	*	0.00888942	UBE2I	NA	NA	NA	K10577//ubiquitin-conjugating enzyme E2 I	KYO24102.1//BTB/POZ domain-containing protein KCTD5 [Alligator mississippiensis];BAD92225.1//ubiquitin-conjugating enzyme E2I variant, partial [Homo sapiens];XP_010337297.1//PREDICTED: SUMO-conjugating enzyme UBC9 isoform X1 [Saimiri boliviensis boliviensis];AAH51289.3//Ubiquitin-conjugating enzyme E2I (UBC9 homolog, yeast), partial [Homo sapiens]	4;2//1
348793	1542	15.79	13.73	-0.20168	0.0275828	*	0.00889258	WDR53	GO:0005737//cytoplasm	NA	NA	K06245//laminin, beta 4;K17302//coatomer subunit beta';K15696//RING finger protein 113B;K18643//katanin p80 WD40 repeat-containing subunit B1;K10319//F-box protein 45;K16482//centriolar protein POC1	XP_012366099.1//PREDICTED: WD repeat-containing protein 53 isoform X1 [Nomascus leucogenys];XP_014314702.1//PREDICTED: WD repeat-containing protein 53 [Myotis lucifugus];NP_001332847.1//WD repeat-containing protein 53 isoform d [Homo sapiens];NP_001332840.1//WD repeat-containing protein 53 isoform b [Homo sapiens];NP_872433.1//WD repeat-containing protein 53 isoform a [Homo sapiens]	1//3;2//1
160335	5045	6.4	7.63	0.253611	0.0275809	*	0.00889028	TMTC2	GO:0005783//endoplasmic reticulum;GO:0016021//integral component of membrane;GO:0005789//endoplasmic reticulum membrane	NA	GO:0055074//calcium ion homeostasis	K09667//protein O-GlcNAc transferase [EC:2.4.1.255]	NP_001307251.1//transmembrane and TPR repeat-containing protein 2 isoform 3 precursor [Homo sapiens];XP_012604984.1//transmembrane and TPR repeat-containing protein 2 isoform X3 [Microcebus murinus];NP_689801.1//transmembrane and TPR repeat-containing protein 2 isoform 1 precursor [Homo sapiens]	1//3;2//1
51733	2167	1.77	2.72	0.619857	0.0275799	*	0.00889336	UPB1	GO:0070062//extracellular exosome	GO:0016810//hydrolase activity, acting on carbon-nitrogen (but not peptide) bonds	GO:0006807//nitrogen compound metabolic process	K01431//beta-ureidopropionase [EC:3.5.1.6]	XP_004063227.1//PREDICTED: beta-ureidopropionase isoform X1 [Gorilla gorilla gorilla]	2//1
8736	5560	0.28	0.54	0.947533	0.0275736	*	0.00888448	MYOM1	GO:0005622//intracellular	GO:0042802//identical protein binding;GO:0019900//kinase binding	GO:0050714//positive regulation of protein secretion;GO:0010737//protein kinase A signaling;GO:0010628//positive regulation of gene expression	K12567//titin [EC:2.7.11.1]	XP_003817937.1//PREDICTED: myomesin-1 isoform X1 [Pan paniscus];XP_003817938.1//PREDICTED: myomesin-1 isoform X2 [Pan paniscus]	1//3;3//A2MP1
79690	2561	1.23	1.95	0.664816	0.0275593	*	0.00887644	GAL3ST4	GO:0016020//membrane;GO:0070062//extracellular exosome;GO:0032580//Golgi cisterna membrane;GO:0016021//integral component of membrane	GO:0050656//3'-phosphoadenosine 5'-phosphosulfate binding;GO:0050698//proteoglycan sulfotransferase activity;GO:0001733//galactosylceramide sulfotransferase activity;GO:0050694//galactose 3-O-sulfotransferase activity	GO:0006790//sulfur compound metabolic process;GO:0030166//proteoglycan biosynthetic process;GO:0009100//glycoprotein metabolic process;GO:0009247//glycolipid biosynthetic process;GO:0009311//oligosaccharide metabolic process;GO:0007267//cell-cell signaling	K09677//galactose-3-O-sulfotransferase 4 [EC:2.8.2.-]	BAD92381.1//galactose-3-O-sulfotransferase 4 variant, partial [Homo sapiens]	4
84693	875	3.63	5.83	0.683526	0.0275539	*	0.00887644	MCEE	GO:0005759//mitochondrial matrix;GO:0005739//mitochondrion	GO:0046872//metal ion binding;GO:0004493//methylmalonyl-CoA epimerase activity	GO:0019626//short-chain fatty acid catabolic process;GO:0046491//L-methylmalonyl-CoA metabolic process	K05606//methylmalonyl-CoA/ethylmalonyl-CoA epimerase [EC:5.1.99.1]	NP_115990.3//methylmalonyl-CoA epimerase, mitochondrial precursor [Homo sapiens]	3//A2MP1
151176	2911	2.41	1.63	-0.564161	0.0275481	*	0.00887114	ERFE	GO:0005615//extracellular space;GO:0005623//cell;GO:0005576//extracellular region	GO:0042803//protein homodimerization activity;GO:0005179//hormone activity	GO:0019217//regulation of fatty acid metabolic process;GO:0006879//cellular iron ion homeostasis;GO:2000193//positive regulation of fatty acid transport	K21410//adipolin	NP_001278761.1//erythroferrone precursor [Homo sapiens]	1//3
4695	732	40.34	33.42	-0.271499	0.0275128	*	0.00885806	NDUFA2	GO:0005747//mitochondrial respiratory chain complex I;GO:0005743//mitochondrial inner membrane;GO:0070469//respiratory chain;GO:0031966//mitochondrial membrane	GO:0008137//NADH dehydrogenase (ubiquinone) activity	GO:0032981//mitochondrial respiratory chain complex I assembly;GO:0006120//mitochondrial electron transport, NADH to ubiquinone;GO:0055114//oxidation-reduction process	K03946//NADH dehydrogenase (ubiquinone) 1 alpha subcomplex subunit 2	NP_002479.1//NADH dehydrogenase [ubiquinone] 1 alpha subcomplex subunit 2 isoform 1 [Homo sapiens];XP_014996314.1//PREDICTED: NADH dehydrogenase [ubiquinone] 1 alpha subcomplex subunit 2 isoform X1 [Macaca mulatta]	4;1//3
150472	1832	31.71	27.9	-0.184673	0.0274455	*	0.00883468	CBWD2	NA	GO:0005524//ATP binding	NA	NA	NP_001317269.1//COBW domain-containing protein 2 isoform 5 [Homo sapiens];NP_001317268.1//COBW domain-containing protein 2 isoform 4 [Homo sapiens];NP_001317266.1//COBW domain-containing protein 2 isoform 3 [Homo sapiens];NP_742000.1//COBW domain-containing protein 2 isoform 1 [Homo sapiens];NP_001317265.1//COBW domain-containing protein 2 isoform 2 [Homo sapiens]	1//3;3//A2MP1
2622	3237	5.44	6.78	0.317679	0.0274197	*	0.00882466	GAS8	GO:0036126//sperm flagellum;GO:0005929//cilium;GO:0036064//ciliary basal body;GO:0005874//microtubule;GO:0031514//motile cilium;GO:0005794//Golgi apparatus;GO:0005930//axoneme	GO:0017137//Rab GTPase binding;GO:0008017//microtubule binding	GO:0060294//cilium movement involved in cell motility;GO:0030317//flagellated sperm motility;GO:0007368//determination of left/right symmetry;GO:0007420//brain development;GO:0003351//epithelial cilium movement;GO:0048870//cell motility;GO:1904526//regulation of microtubule binding;GO:0035082//axoneme assembly;GO:0034613//cellular protein localization;GO:0008285//negative regulation of cell proli…	K19942//growth arrest-specific protein 8	NP_001472.1//growth arrest-specific protein 8 isoform a [Homo sapiens]	1//3;2//1
29121	5311	1.82	2.41	0.405095	0.0273963	*	0.00881544	CLEC2D	NA	GO:0003676//nucleic acid binding	NA	K11276//nucleophosmin 1	NP_001125077.1//nucleophosmin [Pongo abelii]	4;2//1;5
285141	1158	2.25	3.23	0.521609	0.0273727	*	0.00880614	ERICH2	NA	NA	NA	K14782//protein AATF/BFR2;K10367//formin 1	NP_001276960.1//glutamate-rich protein 2 isoform 3 [Homo sapiens];NP_001276959.1//glutamate-rich protein 2 isoform 1 [Homo sapiens];AAI50547.1//LOC285141 protein, partial [Homo sapiens]	1//3
5636	1944	18.42	15.45	-0.253666	0.0273442	*	0.00879528	PRPSAP2	GO:0002189//ribose phosphate diphosphokinase complex;GO:0043234//protein complex	GO:0000287//magnesium ion binding;GO:0004749//ribose phosphate diphosphokinase activity;GO:0004857//enzyme inhibitor activity	GO:0060348//bone development;GO:0009116//nucleoside metabolic process;GO:0009165//nucleotide biosynthetic process;GO:0006139//nucleobase-containing compound metabolic process	K00948//ribose-phosphate pyrophosphokinase [EC:2.7.6.1]	NP_002758.1//phosphoribosyl pyrophosphate synthase-associated protein 2 isoform 1 [Homo sapiens];XP_021031467.1//phosphoribosyl pyrophosphate synthase-associated protein 2 isoform X1 [Mus caroli];NP_001340027.1//phosphoribosyl pyrophosphate synthase-associated protein 2 isoform 6 [Homo sapiens];NP_001230869.1//phosphoribosyl pyrophosphate synthase-associated protein 2 isoform 3 [Homo sapiens];NP_…	1//3;3//A2MP1
29888	3225	38.43	35.25	-0.12461	0.0273439	*	0.00879348	STRN4	GO:0016020//membrane;GO:0043234//protein complex;GO:0043197//dendritic spine;GO:0005737//cytoplasm	GO:0070016//armadillo repeat domain binding;GO:0005516//calmodulin binding;GO:0051721//protein phosphatase 2A binding;GO:0032403//protein complex binding	NA	K17608//striatin 1/3/4	NP_001034966.1//striatin-4 isoform 2 [Homo sapiens];NP_037535.2//striatin-4 isoform 1 [Homo sapiens]	1//3;2//1
23325	5830	17.8	16.21	-0.134993	0.0272922	*	0.00877516	WASHC4	GO:0005768//endosome;GO:0071203//WASH complex;GO:0005769//early endosome	NA	GO:0016197//endosomal transport;GO:0007032//endosome organization;GO:0015031//protein transport	K18465//WASH complex subunit 7	EAW97759.1//KIAA1033, isoform CRA_b [Homo sapiens]	1//3;2//1
1235	3216	0.39	0.79	1.01838	0.0272918	*	0.00877334	CCR6	GO:0005622//intracellular;GO:0036126//sperm flagellum;GO:0009986//cell surface;GO:0097524//sperm plasma membrane;GO:0005887//integral component of plasma membrane;GO:0016021//integral component of membrane;GO:0097225//sperm midpiece;GO:0097228//sperm principal piece;GO:0005886//plasma membrane	GO:0004872//receptor activity;GO:0016493//C-C chemokine receptor activity;GO:0019957//C-C chemokine binding;GO:0004950//chemokine receptor activity	GO:0072678//T cell migration;GO:0002407//dendritic cell chemotaxis;GO:0060474//positive regulation of flagellated sperm motility involved in capacitation;GO:0002523//leukocyte migration involved in inflammatory response;GO:0010634//positive regulation of epithelial cell migration;GO:0048290//isotype switching to IgA isotypes;GO:0006959//humoral immune response;GO:0060326//cell chemotaxis;GO:00069…	K04181//C-C chemokine receptor type 6	NP_004358.2//C-C chemokine receptor type 6 [Homo sapiens]	3//A2MP1;5
204962	3709	3.08	3.85	0.321928	0.0271253	*	0.00871812	SLC44A5	GO:0016021//integral component of membrane;GO:0005886//plasma membrane	GO:0015220//choline transmembrane transporter activity	GO:0055085//transmembrane transport;GO:0006656//phosphatidylcholine biosynthetic process	K15377//solute carrier family 44 (choline transporter-like protein), member 2/4/5	NP_001307212.1//choline transporter-like protein 5 isoform C [Homo sapiens];NP_001123530.1//choline transporter-like protein 5 isoform B [Homo sapiens];AAH28743.1//Solute carrier family 44, member 5 [Homo sapiens]	4;1//3
9927	4663	19.7	17.84	-0.14308	0.0270617	*	0.00869432	MFN2	GO:0015630//microtubule cytoskeleton;GO:0016021//integral component of membrane;GO:0005741//mitochondrial outer membrane;GO:0031306//intrinsic component of mitochondrial outer membrane	GO:0031625//ubiquitin protein ligase binding;GO:0005525//GTP binding;GO:0003924//GTPase activity	GO:0061734//parkin-mediated stimulation of mitophagy in response to mitochondrial depolarization;GO:0048662//negative regulation of smooth muscle cell proliferation;GO:0046580//negative regulation of Ras protein signal transduction;GO:0051646//mitochondrion localization;GO:0007006//mitochondrial membrane organization;GO:0048593//camera-type eye morphogenesis;GO:0006626//protein targeting to mitoc…	K06030//mitofusin 2 [EC:3.6.5.-]	XP_011725122.1//PREDICTED: mitofusin-2 [Macaca nemestrina]	1//3;3//A2MP1
57649	4289	13.68	15.33	0.164289	0.0270611	*	0.00869582	PHF12	GO:0017053//transcriptional repressor complex;GO:0005634//nucleus;GO:0005654//nucleoplasm;GO:0016580//Sin3 complex	GO:0001106//RNA polymerase II transcription corepressor activity;GO:0042393//histone binding;GO:0046872//metal ion binding;GO:0001222//transcription corepressor binding;GO:0000977//RNA polymerase II regulatory region sequence-specific DNA binding;GO:0003682//chromatin binding;GO:0035091//phosphatidylinositol binding	GO:0045892//negative regulation of transcription, DNA-templated;GO:0000122//negative regulation of transcription from RNA polymerase II promoter;GO:0006351//transcription, DNA-templated	K10603//autoimmune regulator;K17985//activating molecule in BECN1-regulated autophagy protein 1;K11643//chromodomain-helicase-DNA-binding protein 4 [EC:3.6.4.12];K11655//bromodomain adjacent to zinc finger domain protein 1A;K01064//wingless-type MMTV integration site family, member 9;K04006//decay accelerating factor	NP_001277060.1//PHD finger protein 12 isoform 3 [Homo sapiens];NP_065940.1//PHD finger protein 12 isoform 2 [Homo sapiens];NP_001028733.1//PHD finger protein 12 isoform 1 [Homo sapiens]	1//3;2//1
5966	7785	1.7	2.18	0.358793	0.0270445	*	0.00868712	REL	GO:0005634//nucleus;GO:0005654//nucleoplasm;GO:0005667//transcription factor complex;GO:0005829//cytosol;GO:0005737//cytoplasm;GO:0033256//I-kappaB/NF-kappaB complex	GO:0000981//RNA polymerase II transcription factor activity, sequence-specific DNA binding;GO:0003677//DNA binding;GO:0001205//transcriptional activator activity, RNA polymerase II distal enhancer sequence-specific DNA binding;GO:0000977//RNA polymerase II regulatory region sequence-specific DNA binding;GO:0003682//chromatin binding;GO:0000980//RNA polymerase II distal enhancer sequence-specific …	GO:0038061//NIK/NF-kappaB signaling;GO:1901215//negative regulation of neuron death;GO:0034097//response to cytokine;GO:0010629//negative regulation of gene expression;GO:0045893//positive regulation of transcription, DNA-templated;GO:0006954//inflammatory response;GO:0043123//positive regulation of I-kappaB kinase/NF-kappaB signaling;GO:0000122//negative regulation of transcription from RNA poly…	K09254//c-Rel proto-oncogene protein	NP_001278675.1//proto-oncogene c-Rel isoform 2 [Homo sapiens];NP_002899.1//proto-oncogene c-Rel isoform 1 [Homo sapiens]	1//3;3//A2MP1
81876	1955	79.52	85.66	0.107304	0.0270362	*	0.00868276	RAB1B	NA	NA	NA	K07875//Ras-related protein Rab-1B	XP_008531408.1//PREDICTED: ras-related protein Rab-1B [Equus przewalskii]	2//1
84266	1331	11.18	8.6	-0.378512	0.0270296	*	0.00867896	ALKBH7	GO:0005759//mitochondrial matrix	GO:0046872//metal ion binding;GO:0051213//dioxygenase activity	GO:1902445//regulation of mitochondrial membrane permeability involved in programmed necrotic cell death;GO:0006631//fatty acid metabolic process;GO:0010883//regulation of lipid storage;GO:0006974//cellular response to DNA damage stimulus	K10769//alkylated DNA repair protein alkB homolog 7 [EC:1.14.11.-]	XP_017383808.1//PREDICTED: alpha-ketoglutarate-dependent dioxygenase alkB homolog 7, mitochondrial [Cebus capucinus imitator]	3//A2MP1
55974	1308	28.46	33.12	0.218767	0.0270275	*	0.0086766	SLC50A1	GO:0012505//endomembrane system;GO:0005634//nucleus;GO:0005794//Golgi apparatus;GO:0016021//integral component of membrane;GO:0005886//plasma membrane;GO:0000139//Golgi membrane	GO:0051119//sugar transmembrane transporter activity;GO:0042947//glucoside transmembrane transporter activity	GO:0045815//positive regulation of gene expression, epigenetic;GO:0008643//carbohydrate transport;GO:0008645//hexose transport	K15382//solute carrier family 50 (sugar transporter)	XP_003949627.1//PREDICTED: sugar transporter SWEET1 isoform X1 [Pan troglodytes];NP_001274519.1//sugar transporter SWEET1 isoform h [Homo sapiens];XP_003308479.2//PREDICTED: sugar transporter SWEET1 isoform X2 [Pan troglodytes];XP_010362925.1//PREDICTED: sugar transporter SWEET1 isoform X2 [Rhinopithecus roxellana];NP_001274518.1//sugar transporter SWEET1 isoform g [Homo sapiens];NP_001274516.1//…	1//3;3//A2MP1
64847	2780	18.67	21.17	0.181299	0.0269565	*	0.00865216	SPATA20	GO:0005576//extracellular region	GO:0003824//catalytic activity	GO:0030154//cell differentiation;GO:0007275//multicellular organism development;GO:0007283//spermatogenesis	K03006//DNA-directed RNA polymerase II subunit RPB1 [EC:2.7.7.6];K16628//collagen, type VII, alpha;K16882//protein piccolo	NP_001245301.1//spermatogenesis-associated protein 20 isoform 2 precursor [Homo sapiens];NP_073738.2//spermatogenesis-associated protein 20 isoform 1 precursor [Homo sapiens]	1//3;3//A2MP1
5229	2727	8.77	7.17	-0.290604	0.0269149	*	0.00863712	PGGT1B	GO:0005953//CAAX-protein geranylgeranyltransferase complex	GO:0003824//catalytic activity;GO:0042277//peptide binding;GO:0004661//protein geranylgeranyltransferase activity;GO:0019840//isoprenoid binding;GO:0004662//CAAX-protein geranylgeranyltransferase activity;GO:0008144//drug binding;GO:0008270//zinc ion binding;GO:0016740//transferase activity	GO:0034097//response to cytokine;GO:0018344//protein geranylgeranylation;GO:0051771//negative regulation of nitric-oxide synthase biosynthetic process;GO:0008284//positive regulation of cell proliferation;GO:0045787//positive regulation of cell cycle	K11713//geranylgeranyl transferase type-1 subunit beta [EC:2.5.1.59]	XP_012619184.1//geranylgeranyl transferase type-1 subunit beta [Microcebus murinus]	3//A2MP1
6239	8452	7.19	7.98	0.150397	0.0268633	*	0.00861888	RREB1	GO:0070062//extracellular exosome;GO:0005634//nucleus;GO:0016604//nuclear body;GO:0016607//nuclear speck;GO:0001650//fibrillar center;GO:0005737//cytoplasm	GO:0001228//transcriptional activator activity, RNA polymerase II transcription regulatory region sequence-specific DNA binding;GO:0044212//transcription regulatory region DNA binding;GO:0003676//nucleic acid binding;GO:0046872//metal ion binding;GO:0000979//RNA polymerase II core promoter sequence-specific DNA binding;GO:0000977//RNA polymerase II regulatory region sequence-specific DNA binding;…	GO:0007165//signal transduction;GO:0006355//regulation of transcription, DNA-templated;GO:2000394//positive regulation of lamellipodium morphogenesis;GO:0006366//transcription from RNA polymerase II promoter;GO:0045893//positive regulation of transcription, DNA-templated;GO:1900026//positive regulation of substrate adhesion-dependent cell spreading;GO:0000122//negative regulation of transcription…	K20210//ras-responsive element-binding protein 1	NP_001003700.1//ras-responsive element-binding protein 1 isoform 3 [Homo sapiens];NP_001003698.1//ras-responsive element-binding protein 1 isoform 2 [Homo sapiens];NP_001003699.1//ras-responsive element-binding protein 1 isoform 1 [Homo sapiens]	1//3;3//A2MP1
79731	2378	13.84	11.76	-0.234956	0.0268374	*	0.00860726	NARS2	GO:0005759//mitochondrial matrix;GO:0005654//nucleoplasm;GO:0005829//cytosol;GO:0005739//mitochondrion	GO:0005524//ATP binding;GO:0004816//asparagine-tRNA ligase activity;GO:0003676//nucleic acid binding	GO:0006421//asparaginyl-tRNA aminoacylation	K01893//asparaginyl-tRNA synthetase [EC:6.1.1.22]	NP_078954.4//probable asparagine--tRNA ligase, mitochondrial isoform 1 precursor [Homo sapiens]	1//3;5
60487	1995	16.09	13.8	-0.221496	0.0268322	*	0.00860726	TRMT11	NA	GO:0004809//tRNA (guanine-N2-)-methyltransferase activity;GO:0008168//methyltransferase activity;GO:0000049//tRNA binding;GO:0003676//nucleic acid binding	GO:0008033//tRNA processing	K15430//tRNA (guanine10-N2)-methyltransferase [EC:2.1.1.214]	NP_001127452.1//tRNA (guanine(10)-N2)-methyltransferase homolog [Pongo abelii];XP_009450226.1//PREDICTED: tRNA (guanine(10)-N2)-methyltransferase homolog isoform X3 [Pan troglodytes];NP_001337509.1//tRNA (guanine(10)-N2)-methyltransferase homolog isoform b [Homo sapiens];NP_001337517.1//tRNA (guanine(10)-N2)-methyltransferase homolog isoform e [Homo sapiens];NP_001026882.2//tRNA (guanine(10)-N2)-…	1//3;2//1
93974	630	94.21	84.99	-0.148587	0.0267829	*	0.00858644	ATP5IF1	GO:0009986//cell surface;GO:0005753//mitochondrial proton-transporting ATP synthase complex;GO:0005739//mitochondrion	GO:0042030//ATPase inhibitor activity;GO:0004857//enzyme inhibitor activity;GO:0043532//angiostatin binding;GO:0005516//calmodulin binding;GO:0051117//ATPase binding;GO:0042803//protein homodimerization activity;GO:0019899//enzyme binding	GO:1903578//regulation of ATP metabolic process;GO:0051882//mitochondrial depolarization;GO:0051260//protein homooligomerization;GO:0006783//heme biosynthetic process;GO:1903214//regulation of protein targeting to mitochondrion;GO:0051346//negative regulation of hydrolase activity;GO:0001937//negative regulation of endothelial cell proliferation;GO:0032780//negative regulation of ATPase activity;…	K22255//ATPase inhibitor, mitochondrial	EAX07705.1//ATPase inhibitory factor 1, isoform CRA_b, partial [Homo sapiens];EAX07706.1//ATPase inhibitory factor 1, isoform CRA_c [Homo sapiens];NP_057395.1//ATPase inhibitor, mitochondrial isoform 1 precursor [Homo sapiens]	4;2//1
7062	6995	0.53	0.82	0.629632	0.0267813	*	0.00858758	TCHH	GO:0005856//cytoskeleton;GO:0005829//cytosol;GO:0001533//cornified envelope	GO:0005509//calcium ion binding;GO:0046914//transition metal ion binding	GO:0070268//cornification	K18626//trichohyalin	NP_009044.2//trichohyalin [Homo sapiens]	3//A2MP1
26873	4050	4.26	5.27	0.30695	0.0266868	*	0.00855398	OPLAH	GO:0005829//cytosol	GO:0005524//ATP binding;GO:0017168//5-oxoprolinase (ATP-hydrolyzing) activity	GO:0006749//glutathione metabolic process;GO:0006750//glutathione biosynthetic process	K01469//5-oxoprolinase (ATP-hydrolysing) [EC:3.5.2.9]	XP_011515262.1//PREDICTED: 5-oxoprolinase isoform X1 [Homo sapiens]	4
113235	6426	0.22	0.43	0.966833	0.0266793	*	0.00854992	SLC46A1	GO:0009986//cell surface;GO:0016324//apical plasma membrane;GO:0031526//brush border membrane;GO:0016021//integral component of membrane;GO:0005886//plasma membrane;GO:0005737//cytoplasm	GO:0015232//heme transporter activity;GO:0005542//folic acid binding;GO:0015350//methotrexate transmembrane transporter activity;GO:0008517//folic acid transmembrane transporter activity;GO:0015078//hydrogen ion transmembrane transporter activity;GO:0005215//transporter activity	GO:0006879//cellular iron ion homeostasis;GO:0055085//transmembrane transport;GO:0015884//folic acid transport;GO:1902600//hydrogen ion transmembrane transport;GO:1904447//folic acid import across plasma membrane;GO:0051958//methotrexate transport;GO:0046655//folic acid metabolic process;GO:0098829//intestinal folate absorption	K14613//MFS transporter, PCFT/HCP family, solute carrier family 46 (folate transporter), member 1	XP_011927771.1//PREDICTED: proton-coupled folate transporter isoform X1 [Cercocebus atys]	2//1;5
54867	3003	38.46	42.4	0.140706	0.0266592	*	0.00854182	TMEM214	GO:0005783//endoplasmic reticulum;GO:0005794//Golgi apparatus;GO:0005829//cytosol;GO:0005881//cytoplasmic microtubule;GO:0016021//integral component of membrane;GO:0005789//endoplasmic reticulum membrane	NA	GO:0006915//apoptotic process	NA	NP_060197.4//transmembrane protein 214 isoform 1 [Homo sapiens];NP_001077059.1//transmembrane protein 214 isoform 2 [Homo sapiens]	4;1//3
58475	2841	0.08	0.31	1.9542	0.0266448	*	0.00853058	MS4A7	GO:0016021//integral component of membrane	NA	NA	K22191//membrane-spanning 4-domains subfamily A member 5/6/7	NP_067024.1//membrane-spanning 4-domains subfamily A member 7 isoform 1 [Homo sapiens];NP_996821.1//membrane-spanning 4-domains subfamily A member 7 isoform 2 [Homo sapiens]	4;1//3
392636	2475	0.09	0.35	1.95936	0.0266396	*	0.00853058	AGMO	GO:0005783//endoplasmic reticulum;GO:0016021//integral component of membrane;GO:0005789//endoplasmic reticulum membrane	GO:0005506//iron ion binding;GO:0004497//monooxygenase activity;GO:0050479//glyceryl-ether monooxygenase activity	GO:0046485//ether lipid metabolic process;GO:0019432//triglyceride biosynthetic process;GO:0006643//membrane lipid metabolic process;GO:0008610//lipid biosynthetic process	K15537//alkylglycerol monooxygenase [EC:1.14.16.5]	NP_001004320.1//alkylglycerol monooxygenase [Homo sapiens]	1//3
9093	2625	35.35	31.96	-0.145443	0.0266354	*	0.00853252	DNAJA3	GO:0005759//mitochondrial matrix;GO:0043231//intracellular membrane-bounded organelle;GO:0005634//nucleus;GO:0042645//mitochondrial nucleoid;GO:0031594//neuromuscular junction;GO:0030054//cell junction;GO:0005737//cytoplasm;GO:0019897//extrinsic component of plasma membrane;GO:0005884//actin filament;GO:0005829//cytosol;GO:0005739//mitochondrion;GO:0045211//postsynaptic membrane	GO:0005524//ATP binding;GO:0031072//heat shock protein binding;GO:0019901//protein kinase binding;GO:0030695//GTPase regulator activity;GO:0046872//metal ion binding;GO:0051059//NF-kappaB binding;GO:0051082//unfolded protein binding;GO:0030544//Hsp70 protein binding;GO:0005133//interferon-gamma receptor binding;GO:0008134//transcription factor binding	GO:0007528//neuromuscular junction development;GO:0043154//negative regulation of cysteine-type endopeptidase activity involved in apoptotic process;GO:0043069//negative regulation of programmed cell death;GO:0042102//positive regulation of T cell proliferation;GO:0033077//T cell differentiation in thymus;GO:0000122//negative regulation of transcription from RNA polymerase II promoter;GO:0043065/…	K09504//DnaJ homolog subfamily A member 3	NP_001128582.1//dnaJ homolog subfamily A member 3, mitochondrial isoform 2 [Homo sapiens];NP_001273445.1//dnaJ homolog subfamily A member 3, mitochondrial isoform 3 [Homo sapiens];NP_005138.3//dnaJ homolog subfamily A member 3, mitochondrial isoform 1 [Homo sapiens]	1//3;2//1;5
3792	2562	0.07	0.34	2.28011	0.0266345	*	0.00853058	KEL	GO:0005623//cell;GO:0016021//integral component of membrane;GO:0005886//plasma membrane	GO:0046872//metal ion binding;GO:0004222//metalloendopeptidase activity	GO:0042552//myelination;GO:0010961//cellular magnesium ion homeostasis;GO:0008361//regulation of cell size;GO:0042310//vasoconstriction;GO:1901380//negative regulation of potassium ion transmembrane transport;GO:0031133//regulation of axon diameter;GO:0048741//skeletal muscle fiber development;GO:0006874//cellular calcium ion homeostasis	K06577//Kell blood group glycoprotein [EC:3.4.24.-]	NP_000411.1//kell blood group glycoprotein [Homo sapiens]	2//1
338328	1802	0.1	0.66	2.72247	0.0265983	*	0.00851074	GPIHBP1	GO:0016323//basolateral plasma membrane;GO:0031362//anchored component of external side of plasma membrane;GO:0016324//apical plasma membrane;GO:0005622//intracellular	GO:0035473//lipase binding;GO:0008320//protein transmembrane transporter activity;GO:0035478//chylomicron binding;GO:0008035//high-density lipoprotein particle binding	GO:0071503//response to heparin;GO:0006869//lipid transport;GO:0017038//protein import;GO:0006886//intracellular protein transport;GO:0070328//triglyceride homeostasis;GO:0042632//cholesterol homeostasis;GO:0051006//positive regulation of lipoprotein lipase activity;GO:0090321//positive regulation of chylomicron remnant clearance;GO:0050821//protein stabilization;GO:0045056//transcytosis;GO:00343…	K20001//glycosylphosphatidylinositol-anchored high density lipoprotein-binding protein 1	NP_001295755.1//glycosylphosphatidylinositol-anchored high density lipoprotein-binding protein 1 precursor [Sus scrofa];XP_021798404.1//glycosylphosphatidylinositol-anchored high density lipoprotein-binding protein 1 isoform X1 [Papio anubis]	1//3;5
114571	2327	0.03	0.28	3.22239	0.0265932	*	0.00851074	SLC22A9	GO:0016323//basolateral plasma membrane;GO:0005887//integral component of plasma membrane	GO:0015143//urate transmembrane transporter activity;GO:0015301//anion:anion antiporter activity;GO:0005452//inorganic anion exchanger activity;GO:0015347//sodium-independent organic anion transmembrane transporter activity;GO:0015636//short-chain fatty acid transmembrane transporter activity	GO:0043252//sodium-independent organic anion transport;GO:0009914//hormone transport;GO:0015747//urate transport;GO:0015913//short-chain fatty acid import	K08206//MFS transporter, OCT family, solute carrier family 22 (organic anion/cation transporter), member 9/10/19/24/25	NP_543142.2//solute carrier family 22 member 9 [Homo sapiens]	2//1
100288687	1710	0.04	0.35	3.12928	0.026588	*	0.00851074	DUX4	NA	NA	NA	K06237//collagen, type IV, alpha;K16628//collagen, type VII, alpha	SBT59247.1//hypothetical protein POVWA2_093830 [Plasmodium ovale wallikeri];ACN62210.1//DUX4 [Homo sapiens]	2//1
9175	9126	1.43	1.82	0.347923	0.0265863	*	0.00850524	MAP3K13	GO:0016020//membrane;GO:0005737//cytoplasm;GO:0008385//IkappaB kinase complex	GO:0046872//metal ion binding;GO:0004709//MAP kinase kinase kinase activity;GO:0004674//protein serine/threonine kinase activity;GO:0005524//ATP binding;GO:0042802//identical protein binding;GO:0042803//protein homodimerization activity;GO:0019901//protein kinase binding	GO:0051092//positive regulation of NF-kappaB transcription factor activity;GO:0006468//protein phosphorylation;GO:0046777//protein autophosphorylation;GO:0007254//JNK cascade;GO:0000186//activation of MAPKK activity	K04422//mitogen-activated protein kinase kinase kinase 13 [EC:2.7.11.25]	NP_004712.1//mitogen-activated protein kinase kinase kinase 13 isoform 1 [Homo sapiens];NP_001229246.1//mitogen-activated protein kinase kinase kinase 13 isoform 2 [Homo sapiens]	4;1//3
80273	2823	25.14	22.42	-0.165198	0.0265721	*	0.0084974	GRPEL1	GO:0005759//mitochondrial matrix;GO:0005634//nucleus;GO:0005739//mitochondrion;GO:0001405//presequence translocase-associated import motor	GO:0051082//unfolded protein binding;GO:0051087//chaperone binding;GO:0000774//adenyl-nucleotide exchange factor activity;GO:0042803//protein homodimerization activity	GO:0006457//protein folding;GO:0030150//protein import into mitochondrial matrix	K03687//molecular chaperone GrpE	NP_079472.1//grpE protein homolog 1, mitochondrial precursor [Homo sapiens]	3//A2MP1
2764	4125	21.62	23.83	0.140412	0.0265688	*	0.00849798	GMFB	GO:0005622//intracellular	GO:0003779//actin binding;GO:0008083//growth factor activity;GO:0004860//protein kinase inhibitor activity;GO:0004871//signal transducer activity;GO:0008047//enzyme activator activity;GO:0071933//Arp2/3 complex binding	GO:0007399//nervous system development;GO:0007626//locomotory behavior;GO:0007165//signal transduction;GO:0034316//negative regulation of Arp2/3 complex-mediated actin nucleation;GO:0006468//protein phosphorylation;GO:0007612//learning	K20368//protein cornichon	XP_012980490.2//glia maturation factor beta [Mesocricetus auratus]	2//1
79694	4633	5.52	6.59	0.25561	0.0265285	*	0.0084818	MANEA	GO:0005794//Golgi apparatus;GO:0016021//integral component of membrane;GO:0000139//Golgi membrane	GO:0004569//glycoprotein endo-alpha-1,2-mannosidase activity	NA	K15538//glycoprotein endo-alpha-1,2-mannosidase [EC:3.2.1.130]	CAD97640.1//hypothetical protein, partial [Homo sapiens]	3//A2MP1
79640	4991	2.04	2.68	0.393664	0.0264688	*	0.00846108	C22orf46	NA	NA	NA	K19607//X-linked retinitis pigmentosa GTPase regulator;K13749//solute carrier family 24 (sodium/potassium/calcium exchanger), member 1	XP_018873670.1//PREDICTED: uncharacterized protein C22orf46 homolog isoform X1 [Gorilla gorilla gorilla]	1//3
4856	2601	1.09	0.56	-0.960829	0.0263947	*	0.00843574	NOV	GO:0031012//extracellular matrix;GO:0043231//intracellular membrane-bounded organelle;GO:0030425//dendrite;GO:0030424//axon;GO:0005921//gap junction;GO:0005615//extracellular space;GO:0005737//cytoplasm;GO:0005578//proteinaceous extracellular matrix;GO:0043025//neuronal cell body;GO:0005576//extracellular region	GO:0005520//insulin-like growth factor binding;GO:0008083//growth factor activity;GO:0005178//integrin binding;GO:0005112//Notch binding;GO:0008201//heparin binding	GO:0010468//regulation of gene expression;GO:0045747//positive regulation of Notch signaling pathway;GO:0035767//endothelial cell chemotaxis;GO:0014909//smooth muscle cell migration;GO:0050728//negative regulation of inflammatory response;GO:0033627//cell adhesion mediated by integrin;GO:0071603//endothelial cell-cell adhesion;GO:0060326//cell chemotaxis;GO:0090027//negative regulation of monocyt…	K06827//connective tissue growth factor	XP_007999621.1//PREDICTED: protein NOV homolog [Chlorocebus sabaeus]	3//A2MP1
2128	3049	0.28	0.65	1.21501	0.02631	*	0.00840704	EVX1	GO:0005654//nucleoplasm	GO:0043565//sequence-specific DNA binding;GO:0003700//DNA binding transcription factor activity	GO:0006355//regulation of transcription, DNA-templated;GO:0021913//regulation of transcription from RNA polymerase II promoter involved in ventral spinal cord interneuron specification;GO:0045944//positive regulation of transcription from RNA polymerase II promoter;GO:0009792//embryo development ending in birth or egg hatching	K09320//homeobox even-skipped homolog protein	NP_001980.1//homeobox even-skipped homolog protein 1 isoform 1 [Homo sapiens]	4;1//3
3096	8874	1.91	2.37	0.311314	0.0262806	*	0.00839602	HIVEP1	NA	NA	NA	K09239//human immunodeficiency virus type I enhancer-binding protein	XP_009239702.1//PREDICTED: LOW QUALITY PROTEIN: zinc finger protein 40 [Pongo abelii]	3//A2MP1
79230	5984	1.69	2.23	0.40002	0.0262117	*	0.00837236	ZNF557	NA	NA	NA	K09228//KRAB domain-containing zinc finger protein	XP_020859728.1//zinc finger protein 420-like isoform X2 [Phascolarctos cinereus]	1//3;2//1
54467	6081	11.88	13.23	0.155278	0.0261976	*	0.00836622	ANKIB1	GO:0000151//ubiquitin ligase complex;GO:0005737//cytoplasm	GO:0061630//ubiquitin protein ligase activity;GO:0046872//metal ion binding;GO:0004842//ubiquitin-protein transferase activity;GO:0031624//ubiquitin conjugating enzyme binding	GO:0042787//protein ubiquitination involved in ubiquitin-dependent protein catabolic process;GO:0032436//positive regulation of proteasomal ubiquitin-dependent protein catabolic process;GO:0000209//protein polyubiquitination	K11967//ankyrin repeat and IBR domain-containing protein 1	AAH63861.1//ANKIB1 protein, partial [Homo sapiens]	1//3
755	2467	2.28	3.35	0.555127	0.0261293	*	0.0083428	C21orf2	GO:0036064//ciliary basal body;GO:0032391//photoreceptor connecting cilium;GO:0005739//mitochondrion;GO:0005886//plasma membrane;GO:0001750//photoreceptor outer segment;GO:0005737//cytoplasm	NA	GO:0060271//cilium assembly;GO:0042769//DNA damage response, detection of DNA damage;GO:0007010//cytoskeleton organization;GO:0007224//smoothened signaling pathway;GO:0008360//regulation of cell shape	K19753//protein TilB;K16770//centriolin;K16532//centrosomal protein CEP72	XP_006724114.1//PREDICTED: nuclear encoded mitochondrial protein C21orf2 isoform X2 [Homo sapiens];XP_008975802.1//PREDICTED: protein C21orf2 isoform X3 [Pan paniscus];NP_001258370.1//nuclear encoded mitochondrial protein C21orf2 isoform 3 [Homo sapiens];XP_003823890.1//PREDICTED: protein C21orf2 isoform X1 [Pan paniscus]	1//3;2//1
3590	1728	1.08	1.96	0.859822	0.0260608	*	0.0083193	IL11RA	NA	NA	NA	K00965//UDPglucose--hexose-1-phosphate uridylyltransferase [EC:2.7.7.12];K05056//interleukin 11 receptor alpha	XP_018888902.1//PREDICTED: interleukin-11 receptor subunit alpha [Gorilla gorilla gorilla]	2//1
7768	4518	1.7	2.37	0.479352	0.0259979	*	0.0082976	ZNF225	GO:0005634//nucleus;GO:0005622//intracellular	GO:0046872//metal ion binding;GO:0003677//DNA binding;GO:0003700//DNA binding transcription factor activity;GO:0003676//nucleic acid binding	GO:0006355//regulation of transcription, DNA-templated;GO:0006351//transcription, DNA-templated	K09228//KRAB domain-containing zinc finger protein	NP_037494.2//zinc finger protein 225 [Homo sapiens]	1//3;3//A2MP1
23347	8672	18.48	17.14	-0.108598	0.0259974	*	0.00829584	SMCHD1	GO:0001740//Barr body;GO:0000784//nuclear chromosome, telomeric region	GO:0005524//ATP binding;GO:0016887//ATPase activity	GO:0051276//chromosome organization;GO:0060821//inactivation of X chromosome by DNA methylation;GO:0043584//nose development	K20198//kinesin family member 17	NP_056110.2//structural maintenance of chromosomes flexible hinge domain-containing protein 1 [Homo sapiens]	2//1
387103	1142	15.22	11.95	-0.348958	0.0259784	*	0.00828816	CENPW	GO:0005654//nucleoplasm;GO:0005730//nucleolus;GO:0016363//nuclear matrix;GO:0000776//kinetochore;GO:0000777//condensed chromosome kinetochore;GO:0000775//chromosome, centromeric region	GO:0003677//DNA binding;GO:0046982//protein heterodimerization activity	GO:0000278//mitotic cell cycle;GO:0007059//chromosome segregation;GO:0051301//cell division;GO:0051276//chromosome organization;GO:0034080//CENP-A containing nucleosome assembly;GO:0051382//kinetochore assembly	NA	NP_001273453.1//centromere protein W isoform a [Homo sapiens];NP_001273454.1//centromere protein W isoform c [Homo sapiens];NP_001012525.1//centromere protein W isoform b [Homo sapiens]	1//3;3//A2MP1
140685	5233	2.27	2.94	0.373124	0.0259257	*	0.00826974	ZBTB46	GO:0005634//nucleus	GO:0046872//metal ion binding;GO:0003676//nucleic acid binding	GO:0030853//negative regulation of granulocyte differentiation;GO:0006355//regulation of transcription, DNA-templated;GO:0045650//negative regulation of macrophage differentiation;GO:0045656//negative regulation of monocyte differentiation;GO:2001199//negative regulation of dendritic cell differentiation;GO:0006351//transcription, DNA-templated;GO:2001200//positive regulation of dendritic cell di…	K10517//zinc finger and BTB domain-containing protein 46	NP_079500.2//zinc finger and BTB domain-containing protein 46 [Homo sapiens]	3//A2MP1
114885	4651	5.34	4.38	-0.285909	0.0259057	*	0.00826176	OSBPL11	GO:0005654//nucleoplasm;GO:0005794//Golgi apparatus;GO:0031902//late endosome membrane	GO:0008289//lipid binding	GO:0010890//positive regulation of sequestering of triglyceride;GO:0006869//lipid transport;GO:0045444//fat cell differentiation	K20465//oxysterol-binding protein-related protein 9/10/11	NP_073613.2//oxysterol-binding protein-related protein 11 [Homo sapiens]	4
51075	1725	71.65	65.21	-0.135873	0.0258478	*	0.00823848	TMX2	GO:0005623//cell;GO:0016021//integral component of membrane	NA	GO:0045454//cell redox homeostasis	K20030//palmitoyltransferase ZDHHC5/8 [EC:2.3.1.225]	NP_001334821.1//thioredoxin-related transmembrane protein 2 isoform 6 [Homo sapiens];NP_001334820.1//thioredoxin-related transmembrane protein 2 isoform 5 [Homo sapiens];XP_014202308.1//PREDICTED: thioredoxin-related transmembrane protein 2 isoform X2 [Pan paniscus];EAW73779.1//thioredoxin domain containing 14, isoform CRA_c [Homo sapiens];NP_001334827.1//thioredoxin-related transmembrane protein…	1//3;3//A2MP1;2//1
55677	3000	27.43	24.66	-0.153582	0.025844	*	0.00823886	IWS1	GO:0005634//nucleus;GO:0005654//nucleoplasm	NA	GO:0006397//mRNA processing;GO:0090239//regulation of histone H4 acetylation;GO:0006366//transcription from RNA polymerase II promoter;GO:0051028//mRNA transport;GO:0032784//regulation of DNA-templated transcription, elongation;GO:0010793//regulation of mRNA export from nucleus;GO:0006368//transcription elongation from RNA polymerase II promoter;GO:0050684//regulation of mRNA processing;GO:000838…	K17498//transcription factor SPN1	NP_060439.2//protein IWS1 homolog [Homo sapiens]	2//1
793	2551	2.32	1.5	-0.629162	0.0258426	*	0.00824002	CALB1	GO:0070062//extracellular exosome;GO:0030425//dendrite;GO:0030424//axon;GO:0005634//nucleus;GO:0043195//terminal bouton;GO:0043005//neuron projection;GO:0043025//neuronal cell body;GO:0005829//cytosol;GO:0043197//dendritic spine;GO:0045202//synapse	GO:0005499//vitamin D binding;GO:0005509//calcium ion binding;GO:0008270//zinc ion binding	GO:0099509//regulation of presynaptic cytosolic calcium ion concentration;GO:1900271//regulation of long-term synaptic potentiation;GO:0055074//calcium ion homeostasis;GO:0010842//retina layer formation;GO:0051480//regulation of cytosolic calcium ion concentration;GO:0007616//long-term memory;GO:0071310//cellular response to organic substance;GO:0044267//cellular protein metabolic process;GO:0035…	K14757//calbindin D28	NP_004920.1//calbindin [Homo sapiens]	3//A2MP1
[truncated: 5,128 more rows]
